# Supplementary material for: N6-methyladenosine methylation analysis of circRNAs in acquired middle ear cholesteatoma
Source: Front Genet. 2024 Jun 24;15:1396720. doi: 10.3389/fgene.2024.1396720 (PMC11229040; doi:10.3389/fgene.2024.1396720)
Supplement: Supplementary file 2 [file DataSheet1.ZIP]

Archive with 17 entries (16 files):
- CeRNA Analysis/
- __MACOSX/._CeRNA Analysis
- CeRNA Analysis/hsa_circRNA_001454.xls
- __MACOSX/CeRNA Analysis/._hsa_circRNA_001454.xls
- CeRNA Analysis/._hsa_circRNA_001454.xls
- CeRNA Analysis/hsa_circRNA_100833.xls
- __MACOSX/CeRNA Analysis/._hsa_circRNA_100833.xls
- CeRNA Analysis/._hsa_circRNA_100833.xls
- CeRNA Analysis/hsa_circRNA_031526.xls
- __MACOSX/CeRNA Analysis/._hsa_circRNA_031526.xls
- CeRNA Analysis/._hsa_circRNA_031526.xls
- CeRNA Analysis/hsa_circRNA_022382.xls
- __MACOSX/CeRNA Analysis/._hsa_circRNA_022382.xls
- CeRNA Analysis/._hsa_circRNA_022382.xls
- CeRNA Analysis/hsa_circRNA_061554.xls
- __MACOSX/CeRNA Analysis/._hsa_circRNA_061554.xls
- CeRNA Analysis/._hsa_circRNA_061554.xls
