# Supplementary material for: N6-methyladenosine methylation analysis of circRNAs in acquired middle ear cholesteatoma
Source: Front Genet. 2024 Jun 24;15:1396720. doi: 10.3389/fgene.2024.1396720 (PMC11229040; doi:10.3389/fgene.2024.1396720)
Supplement: Supplementary file 2 [file DataSheet1.ZIP › CeRNA Analysis/hsa_circRNA_001454.xls]

SeqName	GeneSymbol	GeneType	CeNames	CeSymbols	CeTypes	Pvalues	FDR	Rank	CommonMirnasNum	SeqMirnasNum	SeqMirnaCoverage	CeMirnasNum	CeMirnaCoverage	AllMirnasNum	CommonMirnas
hsa_circRNA_001454	hsa_circRNA_001454	circRNA	NM_006526	ZNF217	protein_coding	2.36817596347585e-06	0.000116447896428211	1819	45	225	0.2	269	0.16728624535316	2656	hsa-miR-4777-5p,hsa-miR-199a-3p,hsa-miR-12129,hsa-miR-30d-3p,hsa-miR-30e-3p,hsa-miR-708-5p,hsa-miR-19b-3p,hsa-miR-3139,hsa-miR-657,hsa-miR-222-5p,hsa-miR-7162-3p,hsa-miR-3666,hsa-miR-654-3p,hsa-miR-211-3p,hsa-miR-618,hsa-miR-130b-3p,hsa-miR-374c-5p,hsa-miR-199b-3p,hsa-miR-454-3p,hsa-miR-3129-5p,hsa-miR-3150a-3p,hsa-miR-30a-3p,hsa-miR-4295,hsa-miR-6763-5p,hsa-miR-607,hsa-miR-148a-3p,hsa-miR-7845-5…
hsa_circRNA_001454	hsa_circRNA_001454	circRNA	NM_002223	ITPR2	protein_coding	2.43644642871849e-07	2.33295584494717e-05	934	62	225	0.275555555555556	398	0.155778894472362	2656	hsa-miR-361-5p,hsa-miR-2682-5p,hsa-miR-30d-3p,hsa-miR-3909,hsa-miR-30e-3p,hsa-miR-4273,hsa-miR-34b-5p,hsa-miR-449b-5p,hsa-miR-4310,hsa-miR-374b-3p,hsa-miR-4277,hsa-miR-448,hsa-miR-4514,hsa-miR-6747-3p,hsa-miR-218-5p,hsa-miR-654-3p,hsa-miR-3614-5p,hsa-miR-450a-2-3p,hsa-miR-4659b-3p,hsa-miR-449c-5p,hsa-miR-195-5p,hsa-miR-4659a-3p,hsa-miR-30a-3p,hsa-miR-5195-3p,hsa-miR-5584-3p,hsa-miR-5010-3p,hsa-mi…
hsa_circRNA_001454	hsa_circRNA_001454	circRNA	ENST00000355568	NEK5	protein_coding	4.56592976069894e-10	3.15334528011471e-07	128	39	225	0.173333333333333	163	0.239263803680982	2656	hsa-miR-2682-5p,hsa-miR-6737-3p,hsa-miR-3909,hsa-miR-34c-5p,hsa-miR-6764-5p,hsa-miR-34a-5p,hsa-miR-449b-5p,hsa-miR-374b-3p,hsa-miR-218-5p,hsa-miR-3666,hsa-miR-335-3p,hsa-miR-3714,hsa-miR-211-3p,hsa-miR-4659b-3p,hsa-miR-130b-3p,hsa-miR-146a-3p,hsa-miR-454-3p,hsa-miR-6865-5p,hsa-miR-4659a-3p,hsa-miR-4295,hsa-miR-4690-5p,hsa-miR-107,hsa-miR-148a-3p,hsa-miR-605-3p,hsa-miR-7845-5p,hsa-miR-4642,hsa-miR…
hsa_circRNA_001454	hsa_circRNA_001454	circRNA	NM_005899	NBR1	protein_coding	6.49545681247863e-08	9.2416202944221e-06	629	45	225	0.2	239	0.188284518828452	2656	hsa-miR-3938,hsa-miR-2682-5p,hsa-miR-3064-5p,hsa-miR-761,hsa-miR-34b-5p,hsa-miR-522-3p,hsa-miR-12132,hsa-miR-4310,hsa-miR-374b-3p,hsa-miR-4514,hsa-miR-6747-3p,hsa-miR-4693-5p,hsa-miR-1299,hsa-miR-653-3p,hsa-miR-3085-3p,hsa-miR-4797-5p,hsa-miR-449c-5p,hsa-miR-548au-3p,hsa-miR-195-5p,hsa-miR-627-3p,hsa-miR-224-3p,hsa-miR-4690-5p,hsa-miR-580-3p,hsa-miR-4667-3p,hsa-miR-497-5p,hsa-miR-424-5p,hsa-miR-6…
hsa_circRNA_001454	hsa_circRNA_001454	circRNA	ENST00000519561	C8orf44	protein_coding	7.1475340233031e-05	0.00131372820363004	4869	36	225	0.16	224	0.160714285714286	2656	hsa-miR-361-5p,hsa-miR-2682-5p,hsa-miR-30d-3p,hsa-miR-30e-3p,hsa-miR-4273,hsa-miR-34b-5p,hsa-miR-4255,hsa-miR-4310,hsa-miR-4277,hsa-miR-4496,hsa-miR-374a-3p,hsa-miR-6747-3p,hsa-miR-222-5p,hsa-miR-4659b-3p,hsa-miR-449c-5p,hsa-miR-548au-3p,hsa-miR-627-3p,hsa-miR-124-5p,hsa-miR-6865-5p,hsa-miR-378g,hsa-miR-4659a-3p,hsa-miR-30a-3p,hsa-miR-5584-3p,hsa-miR-636,hsa-miR-6881-3p,hsa-miR-942-5p,hsa-miR-464…
hsa_circRNA_001454	hsa_circRNA_001454	circRNA	ENST00000310298	PDE8A	protein_coding	9.77872035998229e-08	1.24839803306119e-05	700	41	225	0.182222222222222	210	0.195238095238095	2656	hsa-miR-199a-3p,hsa-miR-185-3p,hsa-miR-3064-5p,hsa-miR-761,hsa-miR-708-5p,hsa-miR-522-3p,hsa-miR-4709-3p,hsa-miR-4255,hsa-miR-3139,hsa-miR-4649-3p,hsa-miR-653-3p,hsa-miR-3085-3p,hsa-miR-335-3p,hsa-miR-4452,hsa-miR-450a-2-3p,hsa-miR-146a-3p,hsa-miR-4677-5p,hsa-miR-627-3p,hsa-miR-199b-3p,hsa-miR-3129-5p,hsa-miR-3150a-3p,hsa-miR-3140-3p,hsa-miR-3611,hsa-miR-5195-3p,hsa-miR-4690-5p,hsa-miR-6763-5p,hs…
hsa_circRNA_001454	hsa_circRNA_001454	circRNA	NM_018638	ETNK1	protein_coding	9.97667659167899e-06	0.000321977179307295	2771	49	225	0.217777777777778	319	0.153605015673981	2656	hsa-miR-199a-3p,hsa-miR-12129,hsa-miR-708-5p,hsa-miR-3139,hsa-miR-4310,hsa-miR-4649-3p,hsa-miR-4277,hsa-miR-4496,hsa-miR-374a-3p,hsa-miR-3714,hsa-miR-450a-2-3p,hsa-miR-6884-5p,hsa-miR-517-5p,hsa-miR-4659b-3p,hsa-miR-138-1-3p,hsa-miR-146a-3p,hsa-miR-195-5p,hsa-miR-485-5p,hsa-miR-199b-3p,hsa-miR-3129-5p,hsa-miR-3150a-3p,hsa-miR-10523-5p,hsa-miR-4659a-3p,hsa-miR-4524a-5p,hsa-miR-107,hsa-miR-5010-3p,…
hsa_circRNA_001454	hsa_circRNA_001454	circRNA	ENST00000228567	SYT10	protein_coding	3.88413893058985e-07	3.25776237408882e-05	1066	49	225	0.217777777777778	287	0.170731707317073	2656	hsa-miR-361-5p,hsa-miR-374b-3p,hsa-miR-4649-3p,hsa-miR-4496,hsa-miR-374a-3p,hsa-miR-4693-5p,hsa-miR-7162-3p,hsa-miR-3666,hsa-miR-6740-3p,hsa-miR-541-5p,hsa-miR-4659b-3p,hsa-miR-130b-3p,hsa-miR-195-5p,hsa-miR-454-3p,hsa-miR-224-3p,hsa-miR-4524a-5p,hsa-miR-4295,hsa-miR-196a-5p,hsa-miR-607,hsa-miR-148a-3p,hsa-miR-605-3p,hsa-miR-580-3p,hsa-miR-2113,hsa-miR-497-5p,hsa-miR-147b-5p,hsa-miR-424-5p,hsa-mi…
hsa_circRNA_001454	hsa_circRNA_001454	circRNA	ENST00000223023	WASL	protein_coding	1.15291133537677e-06	7.08636635555446e-05	1455	49	225	0.217777777777778	297	0.164983164983165	2656	hsa-miR-2682-5p,hsa-miR-30d-3p,hsa-miR-30e-3p,hsa-miR-34b-5p,hsa-miR-19b-3p,hsa-miR-522-3p,hsa-miR-12132,hsa-miR-449b-5p,hsa-miR-875-3p,hsa-miR-448,hsa-miR-657,hsa-miR-4514,hsa-miR-218-5p,hsa-miR-3666,hsa-miR-4659b-3p,hsa-miR-4797-5p,hsa-miR-130b-3p,hsa-miR-449c-5p,hsa-miR-195-5p,hsa-miR-454-3p,hsa-miR-4659a-3p,hsa-miR-4524a-5p,hsa-miR-30a-3p,hsa-miR-4295,hsa-miR-148a-3p,hsa-miR-497-5p,hsa-miR-42…
hsa_circRNA_001454	hsa_circRNA_001454	circRNA	ENST00000476465	RAB43	protein_coding	2.52018118554707e-05	0.000622003791611042	3624	38	225	0.168888888888889	231	0.164502164502165	2656	hsa-miR-2682-5p,hsa-miR-185-3p,hsa-miR-6737-3p,hsa-miR-3064-5p,hsa-miR-761,hsa-miR-34c-5p,hsa-miR-34b-5p,hsa-miR-6764-5p,hsa-miR-4712-3p,hsa-miR-34a-5p,hsa-miR-449b-5p,hsa-miR-875-3p,hsa-miR-657,hsa-miR-7162-3p,hsa-miR-3085-3p,hsa-miR-654-3p,hsa-miR-3714,hsa-miR-449c-5p,hsa-miR-3150a-3p,hsa-miR-378g,hsa-miR-4690-5p,hsa-miR-6763-5p,hsa-miR-605-3p,hsa-miR-4667-3p,hsa-miR-497-5p,hsa-miR-424-5p,hsa-m…
hsa_circRNA_001454	hsa_circRNA_001454	circRNA	ENST00000361272	CNOT7	protein_coding	6.82891252970226e-05	0.00127056105825498	4807	39	225	0.173333333333333	250	0.156	2656	hsa-miR-361-5p,hsa-miR-199a-3p,hsa-miR-19b-3p,hsa-miR-12132,hsa-miR-374a-3p,hsa-miR-4693-5p,hsa-miR-7162-3p,hsa-miR-218-5p,hsa-miR-3666,hsa-miR-3714,hsa-miR-517-5p,hsa-miR-7154-5p,hsa-miR-130b-3p,hsa-miR-199b-3p,hsa-miR-454-3p,hsa-miR-3129-5p,hsa-miR-224-3p,hsa-miR-19b-1-5p,hsa-miR-4295,hsa-miR-5010-3p,hsa-miR-580-3p,hsa-miR-6508-3p,hsa-miR-4797-3p,hsa-miR-570-3p,hsa-miR-2054,hsa-miR-544a,hsa-miR…
hsa_circRNA_001454	hsa_circRNA_001454	circRNA	ENST00000290607	STARD9	protein_coding	7.35264459455636e-06	0.000258651817099305	2543	52	225	0.231111111111111	343	0.151603498542274	2656	hsa-miR-196b-5p,hsa-miR-199a-3p,hsa-miR-3064-5p,hsa-miR-761,hsa-miR-708-5p,hsa-miR-3139,hsa-miR-6747-3p,hsa-miR-222-5p,hsa-miR-1299,hsa-miR-7162-3p,hsa-miR-3085-3p,hsa-miR-6740-3p,hsa-miR-517-5p,hsa-miR-6801-3p,hsa-miR-4797-5p,hsa-miR-7974,hsa-miR-146a-3p,hsa-miR-195-5p,hsa-miR-4677-5p,hsa-miR-199b-3p,hsa-miR-3129-5p,hsa-miR-378g,hsa-miR-6810-3p,hsa-miR-196a-5p,hsa-miR-6881-3p,hsa-miR-2113,hsa-mi…
hsa_circRNA_001454	hsa_circRNA_001454	circRNA	ENST00000435765	PSMC2	protein_coding	1.04246320358935e-06	6.64481192869099e-05	1403	41	225	0.182222222222222	228	0.179824561403509	2656	hsa-miR-30d-3p,hsa-miR-30e-3p,hsa-miR-19b-3p,hsa-miR-4310,hsa-miR-218-5p,hsa-miR-3666,hsa-miR-487a-5p,hsa-miR-130b-3p,hsa-miR-627-3p,hsa-miR-454-3p,hsa-miR-10523-5p,hsa-miR-30a-3p,hsa-miR-4295,hsa-miR-107,hsa-miR-4747-5p,hsa-miR-148a-3p,hsa-miR-3689c,hsa-miR-3138,hsa-miR-580-3p,hsa-miR-497-5p,hsa-miR-424-5p,hsa-miR-3920,hsa-miR-6504-5p,hsa-miR-4520-3p,hsa-miR-15a-5p,hsa-miR-5196-5p,hsa-miR-670-3p…
hsa_circRNA_001454	hsa_circRNA_001454	circRNA	ENST00000441174	TBRG1	protein_coding	5.54157762505925e-10	3.70098810745842e-07	134	65	225	0.288888888888889	369	0.176151761517615	2656	hsa-miR-196b-5p,hsa-miR-640,hsa-miR-2682-5p,hsa-miR-185-3p,hsa-miR-30d-3p,hsa-miR-30e-3p,hsa-miR-34c-5p,hsa-miR-34b-5p,hsa-miR-19b-3p,hsa-miR-4709-3p,hsa-miR-34a-5p,hsa-miR-449b-5p,hsa-miR-4514,hsa-miR-6747-3p,hsa-miR-4693-5p,hsa-miR-7162-3p,hsa-miR-541-5p,hsa-miR-6884-5p,hsa-miR-449c-5p,hsa-miR-302f,hsa-miR-195-5p,hsa-miR-485-5p,hsa-miR-4524a-5p,hsa-miR-30a-3p,hsa-miR-3611,hsa-miR-19b-1-5p,hsa-m…
hsa_circRNA_001454	hsa_circRNA_001454	circRNA	ENST00000342628	FOXM1	protein_coding	0.000128347165258042	0.00198929525143521	5771	38	225	0.168888888888889	248	0.153225806451613	2656	hsa-miR-361-5p,hsa-miR-761,hsa-miR-4273,hsa-miR-4255,hsa-miR-3139,hsa-miR-3619-3p,hsa-miR-657,hsa-miR-4514,hsa-miR-6747-3p,hsa-miR-6740-3p,hsa-miR-450a-2-3p,hsa-miR-211-3p,hsa-miR-4659b-3p,hsa-miR-6865-5p,hsa-miR-4659a-3p,hsa-miR-4747-5p,hsa-miR-3138,hsa-miR-7845-5p,hsa-miR-147b-5p,hsa-miR-423-5p,hsa-miR-4520-3p,hsa-miR-4692,hsa-miR-7156-5p,hsa-miR-5196-5p,hsa-miR-214-3p,hsa-miR-10394-5p,hsa-miR-…
hsa_circRNA_001454	hsa_circRNA_001454	circRNA	NM_001367620	TTLL9	protein_coding	1.86873163444087e-06	9.9169733700872e-05	1685	58	225	0.257777777777778	383	0.151436031331593	2656	hsa-miR-196b-5p,hsa-miR-3938,hsa-miR-6737-3p,hsa-miR-4273,hsa-miR-19b-3p,hsa-miR-6764-5p,hsa-miR-4277,hsa-miR-875-3p,hsa-miR-4514,hsa-miR-1299,hsa-miR-653-3p,hsa-miR-3666,hsa-miR-3714,hsa-miR-130b-3p,hsa-miR-195-5p,hsa-miR-454-3p,hsa-miR-3150a-3p,hsa-miR-4524a-5p,hsa-miR-3611,hsa-miR-4295,hsa-miR-5584-3p,hsa-miR-196a-5p,hsa-miR-10400-3p,hsa-miR-4690-5p,hsa-miR-107,hsa-miR-6763-5p,hsa-miR-4747-5p,…
hsa_circRNA_001454	hsa_circRNA_001454	circRNA	ENST00000373542	PHKA1	protein_coding	1.93964647667456e-06	0.000101452239706041	1709	56	225	0.248888888888889	365	0.153424657534247	2656	hsa-miR-640,hsa-miR-3938,hsa-miR-2682-5p,hsa-miR-199a-3p,hsa-miR-3064-5p,hsa-miR-34b-5p,hsa-miR-4255,hsa-miR-3619-3p,hsa-miR-4693-5p,hsa-miR-653-3p,hsa-miR-3666,hsa-miR-450a-2-3p,hsa-miR-211-3p,hsa-miR-4659b-3p,hsa-miR-4797-5p,hsa-miR-130b-3p,hsa-miR-195-5p,hsa-miR-199b-3p,hsa-miR-454-3p,hsa-miR-3129-5p,hsa-miR-124-5p,hsa-miR-10523-5p,hsa-miR-4659a-3p,hsa-miR-4524a-5p,hsa-miR-3611,hsa-miR-19b-1-5…
hsa_circRNA_001454	hsa_circRNA_001454	circRNA	ENST00000357632	CCR9	protein_coding	8.95435280504318e-05	0.00154731008994348	5175	41	225	0.182222222222222	271	0.151291512915129	2656	hsa-miR-4777-5p,hsa-miR-30d-3p,hsa-miR-30e-3p,hsa-miR-3064-5p,hsa-miR-761,hsa-miR-34b-5p,hsa-miR-875-3p,hsa-miR-653-3p,hsa-miR-4268,hsa-miR-3085-3p,hsa-miR-4452,hsa-miR-449c-5p,hsa-miR-195-5p,hsa-miR-627-3p,hsa-miR-4524a-5p,hsa-miR-30a-3p,hsa-miR-3140-3p,hsa-miR-107,hsa-miR-148a-3p,hsa-miR-580-3p,hsa-miR-497-5p,hsa-miR-424-5p,hsa-miR-4742-3p,hsa-miR-3154,hsa-miR-6504-5p,hsa-miR-15a-5p,hsa-miR-670…
hsa_circRNA_001454	hsa_circRNA_001454	circRNA	NM_138771	CCDC126	protein_coding	2.85662534016879e-05	0.000679192273027964	3761	36	225	0.16	215	0.167441860465116	2656	hsa-miR-30e-3p,hsa-miR-19b-3p,hsa-miR-4310,hsa-miR-218-5p,hsa-miR-3666,hsa-miR-335-3p,hsa-miR-541-5p,hsa-miR-7154-5p,hsa-miR-130b-3p,hsa-miR-302f,hsa-miR-195-5p,hsa-miR-4677-5p,hsa-miR-627-3p,hsa-miR-454-3p,hsa-miR-30a-3p,hsa-miR-3611,hsa-miR-607,hsa-miR-580-3p,hsa-miR-570-3p,hsa-miR-497-5p,hsa-miR-424-5p,hsa-miR-15a-5p,hsa-miR-15b-5p,hsa-miR-7157-5p,hsa-miR-4307,hsa-miR-548m,hsa-miR-7157-3p,hsa-…
hsa_circRNA_001454	hsa_circRNA_001454	circRNA	ENST00000294964	PKDCC	protein_coding	1.49107889907253e-05	0.000430039071591033	3101	38	225	0.168888888888889	226	0.168141592920354	2656	hsa-miR-2682-5p,hsa-miR-185-3p,hsa-miR-761,hsa-miR-708-5p,hsa-miR-34b-5p,hsa-miR-6764-5p,hsa-miR-7162-3p,hsa-miR-3666,hsa-miR-449c-5p,hsa-miR-195-5p,hsa-miR-454-3p,hsa-miR-3150a-3p,hsa-miR-378g,hsa-miR-4295,hsa-miR-6763-5p,hsa-miR-148a-3p,hsa-miR-497-5p,hsa-miR-424-5p,hsa-miR-423-5p,hsa-miR-29b-1-5p,hsa-miR-6888-3p,hsa-miR-494-3p,hsa-miR-15a-5p,hsa-miR-15b-5p,hsa-miR-10394-5p,hsa-miR-3619-5p,hsa-…
hsa_circRNA_001454	hsa_circRNA_001454	circRNA	NM_153689	C2orf69	protein_coding	6.26736598870743e-07	4.5786561994073e-05	1224	50	225	0.222222222222222	300	0.166666666666667	2656	hsa-miR-30d-3p,hsa-miR-30e-3p,hsa-miR-4709-3p,hsa-miR-12132,hsa-miR-4310,hsa-miR-6747-3p,hsa-miR-218-5p,hsa-miR-654-3p,hsa-miR-335-3p,hsa-miR-3714,hsa-miR-541-5p,hsa-miR-7154-5p,hsa-miR-146a-3p,hsa-miR-548au-3p,hsa-miR-195-5p,hsa-miR-374c-5p,hsa-miR-4677-5p,hsa-miR-627-3p,hsa-miR-378g,hsa-miR-30a-3p,hsa-miR-122-5p,hsa-miR-3140-3p,hsa-miR-563,hsa-miR-1179,hsa-miR-380-5p,hsa-miR-10400-3p,hsa-miR-10…
hsa_circRNA_001454	hsa_circRNA_001454	circRNA	NM_006595	API5	protein_coding	1.21522994470495e-07	1.43665222511863e-05	757	49	225	0.217777777777778	277	0.176895306859206	2656	hsa-miR-2682-5p,hsa-miR-3064-5p,hsa-miR-761,hsa-miR-34b-5p,hsa-miR-19b-3p,hsa-miR-4277,hsa-miR-448,hsa-miR-4514,hsa-miR-374a-3p,hsa-miR-222-5p,hsa-miR-7162-3p,hsa-miR-103a-2-5p,hsa-miR-3666,hsa-miR-3085-3p,hsa-miR-335-3p,hsa-miR-3714,hsa-miR-4328,hsa-miR-130b-3p,hsa-miR-449c-5p,hsa-miR-548au-3p,hsa-miR-454-3p,hsa-miR-10523-5p,hsa-miR-3140-3p,hsa-miR-3611,hsa-miR-19b-1-5p,hsa-miR-4295,hsa-miR-6763…
hsa_circRNA_001454	hsa_circRNA_001454	circRNA	NM_178497	ODAPH	protein_coding	1.83078263121604e-07	1.91701006941482e-05	852	48	225	0.213333333333333	272	0.176470588235294	2656	hsa-miR-640,hsa-miR-185-3p,hsa-miR-19b-3p,hsa-miR-4310,hsa-miR-4514,hsa-miR-374a-3p,hsa-miR-7162-3p,hsa-miR-3666,hsa-miR-6884-5p,hsa-miR-4797-5p,hsa-miR-487a-5p,hsa-miR-130b-3p,hsa-miR-302f,hsa-miR-195-5p,hsa-miR-485-5p,hsa-miR-454-3p,hsa-miR-4524a-5p,hsa-miR-5584-3p,hsa-miR-607,hsa-miR-3689c,hsa-miR-580-3p,hsa-miR-497-5p,hsa-miR-147b-5p,hsa-miR-424-5p,hsa-miR-4711-5p,hsa-miR-6888-3p,hsa-miR-494-…
hsa_circRNA_001454	hsa_circRNA_001454	circRNA	ENST00000641440	OR5D3P	protein_coding	2.55162992242419e-06	0.000123759756863047	1844	42	225	0.186666666666667	244	0.172131147540984	2656	hsa-miR-6737-3p,hsa-miR-522-3p,hsa-miR-374b-3p,hsa-miR-4277,hsa-miR-875-3p,hsa-miR-448,hsa-miR-374a-3p,hsa-miR-4693-5p,hsa-miR-653-3p,hsa-miR-218-5p,hsa-miR-541-5p,hsa-miR-195-5p,hsa-miR-374c-5p,hsa-miR-224-3p,hsa-miR-563,hsa-miR-380-5p,hsa-miR-196a-5p,hsa-miR-107,hsa-miR-5010-3p,hsa-miR-636,hsa-miR-580-3p,hsa-miR-2113,hsa-miR-942-5p,hsa-miR-497-5p,hsa-miR-147b-5p,hsa-miR-424-5p,hsa-miR-4642,hsa-…
hsa_circRNA_001454	hsa_circRNA_001454	circRNA	ENST00000610213	DCP1A	protein_coding	1.70896432519498e-08	3.83507575557452e-06	397	65	225	0.288888888888889	399	0.162907268170426	2656	hsa-miR-185-3p,hsa-miR-6737-3p,hsa-miR-4273,hsa-miR-34c-5p,hsa-miR-4712-3p,hsa-miR-34a-5p,hsa-miR-449b-5p,hsa-miR-4649-3p,hsa-miR-4277,hsa-miR-4496,hsa-miR-6747-3p,hsa-miR-218-5p,hsa-miR-4268,hsa-miR-4656,hsa-miR-3614-5p,hsa-miR-541-5p,hsa-miR-6884-5p,hsa-miR-7974,hsa-miR-548au-3p,hsa-miR-195-5p,hsa-miR-485-5p,hsa-miR-374c-5p,hsa-miR-10523-5p,hsa-miR-4524a-5p,hsa-miR-3611,hsa-miR-107,hsa-miR-148a…
hsa_circRNA_001454	hsa_circRNA_001454	circRNA	NM_022803	UCP3	protein_coding	0.000199389008706501	0.00271886645682934	6560	36	225	0.16	235	0.153191489361702	2656	hsa-miR-2682-5p,hsa-miR-4273,hsa-miR-34c-5p,hsa-miR-34b-5p,hsa-miR-6764-5p,hsa-miR-522-3p,hsa-miR-34a-5p,hsa-miR-4514,hsa-miR-3666,hsa-miR-654-3p,hsa-miR-3714,hsa-miR-4659b-3p,hsa-miR-130b-3p,hsa-miR-449c-5p,hsa-miR-374c-5p,hsa-miR-627-3p,hsa-miR-454-3p,hsa-miR-6865-5p,hsa-miR-224-3p,hsa-miR-4659a-3p,hsa-miR-563,hsa-miR-380-5p,hsa-miR-605-3p,hsa-miR-3689c,hsa-miR-3138,hsa-miR-4778-3p,hsa-miR-4742…
hsa_circRNA_001454	hsa_circRNA_001454	circRNA	ENST00000617768	CHAC1	protein_coding	6.22271316989421e-05	0.00119426617594757	4649	39	225	0.173333333333333	249	0.156626506024096	2656	hsa-miR-761,hsa-miR-6764-5p,hsa-miR-4514,hsa-miR-4656,hsa-miR-211-3p,hsa-miR-7974,hsa-miR-195-5p,hsa-miR-3150a-3p,hsa-miR-378g,hsa-miR-4524a-5p,hsa-miR-10400-3p,hsa-miR-4690-5p,hsa-miR-6763-5p,hsa-miR-4747-5p,hsa-miR-4667-3p,hsa-miR-7845-5p,hsa-miR-497-5p,hsa-miR-424-5p,hsa-miR-6842-3p,hsa-miR-4711-5p,hsa-miR-3154,hsa-miR-6888-3p,hsa-miR-4692,hsa-miR-15a-5p,hsa-miR-5196-5p,hsa-miR-4524b-5p,hsa-mi…
hsa_circRNA_001454	hsa_circRNA_001454	circRNA	ENST00000266517	ETNK1	protein_coding	9.97667659167899e-06	0.000321977179307295	2772	49	225	0.217777777777778	319	0.153605015673981	2656	hsa-miR-199a-3p,hsa-miR-12129,hsa-miR-708-5p,hsa-miR-3139,hsa-miR-4310,hsa-miR-4649-3p,hsa-miR-4277,hsa-miR-4496,hsa-miR-374a-3p,hsa-miR-3714,hsa-miR-450a-2-3p,hsa-miR-6884-5p,hsa-miR-517-5p,hsa-miR-4659b-3p,hsa-miR-138-1-3p,hsa-miR-146a-3p,hsa-miR-195-5p,hsa-miR-485-5p,hsa-miR-199b-3p,hsa-miR-3129-5p,hsa-miR-3150a-3p,hsa-miR-10523-5p,hsa-miR-4659a-3p,hsa-miR-4524a-5p,hsa-miR-107,hsa-miR-5010-3p,…
hsa_circRNA_001454	hsa_circRNA_001454	circRNA	ENST00000215912	PIK3IP1	protein_coding	8.03752548161232e-06	0.000275700370994991	2607	52	225	0.231111111111111	344	0.151162790697674	2656	hsa-miR-185-3p,hsa-miR-708-5p,hsa-miR-34c-5p,hsa-miR-19b-3p,hsa-miR-3139,hsa-miR-449b-5p,hsa-miR-4649-3p,hsa-miR-4277,hsa-miR-875-3p,hsa-miR-222-5p,hsa-miR-1299,hsa-miR-3666,hsa-miR-450a-2-3p,hsa-miR-7974,hsa-miR-130b-3p,hsa-miR-195-5p,hsa-miR-454-3p,hsa-miR-3150a-3p,hsa-miR-378g,hsa-miR-4524a-5p,hsa-miR-5195-3p,hsa-miR-4295,hsa-miR-10400-3p,hsa-miR-107,hsa-miR-6763-5p,hsa-miR-148a-3p,hsa-miR-688…
hsa_circRNA_001454	hsa_circRNA_001454	circRNA	NM_000314	PTEN	protein_coding	2.02985640955193e-07	2.06034056421959e-05	880	61	225	0.271111111111111	387	0.157622739018088	2656	hsa-miR-3938,hsa-miR-30d-3p,hsa-miR-30e-3p,hsa-miR-761,hsa-miR-708-5p,hsa-miR-19b-3p,hsa-miR-3139,hsa-miR-12132,hsa-miR-4310,hsa-miR-4514,hsa-miR-222-5p,hsa-miR-4693-5p,hsa-miR-218-5p,hsa-miR-3666,hsa-miR-3614-5p,hsa-miR-618,hsa-miR-130b-3p,hsa-miR-548au-3p,hsa-miR-195-5p,hsa-miR-454-3p,hsa-miR-6865-5p,hsa-miR-10523-5p,hsa-miR-4524a-5p,hsa-miR-30a-3p,hsa-miR-1179,hsa-miR-4295,hsa-miR-107,hsa-miR-…
hsa_circRNA_001454	hsa_circRNA_001454	circRNA	ENST00000466490	SRPRB	protein_coding	5.6195389978601e-08	8.48145153557435e-06	591	54	225	0.24	313	0.172523961661342	2656	hsa-miR-761,hsa-miR-708-5p,hsa-miR-4709-3p,hsa-miR-3139,hsa-miR-4277,hsa-miR-875-3p,hsa-miR-4514,hsa-miR-3151-3p,hsa-miR-7162-3p,hsa-miR-218-5p,hsa-miR-3666,hsa-miR-3714,hsa-miR-541-5p,hsa-miR-211-3p,hsa-miR-6801-3p,hsa-miR-138-1-3p,hsa-miR-130b-3p,hsa-miR-302f,hsa-miR-195-5p,hsa-miR-454-3p,hsa-miR-122-5p,hsa-miR-6810-3p,hsa-miR-5195-3p,hsa-miR-4295,hsa-miR-4690-5p,hsa-miR-107,hsa-miR-3138,hsa-mi…
hsa_circRNA_001454	hsa_circRNA_001454	circRNA	ENST00000341394	CAPRIN1	protein_coding	3.6965077337687e-08	6.32725088254192e-06	521	47	225	0.208888888888889	251	0.187250996015936	2656	hsa-miR-4255,hsa-miR-4310,hsa-miR-875-3p,hsa-miR-448,hsa-miR-3666,hsa-miR-4656,hsa-miR-541-5p,hsa-miR-4797-5p,hsa-miR-130b-3p,hsa-miR-195-5p,hsa-miR-454-3p,hsa-miR-124-5p,hsa-miR-378g,hsa-miR-4524a-5p,hsa-miR-19b-1-5p,hsa-miR-5195-3p,hsa-miR-4295,hsa-miR-4690-5p,hsa-miR-107,hsa-miR-4747-5p,hsa-miR-580-3p,hsa-miR-7849-3p,hsa-miR-570-3p,hsa-miR-497-5p,hsa-miR-424-5p,hsa-miR-544a,hsa-miR-3659,hsa-mi…
hsa_circRNA_001454	hsa_circRNA_001454	circRNA	NM_014016	SACM1L	protein_coding	1.03735028274097e-06	6.6216539838329e-05	1402	49	225	0.217777777777778	296	0.165540540540541	2656	hsa-miR-3938,hsa-miR-2682-5p,hsa-miR-761,hsa-miR-34c-5p,hsa-miR-34b-5p,hsa-miR-12132,hsa-miR-4310,hsa-miR-374b-3p,hsa-miR-4277,hsa-miR-218-5p,hsa-miR-3666,hsa-miR-4656,hsa-miR-654-3p,hsa-miR-3714,hsa-miR-4452,hsa-miR-7154-5p,hsa-miR-4797-5p,hsa-miR-130b-3p,hsa-miR-449c-5p,hsa-miR-195-5p,hsa-miR-454-3p,hsa-miR-10523-5p,hsa-miR-3140-3p,hsa-miR-5195-3p,hsa-miR-4295,hsa-miR-5584-3p,hsa-miR-107,hsa-mi…
hsa_circRNA_001454	hsa_circRNA_001454	circRNA	ENST00000370730	ADGRL2	protein_coding	1.23281944259365e-06	7.44458234656096e-05	1481	34	225	0.151111111111111	173	0.196531791907514	2656	hsa-miR-30d-3p,hsa-miR-30e-3p,hsa-miR-3064-5p,hsa-miR-522-3p,hsa-miR-4496,hsa-miR-653-3p,hsa-miR-3085-3p,hsa-miR-517-5p,hsa-miR-195-5p,hsa-miR-374c-5p,hsa-miR-627-3p,hsa-miR-224-3p,hsa-miR-30a-3p,hsa-miR-19b-1-5p,hsa-miR-580-3p,hsa-miR-7849-3p,hsa-miR-2113,hsa-miR-497-5p,hsa-miR-147b-5p,hsa-miR-424-5p,hsa-miR-4642,hsa-miR-6842-3p,hsa-miR-2054,hsa-miR-6504-5p,hsa-miR-494-3p,hsa-miR-19b-2-5p,hsa-mi…
hsa_circRNA_001454	hsa_circRNA_001454	circRNA	NM_031412	GABARAPL1	protein_coding	1.49104527612208e-06	8.39571437407586e-05	1588	47	225	0.208888888888889	282	0.166666666666667	2656	hsa-miR-4777-5p,hsa-miR-19b-3p,hsa-miR-4712-3p,hsa-miR-374b-3p,hsa-miR-4693-5p,hsa-miR-4268,hsa-miR-3666,hsa-miR-654-3p,hsa-miR-130b-3p,hsa-miR-195-5p,hsa-miR-454-3p,hsa-miR-378g,hsa-miR-4524a-5p,hsa-miR-1179,hsa-miR-6810-3p,hsa-miR-5195-3p,hsa-miR-4295,hsa-miR-107,hsa-miR-3689c,hsa-miR-4667-3p,hsa-miR-7849-3p,hsa-miR-7845-5p,hsa-miR-497-5p,hsa-miR-424-5p,hsa-miR-205-5p,hsa-miR-3154,hsa-miR-6888-…
hsa_circRNA_001454	hsa_circRNA_001454	circRNA	NM_001135911	PIK3IP1	protein_coding	6.52432140926409e-07	4.72778215286859e-05	1234	60	225	0.266666666666667	390	0.153846153846154	2656	hsa-miR-185-3p,hsa-miR-3064-5p,hsa-miR-708-5p,hsa-miR-34c-5p,hsa-miR-19b-3p,hsa-miR-3139,hsa-miR-449b-5p,hsa-miR-4649-3p,hsa-miR-4277,hsa-miR-875-3p,hsa-miR-1299,hsa-miR-3666,hsa-miR-3085-3p,hsa-miR-6740-3p,hsa-miR-3714,hsa-miR-450a-2-3p,hsa-miR-7974,hsa-miR-130b-3p,hsa-miR-195-5p,hsa-miR-454-3p,hsa-miR-3150a-3p,hsa-miR-378g,hsa-miR-4524a-5p,hsa-miR-5195-3p,hsa-miR-4295,hsa-miR-10400-3p,hsa-miR-1…
hsa_circRNA_001454	hsa_circRNA_001454	circRNA	NM_018375	SLC39A9	protein_coding	1.45232944619289e-07	1.62047360614983e-05	796	64	225	0.284444444444444	411	0.155717761557178	2656	hsa-miR-196b-5p,hsa-miR-4777-5p,hsa-miR-640,hsa-miR-361-5p,hsa-miR-2682-5p,hsa-miR-199a-3p,hsa-miR-3909,hsa-miR-708-5p,hsa-miR-4273,hsa-miR-34c-5p,hsa-miR-34b-5p,hsa-miR-522-3p,hsa-miR-3139,hsa-miR-3619-3p,hsa-miR-34a-5p,hsa-miR-449b-5p,hsa-miR-4310,hsa-miR-4277,hsa-miR-4514,hsa-miR-653-3p,hsa-miR-7162-3p,hsa-miR-4268,hsa-miR-335-3p,hsa-miR-3714,hsa-miR-3614-5p,hsa-miR-517-5p,hsa-miR-449c-5p,hsa-…
hsa_circRNA_001454	hsa_circRNA_001454	circRNA	ENST00000393830	SIDT1	protein_coding	1.00371810522605e-07	1.25806364693271e-05	711	60	225	0.266666666666667	371	0.161725067385445	2656	hsa-miR-3064-5p,hsa-miR-761,hsa-miR-34c-5p,hsa-miR-6764-5p,hsa-miR-34a-5p,hsa-miR-449b-5p,hsa-miR-4310,hsa-miR-657,hsa-miR-6747-3p,hsa-miR-3085-3p,hsa-miR-450a-2-3p,hsa-miR-4659b-3p,hsa-miR-4797-5p,hsa-miR-487a-5p,hsa-miR-195-5p,hsa-miR-3150a-3p,hsa-miR-378g,hsa-miR-4659a-3p,hsa-miR-1179,hsa-miR-107,hsa-miR-5010-3p,hsa-miR-6763-5p,hsa-miR-4747-5p,hsa-miR-607,hsa-miR-605-3p,hsa-miR-3689c,hsa-miR-6…
hsa_circRNA_001454	hsa_circRNA_001454	circRNA	ENST00000612753	PPP6R2	protein_coding	3.59514308838881e-06	0.000157706883422662	2037	36	225	0.16	197	0.182741116751269	2656	hsa-miR-196b-5p,hsa-miR-2682-5p,hsa-miR-6737-3p,hsa-miR-3909,hsa-miR-761,hsa-miR-34b-5p,hsa-miR-4310,hsa-miR-4514,hsa-miR-6747-3p,hsa-miR-3666,hsa-miR-3714,hsa-miR-211-3p,hsa-miR-6801-3p,hsa-miR-130b-3p,hsa-miR-449c-5p,hsa-miR-548au-3p,hsa-miR-454-3p,hsa-miR-378g,hsa-miR-6810-3p,hsa-miR-196a-5p,hsa-miR-107,hsa-miR-4642,hsa-miR-4742-3p,hsa-miR-29b-1-5p,hsa-miR-4692,hsa-miR-7157-5p,hsa-miR-214-3p,h…
hsa_circRNA_001454	hsa_circRNA_001454	circRNA	ENST00000264498	FGF2	protein_coding	4.61773029437591e-06	0.000186294564866475	2214	53	225	0.235555555555556	347	0.152737752161383	2656	hsa-miR-196b-5p,hsa-miR-2682-5p,hsa-miR-3909,hsa-miR-3064-5p,hsa-miR-34b-5p,hsa-miR-4709-3p,hsa-miR-3619-3p,hsa-miR-4310,hsa-miR-374b-3p,hsa-miR-657,hsa-miR-653-3p,hsa-miR-450a-2-3p,hsa-miR-4659b-3p,hsa-miR-7154-5p,hsa-miR-618,hsa-miR-449c-5p,hsa-miR-195-5p,hsa-miR-374c-5p,hsa-miR-4659a-3p,hsa-miR-4524a-5p,hsa-miR-196a-5p,hsa-miR-107,hsa-miR-4747-5p,hsa-miR-605-3p,hsa-miR-3689c,hsa-miR-3138,hsa-m…
hsa_circRNA_001454	hsa_circRNA_001454	circRNA	ENST00000341861	DPP8	protein_coding	1.99287240108588e-10	1.85779301864977e-07	95	67	225	0.297777777777778	378	0.177248677248677	2656	hsa-miR-3938,hsa-miR-6737-3p,hsa-miR-30d-3p,hsa-miR-30e-3p,hsa-miR-3064-5p,hsa-miR-4712-3p,hsa-miR-4693-5p,hsa-miR-1299,hsa-miR-3666,hsa-miR-3085-3p,hsa-miR-4452,hsa-miR-6884-5p,hsa-miR-6801-3p,hsa-miR-4659b-3p,hsa-miR-7154-5p,hsa-miR-7974,hsa-miR-618,hsa-miR-487a-5p,hsa-miR-130b-3p,hsa-miR-485-5p,hsa-miR-4677-5p,hsa-miR-627-3p,hsa-miR-454-3p,hsa-miR-6865-5p,hsa-miR-3150a-3p,hsa-miR-378g,hsa-miR-…
hsa_circRNA_001454	hsa_circRNA_001454	circRNA	ENST00000332780	KLHDC8B	protein_coding	7.608504644322e-08	1.04273798795453e-05	653	38	225	0.168888888888889	185	0.205405405405405	2656	hsa-miR-2682-5p,hsa-miR-708-5p,hsa-miR-34c-5p,hsa-miR-34b-5p,hsa-miR-6764-5p,hsa-miR-3139,hsa-miR-34a-5p,hsa-miR-449b-5p,hsa-miR-4310,hsa-miR-374b-3p,hsa-miR-3714,hsa-miR-211-3p,hsa-miR-7154-5p,hsa-miR-449c-5p,hsa-miR-548au-3p,hsa-miR-195-5p,hsa-miR-4524a-5p,hsa-miR-1179,hsa-miR-3138,hsa-miR-6881-3p,hsa-miR-497-5p,hsa-miR-424-5p,hsa-miR-4520-3p,hsa-miR-15a-5p,hsa-miR-4524b-5p,hsa-miR-15b-5p,hsa-m…
hsa_circRNA_001454	hsa_circRNA_001454	circRNA	NM_001276436	KCNJ15	protein_coding	1.57759675335709e-05	0.000448202749994241	3148	37	225	0.164444444444444	218	0.169724770642202	2656	hsa-miR-3064-5p,hsa-miR-4709-3p,hsa-miR-4712-3p,hsa-miR-4496,hsa-miR-4268,hsa-miR-3085-3p,hsa-miR-654-3p,hsa-miR-4328,hsa-miR-4659b-3p,hsa-miR-4797-5p,hsa-miR-4659a-3p,hsa-miR-5010-3p,hsa-miR-607,hsa-miR-6881-3p,hsa-miR-2113,hsa-miR-942-5p,hsa-miR-147b-5p,hsa-miR-4778-3p,hsa-miR-4642,hsa-miR-6842-3p,hsa-miR-4742-3p,hsa-miR-4711-5p,hsa-miR-29b-1-5p,hsa-miR-6504-5p,hsa-miR-6730-5p,hsa-miR-4692,hsa-…
hsa_circRNA_001454	hsa_circRNA_001454	circRNA	NM_004559	YBX1	protein_coding	3.15482160035941e-06	0.000145159099990213	1944	48	225	0.213333333333333	298	0.161073825503356	2656	hsa-miR-361-5p,hsa-miR-2682-5p,hsa-miR-3909,hsa-miR-3064-5p,hsa-miR-708-5p,hsa-miR-34c-5p,hsa-miR-34b-5p,hsa-miR-3139,hsa-miR-34a-5p,hsa-miR-449b-5p,hsa-miR-4514,hsa-miR-374a-3p,hsa-miR-222-5p,hsa-miR-3666,hsa-miR-211-3p,hsa-miR-4659b-3p,hsa-miR-7154-5p,hsa-miR-130b-3p,hsa-miR-449c-5p,hsa-miR-454-3p,hsa-miR-6865-5p,hsa-miR-4659a-3p,hsa-miR-6810-3p,hsa-miR-4295,hsa-miR-636,hsa-miR-148a-3p,hsa-miR-…
hsa_circRNA_001454	hsa_circRNA_001454	circRNA	NM_017553	INO80	protein_coding	5.16621848502446e-06	0.000200668572430683	2302	51	225	0.226666666666667	330	0.154545454545455	2656	hsa-miR-640,hsa-miR-3938,hsa-miR-185-3p,hsa-miR-34c-5p,hsa-miR-19b-3p,hsa-miR-522-3p,hsa-miR-4712-3p,hsa-miR-34a-5p,hsa-miR-449b-5p,hsa-miR-4514,hsa-miR-3151-3p,hsa-miR-6747-3p,hsa-miR-3666,hsa-miR-4656,hsa-miR-6884-5p,hsa-miR-211-3p,hsa-miR-7974,hsa-miR-130b-3p,hsa-miR-485-5p,hsa-miR-454-3p,hsa-miR-3150a-3p,hsa-miR-224-3p,hsa-miR-6810-3p,hsa-miR-5195-3p,hsa-miR-4295,hsa-miR-6763-5p,hsa-miR-148a-…
hsa_circRNA_001454	hsa_circRNA_001454	circRNA	NM_003092	SNRPB2	protein_coding	4.25749957226248e-05	0.000905672472594451	4206	39	225	0.173333333333333	245	0.159183673469388	2656	hsa-miR-4777-5p,hsa-miR-3938,hsa-miR-30d-3p,hsa-miR-30e-3p,hsa-miR-708-5p,hsa-miR-4709-3p,hsa-miR-3139,hsa-miR-4310,hsa-miR-4277,hsa-miR-448,hsa-miR-4496,hsa-miR-374a-3p,hsa-miR-6747-3p,hsa-miR-222-5p,hsa-miR-4268,hsa-miR-4659b-3p,hsa-miR-195-5p,hsa-miR-374c-5p,hsa-miR-378g,hsa-miR-4659a-3p,hsa-miR-4524a-5p,hsa-miR-30a-3p,hsa-miR-3611,hsa-miR-1179,hsa-miR-6881-3p,hsa-miR-4797-3p,hsa-miR-497-5p,hs…
hsa_circRNA_001454	hsa_circRNA_001454	circRNA	NM_015610	WIPI2	protein_coding	1.84432935510728e-07	1.91701006941482e-05	860	66	225	0.293333333333333	432	0.152777777777778	2656	hsa-miR-361-5p,hsa-miR-6737-3p,hsa-miR-3909,hsa-miR-3064-5p,hsa-miR-708-5p,hsa-miR-4273,hsa-miR-34c-5p,hsa-miR-6764-5p,hsa-miR-3139,hsa-miR-449b-5p,hsa-miR-4649-3p,hsa-miR-4277,hsa-miR-4514,hsa-miR-6747-3p,hsa-miR-7162-3p,hsa-miR-218-5p,hsa-miR-3085-3p,hsa-miR-4328,hsa-miR-6884-5p,hsa-miR-6801-3p,hsa-miR-195-5p,hsa-miR-485-5p,hsa-miR-6865-5p,hsa-miR-4524a-5p,hsa-miR-6810-3p,hsa-miR-5584-3p,hsa-mi…
hsa_circRNA_001454	hsa_circRNA_001454	circRNA	NM_002948	RPL15	protein_coding	1.65906091380319e-05	0.000464563011135759	3194	38	225	0.168888888888889	227	0.167400881057269	2656	hsa-miR-199a-3p,hsa-miR-30d-3p,hsa-miR-30e-3p,hsa-miR-708-5p,hsa-miR-19b-3p,hsa-miR-522-3p,hsa-miR-4649-3p,hsa-miR-875-3p,hsa-miR-657,hsa-miR-4693-5p,hsa-miR-541-5p,hsa-miR-6884-5p,hsa-miR-4797-5p,hsa-miR-485-5p,hsa-miR-199b-3p,hsa-miR-3129-5p,hsa-miR-224-3p,hsa-miR-30a-3p,hsa-miR-3611,hsa-miR-563,hsa-miR-1179,hsa-miR-380-5p,hsa-miR-5584-3p,hsa-miR-3138,hsa-miR-4520-3p,hsa-miR-6730-5p,hsa-miR-367…
hsa_circRNA_001454	hsa_circRNA_001454	circRNA	NM_018018	SLC38A4	protein_coding	4.01264010581009e-06	0.000171001524280601	2099	45	225	0.2	274	0.164233576642336	2656	hsa-miR-196b-5p,hsa-miR-3938,hsa-miR-2682-5p,hsa-miR-12129,hsa-miR-34b-5p,hsa-miR-522-3p,hsa-miR-4709-3p,hsa-miR-12132,hsa-miR-4514,hsa-miR-374a-3p,hsa-miR-6747-3p,hsa-miR-654-3p,hsa-miR-335-3p,hsa-miR-517-5p,hsa-miR-7974,hsa-miR-449c-5p,hsa-miR-548au-3p,hsa-miR-195-5p,hsa-miR-224-3p,hsa-miR-3611,hsa-miR-196a-5p,hsa-miR-607,hsa-miR-580-3p,hsa-miR-6881-3p,hsa-miR-497-5p,hsa-miR-424-5p,hsa-miR-2054…
hsa_circRNA_001454	hsa_circRNA_001454	circRNA	NM_001146171	TATDN3	protein_coding	1.16712495867399e-05	0.00036179256642401	2884	43	225	0.191111111111111	267	0.161048689138577	2656	hsa-miR-199a-3p,hsa-miR-30d-3p,hsa-miR-30e-3p,hsa-miR-6764-5p,hsa-miR-522-3p,hsa-miR-12132,hsa-miR-653-3p,hsa-miR-7162-3p,hsa-miR-103a-2-5p,hsa-miR-4452,hsa-miR-4328,hsa-miR-6884-5p,hsa-miR-6801-3p,hsa-miR-195-5p,hsa-miR-485-5p,hsa-miR-199b-3p,hsa-miR-3129-5p,hsa-miR-224-3p,hsa-miR-30a-3p,hsa-miR-6810-3p,hsa-miR-5195-3p,hsa-miR-4747-5p,hsa-miR-607,hsa-miR-3689c,hsa-miR-7849-3p,hsa-miR-4638-5p,hsa…
hsa_circRNA_001454	hsa_circRNA_001454	circRNA	ENST00000374385	UQCC1	protein_coding	9.03060775407039e-06	0.000300575451488331	2685	50	225	0.222222222222222	327	0.152905198776758	2656	hsa-miR-185-3p,hsa-miR-3064-5p,hsa-miR-4273,hsa-miR-4310,hsa-miR-4496,hsa-miR-6747-3p,hsa-miR-653-3p,hsa-miR-3085-3p,hsa-miR-450a-2-3p,hsa-miR-7154-5p,hsa-miR-7974,hsa-miR-195-5p,hsa-miR-6865-5p,hsa-miR-3150a-3p,hsa-miR-122-5p,hsa-miR-4690-5p,hsa-miR-107,hsa-miR-6763-5p,hsa-miR-4747-5p,hsa-miR-6508-3p,hsa-miR-7845-5p,hsa-miR-942-5p,hsa-miR-497-5p,hsa-miR-423-5p,hsa-miR-6842-3p,hsa-miR-544a,hsa-mi…
hsa_circRNA_001454	hsa_circRNA_001454	circRNA	ENST00000427025	NHSL1	protein_coding	8.39640022837824e-09	2.42898475408911e-06	307	53	225	0.235555555555556	289	0.183391003460208	2656	hsa-miR-2682-5p,hsa-miR-34b-5p,hsa-miR-6764-5p,hsa-miR-4709-3p,hsa-miR-4310,hsa-miR-374b-3p,hsa-miR-448,hsa-miR-374a-3p,hsa-miR-6747-3p,hsa-miR-3666,hsa-miR-335-3p,hsa-miR-618,hsa-miR-130b-3p,hsa-miR-146a-3p,hsa-miR-449c-5p,hsa-miR-302f,hsa-miR-195-5p,hsa-miR-4677-5p,hsa-miR-627-3p,hsa-miR-454-3p,hsa-miR-3611,hsa-miR-4295,hsa-miR-10400-3p,hsa-miR-4690-5p,hsa-miR-5010-3p,hsa-miR-7849-3p,hsa-miR-21…
hsa_circRNA_001454	hsa_circRNA_001454	circRNA	NM_000910	NPY2R	protein_coding	6.78841121352356e-05	0.0012643398225429	4798	43	225	0.191111111111111	286	0.15034965034965	2656	hsa-miR-3938,hsa-miR-199a-3p,hsa-miR-30d-3p,hsa-miR-30e-3p,hsa-miR-708-5p,hsa-miR-19b-3p,hsa-miR-4255,hsa-miR-4712-3p,hsa-miR-3139,hsa-miR-4310,hsa-miR-4693-5p,hsa-miR-103a-2-5p,hsa-miR-335-3p,hsa-miR-4452,hsa-miR-4328,hsa-miR-4659b-3p,hsa-miR-374c-5p,hsa-miR-199b-3p,hsa-miR-3129-5p,hsa-miR-4659a-3p,hsa-miR-30a-3p,hsa-miR-3140-3p,hsa-miR-5195-3p,hsa-miR-107,hsa-miR-148a-3p,hsa-miR-942-5p,hsa-miR-…
hsa_circRNA_001454	hsa_circRNA_001454	circRNA	ENST00000242576	UNG	protein_coding	1.26992714689263e-08	3.16230403825344e-06	356	42	225	0.186666666666667	204	0.205882352941176	2656	hsa-miR-3938,hsa-miR-6737-3p,hsa-miR-30d-3p,hsa-miR-30e-3p,hsa-miR-761,hsa-miR-34c-5p,hsa-miR-34a-5p,hsa-miR-449b-5p,hsa-miR-4310,hsa-miR-448,hsa-miR-4514,hsa-miR-1299,hsa-miR-103a-2-5p,hsa-miR-618,hsa-miR-195-5p,hsa-miR-627-3p,hsa-miR-30a-3p,hsa-miR-4690-5p,hsa-miR-6881-3p,hsa-miR-942-5p,hsa-miR-423-5p,hsa-miR-544a,hsa-miR-29b-1-5p,hsa-miR-6888-3p,hsa-miR-6730-5p,hsa-miR-15a-5p,hsa-miR-7157-5p,h…
hsa_circRNA_001454	hsa_circRNA_001454	circRNA	NM_001702	ADGRB1	protein_coding	4.41150804504868e-07	3.58572054097486e-05	1096	34	225	0.151111111111111	166	0.204819277108434	2656	hsa-miR-3064-5p,hsa-miR-708-5p,hsa-miR-3139,hsa-miR-4649-3p,hsa-miR-4268,hsa-miR-103a-2-5p,hsa-miR-3085-3p,hsa-miR-6801-3p,hsa-miR-7974,hsa-miR-449c-5p,hsa-miR-3150a-3p,hsa-miR-6810-3p,hsa-miR-4690-5p,hsa-miR-107,hsa-miR-6763-5p,hsa-miR-4667-3p,hsa-miR-6508-3p,hsa-miR-497-5p,hsa-miR-424-5p,hsa-miR-423-5p,hsa-miR-6504-5p,hsa-miR-3679-3p,hsa-miR-4692,hsa-miR-15b-5p,hsa-miR-6848-5p,hsa-miR-214-3p,hs…
hsa_circRNA_001454	hsa_circRNA_001454	circRNA	ENST00000330212	ZDHHC23	protein_coding	2.46831903628686e-10	2.08393656145679e-07	106	64	225	0.284444444444444	354	0.180790960451977	2656	hsa-miR-4777-5p,hsa-miR-6737-3p,hsa-miR-34c-5p,hsa-miR-19b-3p,hsa-miR-6764-5p,hsa-miR-4712-3p,hsa-miR-34a-5p,hsa-miR-449b-5p,hsa-miR-374b-3p,hsa-miR-3151-3p,hsa-miR-222-5p,hsa-miR-4693-5p,hsa-miR-7162-3p,hsa-miR-218-5p,hsa-miR-4268,hsa-miR-3666,hsa-miR-541-5p,hsa-miR-6801-3p,hsa-miR-4659b-3p,hsa-miR-4797-5p,hsa-miR-130b-3p,hsa-miR-195-5p,hsa-miR-454-3p,hsa-miR-3129-5p,hsa-miR-10523-5p,hsa-miR-465…
hsa_circRNA_001454	hsa_circRNA_001454	circRNA	ENST00000341911	MYB	protein_coding	1.89914846855226e-11	2.9817630508096e-08	56	44	225	0.195555555555556	182	0.241758241758242	2656	hsa-miR-2682-5p,hsa-miR-34c-5p,hsa-miR-34b-5p,hsa-miR-522-3p,hsa-miR-4255,hsa-miR-12132,hsa-miR-34a-5p,hsa-miR-449b-5p,hsa-miR-4277,hsa-miR-448,hsa-miR-3666,hsa-miR-654-3p,hsa-miR-3714,hsa-miR-3614-5p,hsa-miR-4659b-3p,hsa-miR-7154-5p,hsa-miR-130b-3p,hsa-miR-449c-5p,hsa-miR-195-5p,hsa-miR-4677-5p,hsa-miR-627-3p,hsa-miR-454-3p,hsa-miR-224-3p,hsa-miR-4659a-3p,hsa-miR-4524a-5p,hsa-miR-4295,hsa-miR-10…
hsa_circRNA_001454	hsa_circRNA_001454	circRNA	NM_015571	SENP6	protein_coding	0.000107484213821468	0.0017594813878772	5466	39	225	0.173333333333333	255	0.152941176470588	2656	hsa-miR-2682-5p,hsa-miR-30d-3p,hsa-miR-30e-3p,hsa-miR-34c-5p,hsa-miR-34b-5p,hsa-miR-19b-3p,hsa-miR-12132,hsa-miR-34a-5p,hsa-miR-449b-5p,hsa-miR-875-3p,hsa-miR-448,hsa-miR-374a-3p,hsa-miR-3714,hsa-miR-4328,hsa-miR-517-5p,hsa-miR-449c-5p,hsa-miR-302f,hsa-miR-374c-5p,hsa-miR-4677-5p,hsa-miR-30a-3p,hsa-miR-5584-3p,hsa-miR-5010-3p,hsa-miR-4747-5p,hsa-miR-607,hsa-miR-6881-3p,hsa-miR-7849-3p,hsa-miR-474…
hsa_circRNA_001454	hsa_circRNA_001454	circRNA	ENST00000314032	UCP3	protein_coding	6.38844179123576e-08	9.13292046682207e-06	626	46	225	0.204444444444444	247	0.186234817813765	2656	hsa-miR-185-3p,hsa-miR-34c-5p,hsa-miR-19b-3p,hsa-miR-449b-5p,hsa-miR-4277,hsa-miR-103a-2-5p,hsa-miR-3666,hsa-miR-4452,hsa-miR-6884-5p,hsa-miR-517-5p,hsa-miR-130b-3p,hsa-miR-485-5p,hsa-miR-4677-5p,hsa-miR-454-3p,hsa-miR-6865-5p,hsa-miR-3140-3p,hsa-miR-636,hsa-miR-4747-5p,hsa-miR-148a-3p,hsa-miR-3138,hsa-miR-6881-3p,hsa-miR-4667-3p,hsa-miR-4778-3p,hsa-miR-1248,hsa-miR-4642,hsa-miR-6842-3p,hsa-miR-2…
hsa_circRNA_001454	hsa_circRNA_001454	circRNA	NM_001178130	EGF	protein_coding	2.32830258245614e-06	0.000115056202656956	1809	48	225	0.213333333333333	295	0.16271186440678	2656	hsa-miR-30e-3p,hsa-miR-708-5p,hsa-miR-4273,hsa-miR-3139,hsa-miR-12132,hsa-miR-4649-3p,hsa-miR-875-3p,hsa-miR-4496,hsa-miR-3151-3p,hsa-miR-4693-5p,hsa-miR-6740-3p,hsa-miR-654-3p,hsa-miR-335-3p,hsa-miR-541-5p,hsa-miR-6884-5p,hsa-miR-4659b-3p,hsa-miR-7154-5p,hsa-miR-4797-5p,hsa-miR-618,hsa-miR-487a-5p,hsa-miR-485-5p,hsa-miR-4677-5p,hsa-miR-4659a-3p,hsa-miR-3611,hsa-miR-19b-1-5p,hsa-miR-3689c,hsa-miR…
hsa_circRNA_001454	hsa_circRNA_001454	circRNA	ENST00000315792	TCIM	protein_coding	2.09699894178156e-06	0.00010705460712884	1753	38	225	0.168888888888889	209	0.181818181818182	2656	hsa-miR-199a-3p,hsa-miR-4273,hsa-miR-19b-3p,hsa-miR-4709-3p,hsa-miR-222-5p,hsa-miR-3666,hsa-miR-3614-5p,hsa-miR-211-3p,hsa-miR-130b-3p,hsa-miR-195-5p,hsa-miR-199b-3p,hsa-miR-454-3p,hsa-miR-3129-5p,hsa-miR-6865-5p,hsa-miR-4524a-5p,hsa-miR-196a-5p,hsa-miR-4667-3p,hsa-miR-2113,hsa-miR-497-5p,hsa-miR-424-5p,hsa-miR-2054,hsa-miR-494-3p,hsa-miR-7156-5p,hsa-miR-15a-5p,hsa-miR-4524b-5p,hsa-miR-15b-5p,hsa…
hsa_circRNA_001454	hsa_circRNA_001454	circRNA	ENST00000394752	SFMBT1	protein_coding	2.17110845346477e-06	0.000109587709433685	1772	50	225	0.222222222222222	312	0.16025641025641	2656	hsa-miR-6737-3p,hsa-miR-761,hsa-miR-19b-3p,hsa-miR-875-3p,hsa-miR-4514,hsa-miR-653-3p,hsa-miR-218-5p,hsa-miR-103a-2-5p,hsa-miR-3666,hsa-miR-541-5p,hsa-miR-517-5p,hsa-miR-4659b-3p,hsa-miR-130b-3p,hsa-miR-627-3p,hsa-miR-10523-5p,hsa-miR-378g,hsa-miR-4659a-3p,hsa-miR-4295,hsa-miR-607,hsa-miR-3689c,hsa-miR-580-3p,hsa-miR-4797-3p,hsa-miR-570-3p,hsa-miR-2113,hsa-miR-4638-5p,hsa-miR-4642,hsa-miR-2054,hs…
hsa_circRNA_001454	hsa_circRNA_001454	circRNA	NM_017688	BSPRY	protein_coding	4.67427366511788e-07	3.68927453475671e-05	1133	43	225	0.191111111111111	238	0.180672268907563	2656	hsa-miR-3909,hsa-miR-761,hsa-miR-34c-5p,hsa-miR-6764-5p,hsa-miR-4709-3p,hsa-miR-34a-5p,hsa-miR-449b-5p,hsa-miR-103a-2-5p,hsa-miR-6884-5p,hsa-miR-4659b-3p,hsa-miR-7154-5p,hsa-miR-487a-5p,hsa-miR-485-5p,hsa-miR-4659a-3p,hsa-miR-3140-3p,hsa-miR-4667-3p,hsa-miR-6508-3p,hsa-miR-942-5p,hsa-miR-497-5p,hsa-miR-424-5p,hsa-miR-4778-3p,hsa-miR-423-5p,hsa-miR-544a,hsa-miR-494-3p,hsa-miR-15a-5p,hsa-miR-15b-5p…
hsa_circRNA_001454	hsa_circRNA_001454	circRNA	ENST00000303759	CHCHD7	protein_coding	5.43641592258762e-05	0.00108091795192209	4500	34	225	0.151111111111111	204	0.166666666666667	2656	hsa-miR-2682-5p,hsa-miR-12129,hsa-miR-34c-5p,hsa-miR-34b-5p,hsa-miR-4709-3p,hsa-miR-34a-5p,hsa-miR-449b-5p,hsa-miR-4649-3p,hsa-miR-4693-5p,hsa-miR-103a-2-5p,hsa-miR-6740-3p,hsa-miR-3614-5p,hsa-miR-541-5p,hsa-miR-146a-3p,hsa-miR-449c-5p,hsa-miR-4677-5p,hsa-miR-5584-3p,hsa-miR-607,hsa-miR-605-3p,hsa-miR-7845-5p,hsa-miR-942-5p,hsa-miR-147b-5p,hsa-miR-205-5p,hsa-miR-3154,hsa-miR-6888-3p,hsa-miR-6752-…
hsa_circRNA_001454	hsa_circRNA_001454	circRNA	NM_001033518	WIPI2	protein_coding	1.84432935510728e-07	1.91701006941482e-05	861	66	225	0.293333333333333	432	0.152777777777778	2656	hsa-miR-361-5p,hsa-miR-6737-3p,hsa-miR-3909,hsa-miR-3064-5p,hsa-miR-708-5p,hsa-miR-4273,hsa-miR-34c-5p,hsa-miR-6764-5p,hsa-miR-3139,hsa-miR-449b-5p,hsa-miR-4649-3p,hsa-miR-4277,hsa-miR-4514,hsa-miR-6747-3p,hsa-miR-7162-3p,hsa-miR-218-5p,hsa-miR-3085-3p,hsa-miR-4328,hsa-miR-6884-5p,hsa-miR-6801-3p,hsa-miR-195-5p,hsa-miR-485-5p,hsa-miR-6865-5p,hsa-miR-4524a-5p,hsa-miR-6810-3p,hsa-miR-5584-3p,hsa-mi…
hsa_circRNA_001454	hsa_circRNA_001454	circRNA	NM_182752	TPRG1L	protein_coding	2.88285674970978e-06	0.000134793886678044	1908	54	225	0.24	351	0.153846153846154	2656	hsa-miR-3938,hsa-miR-3909,hsa-miR-3064-5p,hsa-miR-761,hsa-miR-708-5p,hsa-miR-19b-3p,hsa-miR-3139,hsa-miR-4649-3p,hsa-miR-7162-3p,hsa-miR-3666,hsa-miR-3085-3p,hsa-miR-3714,hsa-miR-211-3p,hsa-miR-130b-3p,hsa-miR-195-5p,hsa-miR-454-3p,hsa-miR-3150a-3p,hsa-miR-10523-5p,hsa-miR-378g,hsa-miR-122-5p,hsa-miR-3140-3p,hsa-miR-4295,hsa-miR-10400-3p,hsa-miR-107,hsa-miR-6763-5p,hsa-miR-7845-5p,hsa-miR-570-3p,…
hsa_circRNA_001454	hsa_circRNA_001454	circRNA	NM_006355	TRIM38	protein_coding	1.68905853037164e-08	3.83507575557452e-06	394	75	225	0.333333333333333	491	0.152749490835031	2656	hsa-miR-640,hsa-miR-3938,hsa-miR-361-5p,hsa-miR-2682-5p,hsa-miR-199a-3p,hsa-miR-708-5p,hsa-miR-34c-5p,hsa-miR-34b-5p,hsa-miR-19b-3p,hsa-miR-34a-5p,hsa-miR-449b-5p,hsa-miR-875-3p,hsa-miR-374a-3p,hsa-miR-6747-3p,hsa-miR-3666,hsa-miR-335-3p,hsa-miR-450a-2-3p,hsa-miR-6884-5p,hsa-miR-7154-5p,hsa-miR-618,hsa-miR-130b-3p,hsa-miR-146a-3p,hsa-miR-449c-5p,hsa-miR-548au-3p,hsa-miR-195-5p,hsa-miR-199b-3p,hsa…
hsa_circRNA_001454	hsa_circRNA_001454	circRNA	NM_017780	CHD7	protein_coding	1.70693043982332e-05	0.000473229014408637	3227	49	225	0.217777777777778	325	0.150769230769231	2656	hsa-miR-3938,hsa-miR-30d-3p,hsa-miR-30e-3p,hsa-miR-3064-5p,hsa-miR-708-5p,hsa-miR-3139,hsa-miR-448,hsa-miR-7162-3p,hsa-miR-654-3p,hsa-miR-3614-5p,hsa-miR-6801-3p,hsa-miR-302f,hsa-miR-195-5p,hsa-miR-124-5p,hsa-miR-30a-3p,hsa-miR-6810-3p,hsa-miR-4747-5p,hsa-miR-607,hsa-miR-148a-3p,hsa-miR-605-3p,hsa-miR-3689c,hsa-miR-570-3p,hsa-miR-942-5p,hsa-miR-497-5p,hsa-miR-147b-5p,hsa-miR-424-5p,hsa-miR-4642,h…
hsa_circRNA_001454	hsa_circRNA_001454	circRNA	NM_004792	PPIG	protein_coding	9.85724755315581e-09	2.70454214627419e-06	325	55	225	0.244444444444444	307	0.179153094462541	2656	hsa-miR-2682-5p,hsa-miR-3909,hsa-miR-34b-5p,hsa-miR-19b-3p,hsa-miR-522-3p,hsa-miR-12132,hsa-miR-3619-3p,hsa-miR-374b-3p,hsa-miR-448,hsa-miR-657,hsa-miR-4496,hsa-miR-7162-3p,hsa-miR-218-5p,hsa-miR-3666,hsa-miR-6740-3p,hsa-miR-3714,hsa-miR-517-5p,hsa-miR-130b-3p,hsa-miR-449c-5p,hsa-miR-548au-3p,hsa-miR-195-5p,hsa-miR-374c-5p,hsa-miR-4677-5p,hsa-miR-454-3p,hsa-miR-10523-5p,hsa-miR-3140-3p,hsa-miR-42…
hsa_circRNA_001454	hsa_circRNA_001454	circRNA	NM_003705	SLC25A12	protein_coding	5.73630364863835e-05	0.00112527786335661	4560	42	225	0.186666666666667	275	0.152727272727273	2656	hsa-miR-4777-5p,hsa-miR-199a-3p,hsa-miR-3909,hsa-miR-708-5p,hsa-miR-19b-3p,hsa-miR-3139,hsa-miR-374b-3p,hsa-miR-448,hsa-miR-374a-3p,hsa-miR-3666,hsa-miR-517-5p,hsa-miR-130b-3p,hsa-miR-195-5p,hsa-miR-374c-5p,hsa-miR-199b-3p,hsa-miR-454-3p,hsa-miR-3129-5p,hsa-miR-4524a-5p,hsa-miR-4295,hsa-miR-570-3p,hsa-miR-942-5p,hsa-miR-497-5p,hsa-miR-147b-5p,hsa-miR-424-5p,hsa-miR-4642,hsa-miR-4742-3p,hsa-miR-31…
hsa_circRNA_001454	hsa_circRNA_001454	circRNA	NM_001030015	OPN4	protein_coding	6.39354604659111e-06	0.000232120736855001	2464	37	225	0.164444444444444	210	0.176190476190476	2656	hsa-miR-185-3p,hsa-miR-6737-3p,hsa-miR-708-5p,hsa-miR-4273,hsa-miR-34c-5p,hsa-miR-3139,hsa-miR-34a-5p,hsa-miR-218-5p,hsa-miR-7974,hsa-miR-107,hsa-miR-636,hsa-miR-3689c,hsa-miR-6508-3p,hsa-miR-942-5p,hsa-miR-4638-5p,hsa-miR-423-5p,hsa-miR-7156-5p,hsa-miR-5196-5p,hsa-miR-7157-5p,hsa-miR-6848-5p,hsa-miR-4478,hsa-miR-10394-5p,hsa-miR-5008-3p,hsa-miR-7157-3p,hsa-miR-28-5p,hsa-miR-3184-5p,hsa-miR-6846-…
hsa_circRNA_001454	hsa_circRNA_001454	circRNA	ENST00000264234	UPK1B	protein_coding	0.000217821165625585	0.00290427139084184	6709	36	225	0.16	236	0.152542372881356	2656	hsa-miR-30d-3p,hsa-miR-30e-3p,hsa-miR-522-3p,hsa-miR-4514,hsa-miR-4693-5p,hsa-miR-103a-2-5p,hsa-miR-3666,hsa-miR-517-5p,hsa-miR-4797-5p,hsa-miR-130b-3p,hsa-miR-454-3p,hsa-miR-6865-5p,hsa-miR-224-3p,hsa-miR-30a-3p,hsa-miR-5195-3p,hsa-miR-4295,hsa-miR-4747-5p,hsa-miR-607,hsa-miR-942-5p,hsa-miR-147b-5p,hsa-miR-4642,hsa-miR-6842-3p,hsa-miR-6888-3p,hsa-miR-494-3p,hsa-miR-4692,hsa-miR-5196-5p,hsa-miR-5…
hsa_circRNA_001454	hsa_circRNA_001454	circRNA	NM_003238	TGFB2	protein_coding	1.32984091955714e-06	7.82970088249518e-05	1519	51	225	0.226666666666667	316	0.161392405063291	2656	hsa-miR-3909,hsa-miR-3064-5p,hsa-miR-19b-3p,hsa-miR-3151-3p,hsa-miR-653-3p,hsa-miR-218-5p,hsa-miR-103a-2-5p,hsa-miR-3666,hsa-miR-3085-3p,hsa-miR-4328,hsa-miR-3614-5p,hsa-miR-4659b-3p,hsa-miR-618,hsa-miR-130b-3p,hsa-miR-302f,hsa-miR-454-3p,hsa-miR-4659a-3p,hsa-miR-4524a-5p,hsa-miR-3611,hsa-miR-5195-3p,hsa-miR-4295,hsa-miR-5584-3p,hsa-miR-196a-5p,hsa-miR-5010-3p,hsa-miR-4747-5p,hsa-miR-148a-3p,hsa-…
hsa_circRNA_001454	hsa_circRNA_001454	circRNA	NM_000028	AGL	protein_coding	1.01803398652329e-05	0.000326197334607692	2787	39	225	0.173333333333333	231	0.168831168831169	2656	hsa-miR-361-5p,hsa-miR-199a-3p,hsa-miR-6737-3p,hsa-miR-4709-3p,hsa-miR-448,hsa-miR-4514,hsa-miR-218-5p,hsa-miR-3666,hsa-miR-335-3p,hsa-miR-4659b-3p,hsa-miR-7154-5p,hsa-miR-130b-3p,hsa-miR-374c-5p,hsa-miR-4677-5p,hsa-miR-199b-3p,hsa-miR-454-3p,hsa-miR-3129-5p,hsa-miR-10523-5p,hsa-miR-4659a-3p,hsa-miR-1179,hsa-miR-4295,hsa-miR-4690-5p,hsa-miR-607,hsa-miR-1248,hsa-miR-4742-3p,hsa-miR-29b-1-5p,hsa-mi…
hsa_circRNA_001454	hsa_circRNA_001454	circRNA	NM_005754	G3BP1	protein_coding	3.82297538635459e-08	6.39494460282302e-06	533	71	225	0.315555555555556	462	0.153679653679654	2656	hsa-miR-196b-5p,hsa-miR-3938,hsa-miR-2682-5p,hsa-miR-199a-3p,hsa-miR-3909,hsa-miR-708-5p,hsa-miR-34b-5p,hsa-miR-6764-5p,hsa-miR-3139,hsa-miR-4649-3p,hsa-miR-875-3p,hsa-miR-374a-3p,hsa-miR-6747-3p,hsa-miR-653-3p,hsa-miR-218-5p,hsa-miR-103a-2-5p,hsa-miR-3666,hsa-miR-450a-2-3p,hsa-miR-6884-5p,hsa-miR-138-1-3p,hsa-miR-130b-3p,hsa-miR-146a-3p,hsa-miR-449c-5p,hsa-miR-548au-3p,hsa-miR-195-5p,hsa-miR-485…
hsa_circRNA_001454	hsa_circRNA_001454	circRNA	ENST00000251108	CDADC1	protein_coding	5.85231814185862e-09	1.86592965672747e-06	277	52	225	0.231111111111111	278	0.18705035971223	2656	hsa-miR-3938,hsa-miR-30d-3p,hsa-miR-30e-3p,hsa-miR-4712-3p,hsa-miR-12132,hsa-miR-4310,hsa-miR-4277,hsa-miR-4693-5p,hsa-miR-1299,hsa-miR-103a-2-5p,hsa-miR-3666,hsa-miR-4328,hsa-miR-4659b-3p,hsa-miR-130b-3p,hsa-miR-146a-3p,hsa-miR-548au-3p,hsa-miR-195-5p,hsa-miR-374c-5p,hsa-miR-454-3p,hsa-miR-4659a-3p,hsa-miR-30a-3p,hsa-miR-3611,hsa-miR-4295,hsa-miR-5584-3p,hsa-miR-107,hsa-miR-3689c,hsa-miR-6881-3p…
hsa_circRNA_001454	hsa_circRNA_001454	circRNA	ENST00000265351	XPO5	protein_coding	2.72240791040876e-07	2.5610398258296e-05	950	61	225	0.271111111111111	390	0.156410256410256	2656	hsa-miR-199a-3p,hsa-miR-6737-3p,hsa-miR-3909,hsa-miR-34c-5p,hsa-miR-34a-5p,hsa-miR-449b-5p,hsa-miR-374b-3p,hsa-miR-6747-3p,hsa-miR-218-5p,hsa-miR-103a-2-5p,hsa-miR-3666,hsa-miR-6884-5p,hsa-miR-211-3p,hsa-miR-517-5p,hsa-miR-7974,hsa-miR-130b-3p,hsa-miR-195-5p,hsa-miR-485-5p,hsa-miR-627-3p,hsa-miR-199b-3p,hsa-miR-454-3p,hsa-miR-6865-5p,hsa-miR-3611,hsa-miR-6763-5p,hsa-miR-148a-3p,hsa-miR-605-3p,hsa…
hsa_circRNA_001454	hsa_circRNA_001454	circRNA	NM_007076	FICD	protein_coding	7.54675049881749e-06	0.000264337120309461	2554	47	225	0.208888888888889	298	0.157718120805369	2656	hsa-miR-199a-3p,hsa-miR-761,hsa-miR-34c-5p,hsa-miR-19b-3p,hsa-miR-4514,hsa-miR-222-5p,hsa-miR-653-3p,hsa-miR-218-5p,hsa-miR-4268,hsa-miR-3666,hsa-miR-3614-5p,hsa-miR-138-1-3p,hsa-miR-130b-3p,hsa-miR-195-5p,hsa-miR-199b-3p,hsa-miR-454-3p,hsa-miR-3129-5p,hsa-miR-4524a-5p,hsa-miR-4295,hsa-miR-10400-3p,hsa-miR-107,hsa-miR-148a-3p,hsa-miR-7849-3p,hsa-miR-570-3p,hsa-miR-497-5p,hsa-miR-424-5p,hsa-miR-68…
hsa_circRNA_001454	hsa_circRNA_001454	circRNA	NM_133638	ADAMTS19	protein_coding	6.27794812117968e-05	0.00119819238901415	4686	35	225	0.155555555555556	214	0.163551401869159	2656	hsa-miR-640,hsa-miR-2682-5p,hsa-miR-761,hsa-miR-34b-5p,hsa-miR-4709-3p,hsa-miR-12132,hsa-miR-3666,hsa-miR-3714,hsa-miR-517-5p,hsa-miR-7154-5p,hsa-miR-130b-3p,hsa-miR-449c-5p,hsa-miR-548au-3p,hsa-miR-374c-5p,hsa-miR-627-3p,hsa-miR-454-3p,hsa-miR-124-5p,hsa-miR-3150a-3p,hsa-miR-10523-5p,hsa-miR-3140-3p,hsa-miR-4295,hsa-miR-5010-3p,hsa-miR-6763-5p,hsa-miR-148a-3p,hsa-miR-567,hsa-miR-4478,hsa-miR-214…
hsa_circRNA_001454	hsa_circRNA_001454	circRNA	NM_001346270	USP28	protein_coding	1.01803398652329e-05	0.000326197334607692	2788	39	225	0.173333333333333	231	0.168831168831169	2656	hsa-miR-30e-3p,hsa-miR-522-3p,hsa-miR-4649-3p,hsa-miR-448,hsa-miR-4514,hsa-miR-3666,hsa-miR-6740-3p,hsa-miR-6884-5p,hsa-miR-4659b-3p,hsa-miR-7154-5p,hsa-miR-4797-5p,hsa-miR-130b-3p,hsa-miR-485-5p,hsa-miR-374c-5p,hsa-miR-627-3p,hsa-miR-454-3p,hsa-miR-4659a-3p,hsa-miR-30a-3p,hsa-miR-19b-1-5p,hsa-miR-5195-3p,hsa-miR-4295,hsa-miR-107,hsa-miR-3689c,hsa-miR-1248,hsa-miR-29b-1-5p,hsa-miR-6888-3p,hsa-miR…
hsa_circRNA_001454	hsa_circRNA_001454	circRNA	NM_015848	KRT76	protein_coding	3.84538864160797e-09	1.43389735709759e-06	239	37	225	0.164444444444444	160	0.23125	2656	hsa-miR-761,hsa-miR-103a-2-5p,hsa-miR-3666,hsa-miR-4659b-3p,hsa-miR-7974,hsa-miR-130b-3p,hsa-miR-454-3p,hsa-miR-3150a-3p,hsa-miR-4659a-3p,hsa-miR-563,hsa-miR-380-5p,hsa-miR-4295,hsa-miR-10400-3p,hsa-miR-4747-5p,hsa-miR-148a-3p,hsa-miR-4667-3p,hsa-miR-6508-3p,hsa-miR-497-5p,hsa-miR-147b-5p,hsa-miR-424-5p,hsa-miR-3154,hsa-miR-15a-5p,hsa-miR-5196-5p,hsa-miR-15b-5p,hsa-miR-4478,hsa-miR-214-3p,hsa-miR…
hsa_circRNA_001454	hsa_circRNA_001454	circRNA	NM_006048	UBE4B	protein_coding	3.70338024918153e-06	0.000160808640776324	2060	39	225	0.173333333333333	222	0.175675675675676	2656	hsa-miR-761,hsa-miR-374b-3p,hsa-miR-6747-3p,hsa-miR-4268,hsa-miR-3666,hsa-miR-3614-5p,hsa-miR-4659b-3p,hsa-miR-7154-5p,hsa-miR-7974,hsa-miR-130b-3p,hsa-miR-195-5p,hsa-miR-374c-5p,hsa-miR-454-3p,hsa-miR-4659a-3p,hsa-miR-4524a-5p,hsa-miR-3140-3p,hsa-miR-3611,hsa-miR-4295,hsa-miR-4690-5p,hsa-miR-607,hsa-miR-580-3p,hsa-miR-6881-3p,hsa-miR-942-5p,hsa-miR-497-5p,hsa-miR-424-5p,hsa-miR-15a-5p,hsa-miR-56…
hsa_circRNA_001454	hsa_circRNA_001454	circRNA	NM_001008226	SAXO2	protein_coding	0.00030786223990268	0.00371564604660964	7410	36	225	0.16	240	0.15	2656	hsa-miR-4777-5p,hsa-miR-185-3p,hsa-miR-19b-3p,hsa-miR-522-3p,hsa-miR-4649-3p,hsa-miR-448,hsa-miR-218-5p,hsa-miR-3614-5p,hsa-miR-541-5p,hsa-miR-6884-5p,hsa-miR-7154-5p,hsa-miR-485-5p,hsa-miR-224-3p,hsa-miR-4524a-5p,hsa-miR-6810-3p,hsa-miR-196a-5p,hsa-miR-636,hsa-miR-148a-3p,hsa-miR-3689c,hsa-miR-580-3p,hsa-miR-7849-3p,hsa-miR-4642,hsa-miR-4742-3p,hsa-miR-544a,hsa-miR-3659,hsa-miR-567,hsa-miR-4524b…
hsa_circRNA_001454	hsa_circRNA_001454	circRNA	ENST00000296220	OSBPL11	protein_coding	0.000167322518403811	0.0024092785055072	6207	37	225	0.164444444444444	242	0.152892561983471	2656	hsa-miR-196b-5p,hsa-miR-361-5p,hsa-miR-30d-3p,hsa-miR-30e-3p,hsa-miR-4273,hsa-miR-4709-3p,hsa-miR-12132,hsa-miR-374a-3p,hsa-miR-3666,hsa-miR-335-3p,hsa-miR-4328,hsa-miR-4797-5p,hsa-miR-487a-5p,hsa-miR-130b-3p,hsa-miR-146a-3p,hsa-miR-4677-5p,hsa-miR-454-3p,hsa-miR-30a-3p,hsa-miR-4295,hsa-miR-148a-3p,hsa-miR-3689c,hsa-miR-6881-3p,hsa-miR-3920,hsa-miR-2054,hsa-miR-4520-3p,hsa-miR-7156-5p,hsa-miR-19b…
hsa_circRNA_001454	hsa_circRNA_001454	circRNA	NM_001331093	FAM122B	protein_coding	0.00012783869297516	0.00198879334621392	5745	37	225	0.164444444444444	239	0.154811715481172	2656	hsa-miR-2682-5p,hsa-miR-199a-3p,hsa-miR-30d-3p,hsa-miR-30e-3p,hsa-miR-761,hsa-miR-34c-5p,hsa-miR-34b-5p,hsa-miR-4709-3p,hsa-miR-4712-3p,hsa-miR-4310,hsa-miR-4649-3p,hsa-miR-448,hsa-miR-103a-2-5p,hsa-miR-3714,hsa-miR-7154-5p,hsa-miR-449c-5p,hsa-miR-195-5p,hsa-miR-199b-3p,hsa-miR-3129-5p,hsa-miR-30a-3p,hsa-miR-3140-3p,hsa-miR-4690-5p,hsa-miR-607,hsa-miR-6881-3p,hsa-miR-497-5p,hsa-miR-424-5p,hsa-miR…
hsa_circRNA_001454	hsa_circRNA_001454	circRNA	NM_001322828	ZNF461	protein_coding	4.6373025755178e-07	3.67108074666393e-05	1126	48	225	0.213333333333333	280	0.171428571428571	2656	hsa-miR-361-5p,hsa-miR-30d-3p,hsa-miR-30e-3p,hsa-miR-34c-5p,hsa-miR-4310,hsa-miR-4277,hsa-miR-875-3p,hsa-miR-4496,hsa-miR-374a-3p,hsa-miR-653-3p,hsa-miR-218-5p,hsa-miR-4268,hsa-miR-654-3p,hsa-miR-3614-5p,hsa-miR-541-5p,hsa-miR-4797-5p,hsa-miR-487a-5p,hsa-miR-195-5p,hsa-miR-374c-5p,hsa-miR-30a-3p,hsa-miR-107,hsa-miR-6763-5p,hsa-miR-4747-5p,hsa-miR-580-3p,hsa-miR-2113,hsa-miR-497-5p,hsa-miR-424-5p,…
hsa_circRNA_001454	hsa_circRNA_001454	circRNA	NM_024095	ASB8	protein_coding	4.36125739880312e-05	0.000920740760535711	4237	41	225	0.182222222222222	263	0.155893536121673	2656	hsa-miR-640,hsa-miR-708-5p,hsa-miR-6764-5p,hsa-miR-522-3p,hsa-miR-3139,hsa-miR-12132,hsa-miR-3619-3p,hsa-miR-6747-3p,hsa-miR-222-5p,hsa-miR-3666,hsa-miR-211-3p,hsa-miR-130b-3p,hsa-miR-454-3p,hsa-miR-378g,hsa-miR-19b-1-5p,hsa-miR-5584-3p,hsa-miR-10400-3p,hsa-miR-4747-5p,hsa-miR-607,hsa-miR-7845-5p,hsa-miR-570-3p,hsa-miR-4778-3p,hsa-miR-6842-3p,hsa-miR-4711-5p,hsa-miR-3154,hsa-miR-6888-3p,hsa-miR-1…
hsa_circRNA_001454	hsa_circRNA_001454	circRNA	NM_006184	NUCB1	protein_coding	1.28854979855918e-05	0.000388008704988078	2971	43	225	0.191111111111111	268	0.16044776119403	2656	hsa-miR-185-3p,hsa-miR-761,hsa-miR-6764-5p,hsa-miR-3139,hsa-miR-3619-3p,hsa-miR-4649-3p,hsa-miR-4514,hsa-miR-653-3p,hsa-miR-4656,hsa-miR-6884-5p,hsa-miR-6801-3p,hsa-miR-7974,hsa-miR-195-5p,hsa-miR-485-5p,hsa-miR-378g,hsa-miR-6810-3p,hsa-miR-5195-3p,hsa-miR-6763-5p,hsa-miR-4747-5p,hsa-miR-942-5p,hsa-miR-423-5p,hsa-miR-4711-5p,hsa-miR-3154,hsa-miR-6730-5p,hsa-miR-4692,hsa-miR-5196-5p,hsa-miR-6848-5…
hsa_circRNA_001454	hsa_circRNA_001454	circRNA	NM_006698	BLCAP	protein_coding	4.7071358235354e-06	0.000188565669765288	2233	51	225	0.226666666666667	329	0.155015197568389	2656	hsa-miR-3938,hsa-miR-761,hsa-miR-4273,hsa-miR-4277,hsa-miR-4514,hsa-miR-103a-2-5p,hsa-miR-3666,hsa-miR-6740-3p,hsa-miR-6884-5p,hsa-miR-517-5p,hsa-miR-130b-3p,hsa-miR-195-5p,hsa-miR-485-5p,hsa-miR-454-3p,hsa-miR-5195-3p,hsa-miR-4690-5p,hsa-miR-4747-5p,hsa-miR-3138,hsa-miR-4667-3p,hsa-miR-497-5p,hsa-miR-424-5p,hsa-miR-3154,hsa-miR-4520-3p,hsa-miR-6888-3p,hsa-miR-4692,hsa-miR-7156-5p,hsa-miR-15a-5p,…
hsa_circRNA_001454	hsa_circRNA_001454	circRNA	NM_001267	CHAD	protein_coding	1.55237297185745e-05	0.000442441128568276	3139	35	225	0.155555555555556	201	0.174129353233831	2656	hsa-miR-199a-3p,hsa-miR-185-3p,hsa-miR-3064-5p,hsa-miR-34b-5p,hsa-miR-222-5p,hsa-miR-1299,hsa-miR-3085-3p,hsa-miR-3714,hsa-miR-6884-5p,hsa-miR-6801-3p,hsa-miR-449c-5p,hsa-miR-485-5p,hsa-miR-374c-5p,hsa-miR-199b-3p,hsa-miR-3129-5p,hsa-miR-3150a-3p,hsa-miR-6810-3p,hsa-miR-107,hsa-miR-6763-5p,hsa-miR-4747-5p,hsa-miR-605-3p,hsa-miR-3689c,hsa-miR-4711-5p,hsa-miR-6504-5p,hsa-miR-4520-3p,hsa-miR-5196-5p…
hsa_circRNA_001454	hsa_circRNA_001454	circRNA	ENST00000313005	BACE1	protein_coding	2.77175375553156e-08	5.37490680260905e-06	460	72	225	0.32	468	0.153846153846154	2656	hsa-miR-3938,hsa-miR-2682-5p,hsa-miR-761,hsa-miR-708-5p,hsa-miR-34c-5p,hsa-miR-34b-5p,hsa-miR-19b-3p,hsa-miR-3139,hsa-miR-449b-5p,hsa-miR-4514,hsa-miR-4693-5p,hsa-miR-7162-3p,hsa-miR-103a-2-5p,hsa-miR-4656,hsa-miR-654-3p,hsa-miR-3714,hsa-miR-541-5p,hsa-miR-211-3p,hsa-miR-517-5p,hsa-miR-6801-3p,hsa-miR-4659b-3p,hsa-miR-449c-5p,hsa-miR-548au-3p,hsa-miR-195-5p,hsa-miR-627-3p,hsa-miR-454-3p,hsa-miR-6…
hsa_circRNA_001454	hsa_circRNA_001454	circRNA	NM_002500	NEUROD1	protein_coding	2.30442626767716e-06	0.000114318192889818	1802	39	225	0.173333333333333	218	0.178899082568807	2656	hsa-miR-2682-5p,hsa-miR-199a-3p,hsa-miR-34b-5p,hsa-miR-19b-3p,hsa-miR-522-3p,hsa-miR-875-3p,hsa-miR-1299,hsa-miR-3666,hsa-miR-335-3p,hsa-miR-3714,hsa-miR-4659b-3p,hsa-miR-130b-3p,hsa-miR-449c-5p,hsa-miR-302f,hsa-miR-627-3p,hsa-miR-199b-3p,hsa-miR-454-3p,hsa-miR-3129-5p,hsa-miR-224-3p,hsa-miR-4659a-3p,hsa-miR-4295,hsa-miR-7849-3p,hsa-miR-570-3p,hsa-miR-147b-5p,hsa-miR-3920,hsa-miR-4742-3p,hsa-miR-…
hsa_circRNA_001454	hsa_circRNA_001454	circRNA	ENST00000283254	SCN3A	protein_coding	8.65347734393868e-07	5.81400636592421e-05	1330	47	225	0.208888888888889	277	0.169675090252708	2656	hsa-miR-196b-5p,hsa-miR-3938,hsa-miR-2682-5p,hsa-miR-761,hsa-miR-34b-5p,hsa-miR-19b-3p,hsa-miR-4709-3p,hsa-miR-34a-5p,hsa-miR-4277,hsa-miR-657,hsa-miR-374a-3p,hsa-miR-3666,hsa-miR-450a-2-3p,hsa-miR-4797-5p,hsa-miR-130b-3p,hsa-miR-146a-3p,hsa-miR-449c-5p,hsa-miR-195-5p,hsa-miR-454-3p,hsa-miR-3611,hsa-miR-196a-5p,hsa-miR-107,hsa-miR-580-3p,hsa-miR-6881-3p,hsa-miR-7849-3p,hsa-miR-497-5p,hsa-miR-424-…
hsa_circRNA_001454	hsa_circRNA_001454	circRNA	NM_021201	MS4A7	protein_coding	5.22469257413847e-05	0.00105238220242488	4443	43	225	0.191111111111111	283	0.151943462897526	2656	hsa-miR-3064-5p,hsa-miR-19b-3p,hsa-miR-4310,hsa-miR-4496,hsa-miR-222-5p,hsa-miR-3666,hsa-miR-3085-3p,hsa-miR-4452,hsa-miR-211-3p,hsa-miR-7154-5p,hsa-miR-130b-3p,hsa-miR-374c-5p,hsa-miR-454-3p,hsa-miR-3129-5p,hsa-miR-4295,hsa-miR-107,hsa-miR-607,hsa-miR-3689c,hsa-miR-7845-5p,hsa-miR-497-5p,hsa-miR-424-5p,hsa-miR-1248,hsa-miR-2054,hsa-miR-29b-1-5p,hsa-miR-6504-5p,hsa-miR-3659,hsa-miR-15a-5p,hsa-miR…
hsa_circRNA_001454	hsa_circRNA_001454	circRNA	ENST00000318627	FIBIN	protein_coding	1.24488892382493e-06	7.49723044817394e-05	1485	48	225	0.213333333333333	289	0.166089965397924	2656	hsa-miR-3938,hsa-miR-185-3p,hsa-miR-6737-3p,hsa-miR-30d-3p,hsa-miR-30e-3p,hsa-miR-708-5p,hsa-miR-19b-3p,hsa-miR-4712-3p,hsa-miR-3139,hsa-miR-448,hsa-miR-4496,hsa-miR-3666,hsa-miR-654-3p,hsa-miR-6884-5p,hsa-miR-130b-3p,hsa-miR-195-5p,hsa-miR-485-5p,hsa-miR-4677-5p,hsa-miR-454-3p,hsa-miR-10523-5p,hsa-miR-30a-3p,hsa-miR-4295,hsa-miR-497-5p,hsa-miR-424-5p,hsa-miR-1248,hsa-miR-2054,hsa-miR-4711-5p,hsa…
hsa_circRNA_001454	hsa_circRNA_001454	circRNA	NM_207435	C12orf76	protein_coding	5.56325601835497e-06	0.000212627608138166	2337	40	225	0.177777777777778	234	0.170940170940171	2656	hsa-miR-6737-3p,hsa-miR-6764-5p,hsa-miR-522-3p,hsa-miR-875-3p,hsa-miR-448,hsa-miR-657,hsa-miR-1299,hsa-miR-218-5p,hsa-miR-654-3p,hsa-miR-4659b-3p,hsa-miR-7154-5p,hsa-miR-4797-5p,hsa-miR-224-3p,hsa-miR-4659a-3p,hsa-miR-4524a-5p,hsa-miR-19b-1-5p,hsa-miR-5195-3p,hsa-miR-5584-3p,hsa-miR-107,hsa-miR-5010-3p,hsa-miR-636,hsa-miR-3138,hsa-miR-424-5p,hsa-miR-1248,hsa-miR-6842-3p,hsa-miR-19b-2-5p,hsa-miR-1…
hsa_circRNA_001454	hsa_circRNA_001454	circRNA	NM_001300856	FOSL1	protein_coding	0.000182748725567554	0.00256947866413465	6360	37	225	0.164444444444444	243	0.152263374485597	2656	hsa-miR-3938,hsa-miR-185-3p,hsa-miR-34c-5p,hsa-miR-19b-3p,hsa-miR-4255,hsa-miR-34a-5p,hsa-miR-449b-5p,hsa-miR-4693-5p,hsa-miR-1299,hsa-miR-3666,hsa-miR-6884-5p,hsa-miR-130b-3p,hsa-miR-485-5p,hsa-miR-454-3p,hsa-miR-378g,hsa-miR-4524a-5p,hsa-miR-3611,hsa-miR-4295,hsa-miR-4747-5p,hsa-miR-4642,hsa-miR-6504-5p,hsa-miR-5196-5p,hsa-miR-10394-5p,hsa-miR-449a,hsa-miR-138-5p,hsa-miR-6802-5p,hsa-miR-130a-3p…
hsa_circRNA_001454	hsa_circRNA_001454	circRNA	ENST00000355710	RET	protein_coding	1.61079667300878e-07	1.75157991078462e-05	822	52	225	0.231111111111111	305	0.170491803278689	2656	hsa-miR-196b-5p,hsa-miR-640,hsa-miR-361-5p,hsa-miR-2682-5p,hsa-miR-34c-5p,hsa-miR-34b-5p,hsa-miR-4709-3p,hsa-miR-34a-5p,hsa-miR-449b-5p,hsa-miR-4310,hsa-miR-4514,hsa-miR-374a-3p,hsa-miR-3151-3p,hsa-miR-4693-5p,hsa-miR-653-3p,hsa-miR-218-5p,hsa-miR-7974,hsa-miR-138-1-3p,hsa-miR-449c-5p,hsa-miR-195-5p,hsa-miR-4524a-5p,hsa-miR-122-5p,hsa-miR-5584-3p,hsa-miR-196a-5p,hsa-miR-4690-5p,hsa-miR-107,hsa-mi…
hsa_circRNA_001454	hsa_circRNA_001454	circRNA	ENST00000369458	VTCN1	protein_coding	1.59139125592139e-07	1.7375413494388e-05	816	55	225	0.244444444444444	331	0.166163141993958	2656	hsa-miR-4777-5p,hsa-miR-2682-5p,hsa-miR-185-3p,hsa-miR-3909,hsa-miR-34c-5p,hsa-miR-34b-5p,hsa-miR-4709-3p,hsa-miR-3619-3p,hsa-miR-34a-5p,hsa-miR-449b-5p,hsa-miR-4649-3p,hsa-miR-875-3p,hsa-miR-4514,hsa-miR-218-5p,hsa-miR-103a-2-5p,hsa-miR-3714,hsa-miR-4452,hsa-miR-4328,hsa-miR-517-5p,hsa-miR-618,hsa-miR-449c-5p,hsa-miR-548au-3p,hsa-miR-374c-5p,hsa-miR-627-3p,hsa-miR-3150a-3p,hsa-miR-10523-5p,hsa-m…
hsa_circRNA_001454	hsa_circRNA_001454	circRNA	ENST00000262041	MEOX2	protein_coding	1.88244220263564e-06	9.92126012551015e-05	1695	37	225	0.164444444444444	200	0.185	2656	hsa-miR-361-5p,hsa-miR-30d-3p,hsa-miR-30e-3p,hsa-miR-374b-3p,hsa-miR-4693-5p,hsa-miR-1299,hsa-miR-3666,hsa-miR-654-3p,hsa-miR-7154-5p,hsa-miR-4797-5p,hsa-miR-130b-3p,hsa-miR-454-3p,hsa-miR-4524a-5p,hsa-miR-30a-3p,hsa-miR-4295,hsa-miR-5010-3p,hsa-miR-148a-3p,hsa-miR-580-3p,hsa-miR-942-5p,hsa-miR-497-5p,hsa-miR-424-5p,hsa-miR-1248,hsa-miR-4742-3p,hsa-miR-544a,hsa-miR-4692,hsa-miR-15a-5p,hsa-miR-452…
hsa_circRNA_001454	hsa_circRNA_001454	circRNA	ENST00000264377	ADAM23	protein_coding	4.2152772453224e-06	0.000176023298524676	2138	53	225	0.235555555555556	346	0.153179190751445	2656	hsa-miR-196b-5p,hsa-miR-761,hsa-miR-708-5p,hsa-miR-34b-5p,hsa-miR-19b-3p,hsa-miR-4277,hsa-miR-657,hsa-miR-1299,hsa-miR-103a-2-5p,hsa-miR-3666,hsa-miR-4328,hsa-miR-3614-5p,hsa-miR-450a-2-3p,hsa-miR-130b-3p,hsa-miR-374c-5p,hsa-miR-4677-5p,hsa-miR-454-3p,hsa-miR-124-5p,hsa-miR-6865-5p,hsa-miR-3150a-3p,hsa-miR-10523-5p,hsa-miR-19b-1-5p,hsa-miR-4295,hsa-miR-5584-3p,hsa-miR-196a-5p,hsa-miR-10400-3p,hsa…
hsa_circRNA_001454	hsa_circRNA_001454	circRNA	NM_016453	NCKIPSD	protein_coding	3.27515181024453e-08	5.93326236749421e-06	492	44	225	0.195555555555556	226	0.194690265486726	2656	hsa-miR-30d-3p,hsa-miR-30e-3p,hsa-miR-761,hsa-miR-19b-3p,hsa-miR-6764-5p,hsa-miR-4649-3p,hsa-miR-448,hsa-miR-3666,hsa-miR-3614-5p,hsa-miR-6801-3p,hsa-miR-138-1-3p,hsa-miR-130b-3p,hsa-miR-195-5p,hsa-miR-454-3p,hsa-miR-30a-3p,hsa-miR-6810-3p,hsa-miR-4295,hsa-miR-107,hsa-miR-4747-5p,hsa-miR-148a-3p,hsa-miR-4667-3p,hsa-miR-497-5p,hsa-miR-424-5p,hsa-miR-423-5p,hsa-miR-3679-3p,hsa-miR-15a-5p,hsa-miR-15…
hsa_circRNA_001454	hsa_circRNA_001454	circRNA	NM_001001479	SLC35E4	protein_coding	6.47827271940612e-05	0.00122596756286279	4726	36	225	0.16	223	0.161434977578475	2656	hsa-miR-640,hsa-miR-2682-5p,hsa-miR-199a-3p,hsa-miR-6764-5p,hsa-miR-4514,hsa-miR-1299,hsa-miR-541-5p,hsa-miR-6884-5p,hsa-miR-211-3p,hsa-miR-195-5p,hsa-miR-485-5p,hsa-miR-199b-3p,hsa-miR-3129-5p,hsa-miR-6865-5p,hsa-miR-6810-3p,hsa-miR-19b-1-5p,hsa-miR-107,hsa-miR-4667-3p,hsa-miR-6508-3p,hsa-miR-497-5p,hsa-miR-424-5p,hsa-miR-4642,hsa-miR-6888-3p,hsa-miR-4692,hsa-miR-19b-2-5p,hsa-miR-15a-5p,hsa-miR-…
hsa_circRNA_001454	hsa_circRNA_001454	circRNA	ENST00000193322	OSTM1	protein_coding	3.98128844795752e-05	0.000860829782732695	4135	44	225	0.195555555555556	289	0.152249134948097	2656	hsa-miR-196b-5p,hsa-miR-199a-3p,hsa-miR-761,hsa-miR-522-3p,hsa-miR-3714,hsa-miR-6884-5p,hsa-miR-4659b-3p,hsa-miR-138-1-3p,hsa-miR-195-5p,hsa-miR-4677-5p,hsa-miR-627-3p,hsa-miR-199b-3p,hsa-miR-3129-5p,hsa-miR-378g,hsa-miR-224-3p,hsa-miR-4659a-3p,hsa-miR-3140-3p,hsa-miR-196a-5p,hsa-miR-3689c,hsa-miR-3138,hsa-miR-4667-3p,hsa-miR-570-3p,hsa-miR-497-5p,hsa-miR-424-5p,hsa-miR-3920,hsa-miR-544a,hsa-miR-…
hsa_circRNA_001454	hsa_circRNA_001454	circRNA	NM_080759	DACH1	protein_coding	0.000116946556529178	0.00186665633831217	5598	40	225	0.177777777777778	265	0.150943396226415	2656	hsa-miR-522-3p,hsa-miR-4709-3p,hsa-miR-448,hsa-miR-6747-3p,hsa-miR-4693-5p,hsa-miR-103a-2-5p,hsa-miR-654-3p,hsa-miR-335-3p,hsa-miR-4328,hsa-miR-7154-5p,hsa-miR-4797-5p,hsa-miR-618,hsa-miR-487a-5p,hsa-miR-195-5p,hsa-miR-4677-5p,hsa-miR-627-3p,hsa-miR-10523-5p,hsa-miR-224-3p,hsa-miR-3140-3p,hsa-miR-3611,hsa-miR-1179,hsa-miR-5195-3p,hsa-miR-5584-3p,hsa-miR-607,hsa-miR-7849-3p,hsa-miR-497-5p,hsa-miR-…
hsa_circRNA_001454	hsa_circRNA_001454	circRNA	ENST00000394123	G3BP1	protein_coding	3.82297538635459e-08	6.39494460282302e-06	534	71	225	0.315555555555556	462	0.153679653679654	2656	hsa-miR-196b-5p,hsa-miR-3938,hsa-miR-2682-5p,hsa-miR-199a-3p,hsa-miR-3909,hsa-miR-708-5p,hsa-miR-34b-5p,hsa-miR-6764-5p,hsa-miR-3139,hsa-miR-4649-3p,hsa-miR-875-3p,hsa-miR-374a-3p,hsa-miR-6747-3p,hsa-miR-653-3p,hsa-miR-218-5p,hsa-miR-103a-2-5p,hsa-miR-3666,hsa-miR-450a-2-3p,hsa-miR-6884-5p,hsa-miR-138-1-3p,hsa-miR-130b-3p,hsa-miR-146a-3p,hsa-miR-449c-5p,hsa-miR-548au-3p,hsa-miR-195-5p,hsa-miR-485…
hsa_circRNA_001454	hsa_circRNA_001454	circRNA	NM_004661	CDC23	protein_coding	2.31009290827902e-05	0.000583227322105007	3538	44	225	0.195555555555556	283	0.15547703180212	2656	hsa-miR-4777-5p,hsa-miR-640,hsa-miR-3938,hsa-miR-6737-3p,hsa-miR-34c-5p,hsa-miR-19b-3p,hsa-miR-34a-5p,hsa-miR-449b-5p,hsa-miR-4310,hsa-miR-4693-5p,hsa-miR-7162-3p,hsa-miR-654-3p,hsa-miR-4452,hsa-miR-618,hsa-miR-146a-3p,hsa-miR-195-5p,hsa-miR-4677-5p,hsa-miR-107,hsa-miR-4747-5p,hsa-miR-3689c,hsa-miR-7845-5p,hsa-miR-4797-3p,hsa-miR-497-5p,hsa-miR-424-5p,hsa-miR-1248,hsa-miR-15a-5p,hsa-miR-5196-5p,h…
hsa_circRNA_001454	hsa_circRNA_001454	circRNA	NM_001032280	TFAP2A	protein_coding	2.74953127308616e-05	0.00066110640038232	3719	46	225	0.204444444444444	303	0.151815181518152	2656	hsa-miR-3938,hsa-miR-185-3p,hsa-miR-761,hsa-miR-4273,hsa-miR-522-3p,hsa-miR-12132,hsa-miR-374b-3p,hsa-miR-3151-3p,hsa-miR-6884-5p,hsa-miR-7154-5p,hsa-miR-146a-3p,hsa-miR-195-5p,hsa-miR-485-5p,hsa-miR-124-5p,hsa-miR-3150a-3p,hsa-miR-224-3p,hsa-miR-4524a-5p,hsa-miR-5010-3p,hsa-miR-6763-5p,hsa-miR-4747-5p,hsa-miR-497-5p,hsa-miR-147b-5p,hsa-miR-424-5p,hsa-miR-423-5p,hsa-miR-2054,hsa-miR-3154,hsa-miR-…
hsa_circRNA_001454	hsa_circRNA_001454	circRNA	NM_001024947	YIPF5	protein_coding	6.84533583866623e-05	0.00127255845494341	4811	42	225	0.186666666666667	277	0.151624548736462	2656	hsa-miR-2682-5p,hsa-miR-199a-3p,hsa-miR-12129,hsa-miR-34b-5p,hsa-miR-19b-3p,hsa-miR-4709-3p,hsa-miR-4712-3p,hsa-miR-449b-5p,hsa-miR-374a-3p,hsa-miR-6747-3p,hsa-miR-4693-5p,hsa-miR-3666,hsa-miR-6740-3p,hsa-miR-3714,hsa-miR-450a-2-3p,hsa-miR-517-5p,hsa-miR-4797-5p,hsa-miR-130b-3p,hsa-miR-146a-3p,hsa-miR-449c-5p,hsa-miR-302f,hsa-miR-374c-5p,hsa-miR-199b-3p,hsa-miR-454-3p,hsa-miR-3129-5p,hsa-miR-4295…
hsa_circRNA_001454	hsa_circRNA_001454	circRNA	ENST00000376351	GPR158	protein_coding	1.33465199612059e-08	3.24570682306576e-06	367	62	225	0.275555555555556	370	0.167567567567568	2656	hsa-miR-2682-5p,hsa-miR-185-3p,hsa-miR-30d-3p,hsa-miR-3909,hsa-miR-30e-3p,hsa-miR-708-5p,hsa-miR-34c-5p,hsa-miR-34b-5p,hsa-miR-19b-3p,hsa-miR-522-3p,hsa-miR-4712-3p,hsa-miR-3139,hsa-miR-34a-5p,hsa-miR-449b-5p,hsa-miR-374b-3p,hsa-miR-875-3p,hsa-miR-4693-5p,hsa-miR-1299,hsa-miR-653-3p,hsa-miR-3666,hsa-miR-6740-3p,hsa-miR-4659b-3p,hsa-miR-487a-5p,hsa-miR-130b-3p,hsa-miR-449c-5p,hsa-miR-627-3p,hsa-mi…
hsa_circRNA_001454	hsa_circRNA_001454	circRNA	NM_001318025	PPP4R2	protein_coding	1.75227422283559e-05	0.000480736594188305	3260	46	225	0.204444444444444	298	0.154362416107383	2656	hsa-miR-361-5p,hsa-miR-2682-5p,hsa-miR-3064-5p,hsa-miR-708-5p,hsa-miR-34c-5p,hsa-miR-34b-5p,hsa-miR-4709-3p,hsa-miR-3139,hsa-miR-449b-5p,hsa-miR-4277,hsa-miR-875-3p,hsa-miR-448,hsa-miR-657,hsa-miR-1299,hsa-miR-653-3p,hsa-miR-218-5p,hsa-miR-103a-2-5p,hsa-miR-3085-3p,hsa-miR-138-1-3p,hsa-miR-146a-3p,hsa-miR-449c-5p,hsa-miR-374c-5p,hsa-miR-4524a-5p,hsa-miR-19b-1-5p,hsa-miR-5584-3p,hsa-miR-942-5p,hsa…
hsa_circRNA_001454	hsa_circRNA_001454	circRNA	ENST00000519449	RNF19A	protein_coding	0.000436665756606619	0.00478061815679419	8172	34	225	0.151111111111111	226	0.150442477876106	2656	hsa-miR-2682-5p,hsa-miR-199a-3p,hsa-miR-34c-5p,hsa-miR-34b-5p,hsa-miR-19b-3p,hsa-miR-522-3p,hsa-miR-34a-5p,hsa-miR-449b-5p,hsa-miR-4310,hsa-miR-448,hsa-miR-4514,hsa-miR-222-5p,hsa-miR-218-5p,hsa-miR-4797-5p,hsa-miR-449c-5p,hsa-miR-199b-3p,hsa-miR-224-3p,hsa-miR-607,hsa-miR-4797-3p,hsa-miR-4642,hsa-miR-2054,hsa-miR-4742-3p,hsa-miR-544a,hsa-miR-4711-5p,hsa-miR-6730-5p,hsa-miR-4692,hsa-miR-7157-5p,h…
hsa_circRNA_001454	hsa_circRNA_001454	circRNA	ENST00000342983	RAP2C	protein_coding	2.19353783391341e-07	2.15721188319135e-05	908	49	225	0.217777777777778	282	0.173758865248227	2656	hsa-miR-640,hsa-miR-19b-3p,hsa-miR-4709-3p,hsa-miR-4277,hsa-miR-448,hsa-miR-7162-3p,hsa-miR-103a-2-5p,hsa-miR-3666,hsa-miR-4452,hsa-miR-130b-3p,hsa-miR-302f,hsa-miR-195-5p,hsa-miR-374c-5p,hsa-miR-627-3p,hsa-miR-454-3p,hsa-miR-3129-5p,hsa-miR-10523-5p,hsa-miR-378g,hsa-miR-1179,hsa-miR-4295,hsa-miR-196a-5p,hsa-miR-10400-3p,hsa-miR-107,hsa-miR-605-3p,hsa-miR-4667-3p,hsa-miR-7849-3p,hsa-miR-4797-3p,h…
hsa_circRNA_001454	hsa_circRNA_001454	circRNA	NM_024901	DENND2D	protein_coding	1.63840097614225e-06	8.94979304787642e-05	1636	52	225	0.231111111111111	327	0.159021406727829	2656	hsa-miR-12129,hsa-miR-185-3p,hsa-miR-6737-3p,hsa-miR-19b-3p,hsa-miR-6764-5p,hsa-miR-522-3p,hsa-miR-4310,hsa-miR-4277,hsa-miR-875-3p,hsa-miR-3151-3p,hsa-miR-222-5p,hsa-miR-1299,hsa-miR-218-5p,hsa-miR-103a-2-5p,hsa-miR-3666,hsa-miR-4656,hsa-miR-4328,hsa-miR-6884-5p,hsa-miR-517-5p,hsa-miR-4659b-3p,hsa-miR-130b-3p,hsa-miR-548au-3p,hsa-miR-485-5p,hsa-miR-4677-5p,hsa-miR-454-3p,hsa-miR-224-3p,hsa-miR-4…
hsa_circRNA_001454	hsa_circRNA_001454	circRNA	NM_031475	ESPN	protein_coding	7.51869485147965e-05	0.0013659572844975	4924	40	225	0.177777777777778	260	0.153846153846154	2656	hsa-miR-2682-5p,hsa-miR-185-3p,hsa-miR-3064-5p,hsa-miR-34c-5p,hsa-miR-34b-5p,hsa-miR-6764-5p,hsa-miR-4712-3p,hsa-miR-449b-5p,hsa-miR-4310,hsa-miR-4514,hsa-miR-6747-3p,hsa-miR-4656,hsa-miR-3085-3p,hsa-miR-6884-5p,hsa-miR-7974,hsa-miR-449c-5p,hsa-miR-548au-3p,hsa-miR-485-5p,hsa-miR-6865-5p,hsa-miR-3150a-3p,hsa-miR-107,hsa-miR-6763-5p,hsa-miR-497-5p,hsa-miR-424-5p,hsa-miR-6842-3p,hsa-miR-6504-5p,hsa…
hsa_circRNA_001454	hsa_circRNA_001454	circRNA	ENST00000368488	CEP85L	protein_coding	1.52868294194993e-12	5.06690453792315e-09	27	70	225	0.311111111111111	367	0.190735694822888	2656	hsa-miR-640,hsa-miR-361-5p,hsa-miR-199a-3p,hsa-miR-12129,hsa-miR-6737-3p,hsa-miR-522-3p,hsa-miR-4255,hsa-miR-4310,hsa-miR-875-3p,hsa-miR-222-5p,hsa-miR-1299,hsa-miR-218-5p,hsa-miR-3666,hsa-miR-6884-5p,hsa-miR-7154-5p,hsa-miR-138-1-3p,hsa-miR-130b-3p,hsa-miR-548au-3p,hsa-miR-302f,hsa-miR-195-5p,hsa-miR-199b-3p,hsa-miR-454-3p,hsa-miR-3129-5p,hsa-miR-124-5p,hsa-miR-10523-5p,hsa-miR-378g,hsa-miR-224-…
hsa_circRNA_001454	hsa_circRNA_001454	circRNA	ENST00000429976	TRANK1	protein_coding	3.19765368018379e-08	5.86409059017803e-06	487	57	225	0.253333333333333	334	0.170658682634731	2656	hsa-miR-196b-5p,hsa-miR-3938,hsa-miR-2682-5p,hsa-miR-3909,hsa-miR-34c-5p,hsa-miR-6764-5p,hsa-miR-3619-3p,hsa-miR-34a-5p,hsa-miR-449b-5p,hsa-miR-4496,hsa-miR-7162-3p,hsa-miR-6740-3p,hsa-miR-654-3p,hsa-miR-3714,hsa-miR-6884-5p,hsa-miR-211-3p,hsa-miR-449c-5p,hsa-miR-195-5p,hsa-miR-485-5p,hsa-miR-374c-5p,hsa-miR-3150a-3p,hsa-miR-378g,hsa-miR-196a-5p,hsa-miR-10400-3p,hsa-miR-107,hsa-miR-6763-5p,hsa-mi…
hsa_circRNA_001454	hsa_circRNA_001454	circRNA	ENST00000329153	PLEKHH1	protein_coding	1.5996994871455e-07	1.74375038006227e-05	821	64	225	0.284444444444444	412	0.155339805825243	2656	hsa-miR-199a-3p,hsa-miR-185-3p,hsa-miR-30d-3p,hsa-miR-30e-3p,hsa-miR-19b-3p,hsa-miR-522-3p,hsa-miR-4310,hsa-miR-374b-3p,hsa-miR-6747-3p,hsa-miR-222-5p,hsa-miR-7162-3p,hsa-miR-218-5p,hsa-miR-103a-2-5p,hsa-miR-654-3p,hsa-miR-450a-2-3p,hsa-miR-6884-5p,hsa-miR-517-5p,hsa-miR-4659b-3p,hsa-miR-4797-5p,hsa-miR-302f,hsa-miR-195-5p,hsa-miR-485-5p,hsa-miR-627-3p,hsa-miR-199b-3p,hsa-miR-3129-5p,hsa-miR-124-…
hsa_circRNA_001454	hsa_circRNA_001454	circRNA	ENST00000285238	ABCC3	protein_coding	6.96022722250671e-12	1.51924784103364e-08	40	51	225	0.226666666666667	227	0.224669603524229	2656	hsa-miR-708-5p,hsa-miR-19b-3p,hsa-miR-6764-5p,hsa-miR-3139,hsa-miR-4514,hsa-miR-4693-5p,hsa-miR-1299,hsa-miR-103a-2-5p,hsa-miR-3666,hsa-miR-4656,hsa-miR-6740-3p,hsa-miR-3614-5p,hsa-miR-450a-2-3p,hsa-miR-7974,hsa-miR-487a-5p,hsa-miR-130b-3p,hsa-miR-454-3p,hsa-miR-124-5p,hsa-miR-122-5p,hsa-miR-3611,hsa-miR-1179,hsa-miR-107,hsa-miR-5010-3p,hsa-miR-148a-3p,hsa-miR-605-3p,hsa-miR-6881-3p,hsa-miR-570-3…
hsa_circRNA_001454	hsa_circRNA_001454	circRNA	ENST00000645284	ESPN	protein_coding	7.51869485147965e-05	0.0013659572844975	4925	40	225	0.177777777777778	260	0.153846153846154	2656	hsa-miR-2682-5p,hsa-miR-185-3p,hsa-miR-3064-5p,hsa-miR-34c-5p,hsa-miR-34b-5p,hsa-miR-6764-5p,hsa-miR-4712-3p,hsa-miR-449b-5p,hsa-miR-4310,hsa-miR-4514,hsa-miR-6747-3p,hsa-miR-4656,hsa-miR-3085-3p,hsa-miR-6884-5p,hsa-miR-7974,hsa-miR-449c-5p,hsa-miR-548au-3p,hsa-miR-485-5p,hsa-miR-6865-5p,hsa-miR-3150a-3p,hsa-miR-107,hsa-miR-6763-5p,hsa-miR-497-5p,hsa-miR-424-5p,hsa-miR-6842-3p,hsa-miR-6504-5p,hsa…
hsa_circRNA_001454	hsa_circRNA_001454	circRNA	NM_016472	GSKIP	protein_coding	8.46662866929811e-08	1.12753571354389e-05	670	45	225	0.2	241	0.186721991701245	2656	hsa-miR-3938,hsa-miR-12129,hsa-miR-30d-3p,hsa-miR-30e-3p,hsa-miR-3064-5p,hsa-miR-19b-3p,hsa-miR-4709-3p,hsa-miR-12132,hsa-miR-374b-3p,hsa-miR-4496,hsa-miR-4693-5p,hsa-miR-218-5p,hsa-miR-3085-3p,hsa-miR-335-3p,hsa-miR-146a-3p,hsa-miR-195-5p,hsa-miR-4524a-5p,hsa-miR-30a-3p,hsa-miR-1179,hsa-miR-4690-5p,hsa-miR-107,hsa-miR-6763-5p,hsa-miR-4747-5p,hsa-miR-580-3p,hsa-miR-570-3p,hsa-miR-2113,hsa-miR-497…
hsa_circRNA_001454	hsa_circRNA_001454	circRNA	ENST00000314994	CENPBD1	protein_coding	3.14159242093934e-06	0.000144773702640126	1941	44	225	0.195555555555556	263	0.167300380228137	2656	hsa-miR-3938,hsa-miR-361-5p,hsa-miR-6764-5p,hsa-miR-3619-3p,hsa-miR-4310,hsa-miR-374a-3p,hsa-miR-1299,hsa-miR-4268,hsa-miR-3666,hsa-miR-3085-3p,hsa-miR-6884-5p,hsa-miR-7154-5p,hsa-miR-4797-5p,hsa-miR-130b-3p,hsa-miR-195-5p,hsa-miR-485-5p,hsa-miR-454-3p,hsa-miR-378g,hsa-miR-1179,hsa-miR-5195-3p,hsa-miR-4690-5p,hsa-miR-107,hsa-miR-4747-5p,hsa-miR-4638-5p,hsa-miR-497-5p,hsa-miR-424-5p,hsa-miR-4778-3…
hsa_circRNA_001454	hsa_circRNA_001454	circRNA	ENST00000307078	AXIN2	protein_coding	3.792578938766e-09	1.42706775672001e-06	235	46	225	0.204444444444444	227	0.202643171806167	2656	hsa-miR-34c-5p,hsa-miR-34b-5p,hsa-miR-19b-3p,hsa-miR-34a-5p,hsa-miR-449b-5p,hsa-miR-4514,hsa-miR-6747-3p,hsa-miR-3666,hsa-miR-6740-3p,hsa-miR-3614-5p,hsa-miR-541-5p,hsa-miR-7154-5p,hsa-miR-7974,hsa-miR-130b-3p,hsa-miR-449c-5p,hsa-miR-195-5p,hsa-miR-627-3p,hsa-miR-454-3p,hsa-miR-4295,hsa-miR-4690-5p,hsa-miR-107,hsa-miR-497-5p,hsa-miR-424-5p,hsa-miR-4778-3p,hsa-miR-2054,hsa-miR-544a,hsa-miR-6888-3p…
hsa_circRNA_001454	hsa_circRNA_001454	circRNA	ENST00000359865	MTCL1	protein_coding	0.000138890825002305	0.00210447355419703	5902	36	225	0.16	231	0.155844155844156	2656	hsa-miR-196b-5p,hsa-miR-2682-5p,hsa-miR-34c-5p,hsa-miR-34b-5p,hsa-miR-19b-3p,hsa-miR-522-3p,hsa-miR-4649-3p,hsa-miR-4693-5p,hsa-miR-4268,hsa-miR-3666,hsa-miR-541-5p,hsa-miR-6884-5p,hsa-miR-7974,hsa-miR-487a-5p,hsa-miR-138-1-3p,hsa-miR-130b-3p,hsa-miR-449c-5p,hsa-miR-485-5p,hsa-miR-454-3p,hsa-miR-124-5p,hsa-miR-224-3p,hsa-miR-4295,hsa-miR-196a-5p,hsa-miR-5010-3p,hsa-miR-148a-3p,hsa-miR-6888-3p,hsa…
hsa_circRNA_001454	hsa_circRNA_001454	circRNA	ENST00000286031	C1orf112	protein_coding	6.4905373423452e-08	9.2416202944221e-06	628	42	225	0.186666666666667	215	0.195348837209302	2656	hsa-miR-196b-5p,hsa-miR-3938,hsa-miR-2682-5p,hsa-miR-30d-3p,hsa-miR-30e-3p,hsa-miR-3064-5p,hsa-miR-708-5p,hsa-miR-4273,hsa-miR-34b-5p,hsa-miR-522-3p,hsa-miR-4709-3p,hsa-miR-3139,hsa-miR-4649-3p,hsa-miR-4277,hsa-miR-448,hsa-miR-1299,hsa-miR-653-3p,hsa-miR-218-5p,hsa-miR-541-5p,hsa-miR-449c-5p,hsa-miR-548au-3p,hsa-miR-485-5p,hsa-miR-224-3p,hsa-miR-30a-3p,hsa-miR-196a-5p,hsa-miR-2113,hsa-miR-4642,hs…
hsa_circRNA_001454	hsa_circRNA_001454	circRNA	NM_021641	ADAM12	protein_coding	0.000121933010771335	0.00192352387325209	5672	34	225	0.151111111111111	212	0.160377358490566	2656	hsa-miR-361-5p,hsa-miR-3909,hsa-miR-374b-3p,hsa-miR-7162-3p,hsa-miR-103a-2-5p,hsa-miR-450a-2-3p,hsa-miR-4659b-3p,hsa-miR-4797-5p,hsa-miR-195-5p,hsa-miR-4659a-3p,hsa-miR-107,hsa-miR-607,hsa-miR-6881-3p,hsa-miR-4667-3p,hsa-miR-942-5p,hsa-miR-497-5p,hsa-miR-424-5p,hsa-miR-1248,hsa-miR-544a,hsa-miR-15a-5p,hsa-miR-15b-5p,hsa-miR-4478,hsa-miR-10394-5p,hsa-miR-145-5p,hsa-miR-6852-3p,hsa-miR-599,hsa-miR-…
hsa_circRNA_001454	hsa_circRNA_001454	circRNA	ENST00000317697	ASB8	protein_coding	4.36125739880312e-05	0.000920740760535711	4238	41	225	0.182222222222222	263	0.155893536121673	2656	hsa-miR-640,hsa-miR-708-5p,hsa-miR-6764-5p,hsa-miR-522-3p,hsa-miR-3139,hsa-miR-12132,hsa-miR-3619-3p,hsa-miR-6747-3p,hsa-miR-222-5p,hsa-miR-3666,hsa-miR-211-3p,hsa-miR-130b-3p,hsa-miR-454-3p,hsa-miR-378g,hsa-miR-19b-1-5p,hsa-miR-5584-3p,hsa-miR-10400-3p,hsa-miR-4747-5p,hsa-miR-607,hsa-miR-7845-5p,hsa-miR-570-3p,hsa-miR-4778-3p,hsa-miR-6842-3p,hsa-miR-4711-5p,hsa-miR-3154,hsa-miR-6888-3p,hsa-miR-1…
hsa_circRNA_001454	hsa_circRNA_001454	circRNA	NM_017444	CHRAC1	protein_coding	4.90743333427792e-07	3.84046208976091e-05	1142	53	225	0.235555555555556	324	0.16358024691358	2656	hsa-miR-2682-5p,hsa-miR-185-3p,hsa-miR-30d-3p,hsa-miR-30e-3p,hsa-miR-3064-5p,hsa-miR-708-5p,hsa-miR-34c-5p,hsa-miR-34b-5p,hsa-miR-522-3p,hsa-miR-4712-3p,hsa-miR-3139,hsa-miR-34a-5p,hsa-miR-449b-5p,hsa-miR-875-3p,hsa-miR-4514,hsa-miR-3085-3p,hsa-miR-3614-5p,hsa-miR-449c-5p,hsa-miR-195-5p,hsa-miR-627-3p,hsa-miR-30a-3p,hsa-miR-3611,hsa-miR-4747-5p,hsa-miR-607,hsa-miR-3689c,hsa-miR-7845-5p,hsa-miR-57…
hsa_circRNA_001454	hsa_circRNA_001454	circRNA	ENST00000373210	AGO4	protein_coding	1.00371810522605e-07	1.25806364693271e-05	712	60	225	0.266666666666667	371	0.161725067385445	2656	hsa-miR-12129,hsa-miR-6737-3p,hsa-miR-3064-5p,hsa-miR-34c-5p,hsa-miR-19b-3p,hsa-miR-522-3p,hsa-miR-4709-3p,hsa-miR-34a-5p,hsa-miR-449b-5p,hsa-miR-448,hsa-miR-4496,hsa-miR-6747-3p,hsa-miR-3666,hsa-miR-654-3p,hsa-miR-3614-5p,hsa-miR-6884-5p,hsa-miR-4797-5p,hsa-miR-130b-3p,hsa-miR-449c-5p,hsa-miR-195-5p,hsa-miR-485-5p,hsa-miR-4677-5p,hsa-miR-454-3p,hsa-miR-378g,hsa-miR-224-3p,hsa-miR-4295,hsa-miR-10…
hsa_circRNA_001454	hsa_circRNA_001454	circRNA	NM_001282136	MEI4	protein_coding	1.49104527612208e-06	8.39571437407586e-05	1589	47	225	0.208888888888889	282	0.166666666666667	2656	hsa-miR-2682-5p,hsa-miR-30d-3p,hsa-miR-30e-3p,hsa-miR-3064-5p,hsa-miR-708-5p,hsa-miR-34c-5p,hsa-miR-34b-5p,hsa-miR-6764-5p,hsa-miR-3139,hsa-miR-34a-5p,hsa-miR-449b-5p,hsa-miR-4514,hsa-miR-374a-3p,hsa-miR-3151-3p,hsa-miR-6747-3p,hsa-miR-3085-3p,hsa-miR-654-3p,hsa-miR-6884-5p,hsa-miR-449c-5p,hsa-miR-485-5p,hsa-miR-10523-5p,hsa-miR-30a-3p,hsa-miR-122-5p,hsa-miR-5584-3p,hsa-miR-5010-3p,hsa-miR-148a-3…
hsa_circRNA_001454	hsa_circRNA_001454	circRNA	NM_015170	SULF1	protein_coding	1.32029247539391e-05	0.000395041573053918	2988	48	225	0.213333333333333	313	0.153354632587859	2656	hsa-miR-361-5p,hsa-miR-2682-5p,hsa-miR-185-3p,hsa-miR-761,hsa-miR-34b-5p,hsa-miR-19b-3p,hsa-miR-6764-5p,hsa-miR-4709-3p,hsa-miR-4255,hsa-miR-374b-3p,hsa-miR-4514,hsa-miR-4693-5p,hsa-miR-1299,hsa-miR-103a-2-5p,hsa-miR-3666,hsa-miR-654-3p,hsa-miR-335-3p,hsa-miR-4797-5p,hsa-miR-7974,hsa-miR-130b-3p,hsa-miR-449c-5p,hsa-miR-374c-5p,hsa-miR-454-3p,hsa-miR-124-5p,hsa-miR-3150a-3p,hsa-miR-1179,hsa-miR-42…
hsa_circRNA_001454	hsa_circRNA_001454	circRNA	ENST00000331479	SMDT1	protein_coding	5.86054169092561e-06	0.000220032244823755	2379	41	225	0.182222222222222	243	0.168724279835391	2656	hsa-miR-761,hsa-miR-4273,hsa-miR-6764-5p,hsa-miR-4709-3p,hsa-miR-4255,hsa-miR-3619-3p,hsa-miR-4649-3p,hsa-miR-6747-3p,hsa-miR-3714,hsa-miR-450a-2-3p,hsa-miR-6884-5p,hsa-miR-195-5p,hsa-miR-485-5p,hsa-miR-3150a-3p,hsa-miR-10523-5p,hsa-miR-3140-3p,hsa-miR-6763-5p,hsa-miR-4747-5p,hsa-miR-605-3p,hsa-miR-3689c,hsa-miR-3138,hsa-miR-2113,hsa-miR-424-5p,hsa-miR-29b-1-5p,hsa-miR-3154,hsa-miR-4520-3p,hsa-mi…
hsa_circRNA_001454	hsa_circRNA_001454	circRNA	ENST00000552695	FICD	protein_coding	7.54675049881749e-06	0.000264337120309461	2555	47	225	0.208888888888889	298	0.157718120805369	2656	hsa-miR-199a-3p,hsa-miR-761,hsa-miR-34c-5p,hsa-miR-19b-3p,hsa-miR-4514,hsa-miR-222-5p,hsa-miR-653-3p,hsa-miR-218-5p,hsa-miR-4268,hsa-miR-3666,hsa-miR-3614-5p,hsa-miR-138-1-3p,hsa-miR-130b-3p,hsa-miR-195-5p,hsa-miR-199b-3p,hsa-miR-454-3p,hsa-miR-3129-5p,hsa-miR-4524a-5p,hsa-miR-4295,hsa-miR-10400-3p,hsa-miR-107,hsa-miR-148a-3p,hsa-miR-7849-3p,hsa-miR-570-3p,hsa-miR-497-5p,hsa-miR-424-5p,hsa-miR-68…
hsa_circRNA_001454	hsa_circRNA_001454	circRNA	NM_030939	C6orf62	protein_coding	6.61735249475978e-06	0.000238985765461476	2475	36	225	0.16	202	0.178217821782178	2656	hsa-miR-199a-3p,hsa-miR-3909,hsa-miR-30e-3p,hsa-miR-761,hsa-miR-4255,hsa-miR-4310,hsa-miR-4277,hsa-miR-875-3p,hsa-miR-4496,hsa-miR-1299,hsa-miR-653-3p,hsa-miR-218-5p,hsa-miR-450a-2-3p,hsa-miR-138-1-3p,hsa-miR-146a-3p,hsa-miR-627-3p,hsa-miR-199b-3p,hsa-miR-3129-5p,hsa-miR-10523-5p,hsa-miR-30a-3p,hsa-miR-3140-3p,hsa-miR-607,hsa-miR-148a-3p,hsa-miR-7849-3p,hsa-miR-570-3p,hsa-miR-942-5p,hsa-miR-147b-…
hsa_circRNA_001454	hsa_circRNA_001454	circRNA	NM_000092	COL4A4	protein_coding	2.23630531215284e-06	0.000111744093411778	1788	58	225	0.257777777777778	385	0.150649350649351	2656	hsa-miR-361-5p,hsa-miR-6737-3p,hsa-miR-30d-3p,hsa-miR-30e-3p,hsa-miR-34c-5p,hsa-miR-6764-5p,hsa-miR-522-3p,hsa-miR-34a-5p,hsa-miR-449b-5p,hsa-miR-4310,hsa-miR-4277,hsa-miR-875-3p,hsa-miR-374a-3p,hsa-miR-6747-3p,hsa-miR-4693-5p,hsa-miR-1299,hsa-miR-4659b-3p,hsa-miR-146a-3p,hsa-miR-302f,hsa-miR-374c-5p,hsa-miR-3129-5p,hsa-miR-3150a-3p,hsa-miR-4659a-3p,hsa-miR-30a-3p,hsa-miR-563,hsa-miR-1179,hsa-miR…
hsa_circRNA_001454	hsa_circRNA_001454	circRNA	NM_174916	UBR1	protein_coding	3.90296533347122e-06	0.000167604643276555	2082	50	225	0.222222222222222	318	0.157232704402516	2656	hsa-miR-640,hsa-miR-3909,hsa-miR-3064-5p,hsa-miR-761,hsa-miR-34c-5p,hsa-miR-19b-3p,hsa-miR-374b-3p,hsa-miR-4277,hsa-miR-875-3p,hsa-miR-374a-3p,hsa-miR-653-3p,hsa-miR-3666,hsa-miR-3085-3p,hsa-miR-541-5p,hsa-miR-4659b-3p,hsa-miR-130b-3p,hsa-miR-195-5p,hsa-miR-454-3p,hsa-miR-6865-5p,hsa-miR-4659a-3p,hsa-miR-4524a-5p,hsa-miR-3611,hsa-miR-4295,hsa-miR-107,hsa-miR-148a-3p,hsa-miR-6881-3p,hsa-miR-570-3p…
hsa_circRNA_001454	hsa_circRNA_001454	circRNA	NM_000780	CYP7A1	protein_coding	4.57295986087818e-08	7.26905678205276e-06	562	40	225	0.177777777777778	197	0.203045685279188	2656	hsa-miR-2682-5p,hsa-miR-30d-3p,hsa-miR-3909,hsa-miR-30e-3p,hsa-miR-3064-5p,hsa-miR-34b-5p,hsa-miR-4310,hsa-miR-875-3p,hsa-miR-4514,hsa-miR-374a-3p,hsa-miR-1299,hsa-miR-653-3p,hsa-miR-3085-3p,hsa-miR-335-3p,hsa-miR-4328,hsa-miR-7974,hsa-miR-449c-5p,hsa-miR-548au-3p,hsa-miR-374c-5p,hsa-miR-627-3p,hsa-miR-10523-5p,hsa-miR-378g,hsa-miR-30a-3p,hsa-miR-5195-3p,hsa-miR-5584-3p,hsa-miR-6881-3p,hsa-miR-57…
hsa_circRNA_001454	hsa_circRNA_001454	circRNA	NM_003812	ADAM23	protein_coding	4.2152772453224e-06	0.000176023298524676	2139	53	225	0.235555555555556	346	0.153179190751445	2656	hsa-miR-196b-5p,hsa-miR-761,hsa-miR-708-5p,hsa-miR-34b-5p,hsa-miR-19b-3p,hsa-miR-4277,hsa-miR-657,hsa-miR-1299,hsa-miR-103a-2-5p,hsa-miR-3666,hsa-miR-4328,hsa-miR-3614-5p,hsa-miR-450a-2-3p,hsa-miR-130b-3p,hsa-miR-374c-5p,hsa-miR-4677-5p,hsa-miR-454-3p,hsa-miR-124-5p,hsa-miR-6865-5p,hsa-miR-3150a-3p,hsa-miR-10523-5p,hsa-miR-19b-1-5p,hsa-miR-4295,hsa-miR-5584-3p,hsa-miR-196a-5p,hsa-miR-10400-3p,hsa…
hsa_circRNA_001454	hsa_circRNA_001454	circRNA	ENST00000287859	ODR4	protein_coding	4.79401341213113e-05	0.000988702774407451	4336	42	225	0.186666666666667	273	0.153846153846154	2656	hsa-miR-4777-5p,hsa-miR-30d-3p,hsa-miR-3909,hsa-miR-30e-3p,hsa-miR-3064-5p,hsa-miR-708-5p,hsa-miR-4273,hsa-miR-3139,hsa-miR-875-3p,hsa-miR-448,hsa-miR-1299,hsa-miR-653-3p,hsa-miR-3085-3p,hsa-miR-654-3p,hsa-miR-335-3p,hsa-miR-3714,hsa-miR-4452,hsa-miR-4677-5p,hsa-miR-378g,hsa-miR-30a-3p,hsa-miR-3140-3p,hsa-miR-10400-3p,hsa-miR-4690-5p,hsa-miR-107,hsa-miR-607,hsa-miR-2113,hsa-miR-1248,hsa-miR-3920,…
hsa_circRNA_001454	hsa_circRNA_001454	circRNA	ENST00000389061	SACM1L	protein_coding	3.88413893058985e-07	3.25776237408882e-05	1067	49	225	0.217777777777778	287	0.170731707317073	2656	hsa-miR-3938,hsa-miR-2682-5p,hsa-miR-761,hsa-miR-34c-5p,hsa-miR-34b-5p,hsa-miR-12132,hsa-miR-4310,hsa-miR-374b-3p,hsa-miR-4277,hsa-miR-218-5p,hsa-miR-3666,hsa-miR-4656,hsa-miR-654-3p,hsa-miR-3714,hsa-miR-4452,hsa-miR-7154-5p,hsa-miR-4797-5p,hsa-miR-130b-3p,hsa-miR-449c-5p,hsa-miR-195-5p,hsa-miR-454-3p,hsa-miR-10523-5p,hsa-miR-3140-3p,hsa-miR-5195-3p,hsa-miR-4295,hsa-miR-5584-3p,hsa-miR-107,hsa-mi…
hsa_circRNA_001454	hsa_circRNA_001454	circRNA	NM_024717	MCTP1	protein_coding	0.000308923548910492	0.00372644496059397	7419	35	225	0.155555555555556	231	0.151515151515152	2656	hsa-miR-30d-3p,hsa-miR-30e-3p,hsa-miR-34b-5p,hsa-miR-19b-3p,hsa-miR-449b-5p,hsa-miR-4310,hsa-miR-4649-3p,hsa-miR-657,hsa-miR-374a-3p,hsa-miR-7162-3p,hsa-miR-3666,hsa-miR-3714,hsa-miR-6884-5p,hsa-miR-517-5p,hsa-miR-130b-3p,hsa-miR-485-5p,hsa-miR-4677-5p,hsa-miR-627-3p,hsa-miR-454-3p,hsa-miR-30a-3p,hsa-miR-4295,hsa-miR-7849-3p,hsa-miR-494-3p,hsa-miR-7157-5p,hsa-miR-4478,hsa-miR-4307,hsa-miR-449a,hs…
hsa_circRNA_001454	hsa_circRNA_001454	circRNA	NM_015192	PLCB1	protein_coding	1.54178939346393e-08	3.61202508348867e-06	381	59	225	0.262222222222222	345	0.171014492753623	2656	hsa-miR-4777-5p,hsa-miR-361-5p,hsa-miR-199a-3p,hsa-miR-34c-5p,hsa-miR-19b-3p,hsa-miR-34a-5p,hsa-miR-449b-5p,hsa-miR-4310,hsa-miR-374b-3p,hsa-miR-222-5p,hsa-miR-1299,hsa-miR-653-3p,hsa-miR-103a-2-5p,hsa-miR-3666,hsa-miR-517-5p,hsa-miR-4659b-3p,hsa-miR-487a-5p,hsa-miR-130b-3p,hsa-miR-548au-3p,hsa-miR-374c-5p,hsa-miR-199b-3p,hsa-miR-454-3p,hsa-miR-3129-5p,hsa-miR-4659a-3p,hsa-miR-1179,hsa-miR-4295,h…
hsa_circRNA_001454	hsa_circRNA_001454	circRNA	NM_012406	PRDM4	protein_coding	8.65347734393868e-07	5.81400636592421e-05	1331	47	225	0.208888888888889	277	0.169675090252708	2656	hsa-miR-3938,hsa-miR-2682-5p,hsa-miR-12129,hsa-miR-3909,hsa-miR-761,hsa-miR-4273,hsa-miR-12132,hsa-miR-374b-3p,hsa-miR-103a-2-5p,hsa-miR-3085-3p,hsa-miR-335-3p,hsa-miR-3714,hsa-miR-4328,hsa-miR-487a-5p,hsa-miR-302f,hsa-miR-195-5p,hsa-miR-4524a-5p,hsa-miR-10400-3p,hsa-miR-4690-5p,hsa-miR-605-3p,hsa-miR-6881-3p,hsa-miR-570-3p,hsa-miR-942-5p,hsa-miR-497-5p,hsa-miR-424-5p,hsa-miR-1248,hsa-miR-4642,hs…
hsa_circRNA_001454	hsa_circRNA_001454	circRNA	ENST00000343090	UBE4B	protein_coding	3.70338024918153e-06	0.000160808640776324	2061	39	225	0.173333333333333	222	0.175675675675676	2656	hsa-miR-761,hsa-miR-374b-3p,hsa-miR-6747-3p,hsa-miR-4268,hsa-miR-3666,hsa-miR-3614-5p,hsa-miR-4659b-3p,hsa-miR-7154-5p,hsa-miR-7974,hsa-miR-130b-3p,hsa-miR-195-5p,hsa-miR-374c-5p,hsa-miR-454-3p,hsa-miR-4659a-3p,hsa-miR-4524a-5p,hsa-miR-3140-3p,hsa-miR-3611,hsa-miR-4295,hsa-miR-4690-5p,hsa-miR-607,hsa-miR-580-3p,hsa-miR-6881-3p,hsa-miR-942-5p,hsa-miR-497-5p,hsa-miR-424-5p,hsa-miR-15a-5p,hsa-miR-56…
hsa_circRNA_001454	hsa_circRNA_001454	circRNA	NM_024593	EFCAB1	protein_coding	4.68670312963496e-05	0.0009733746186596	4307	39	225	0.173333333333333	246	0.158536585365854	2656	hsa-miR-2682-5p,hsa-miR-199a-3p,hsa-miR-30d-3p,hsa-miR-30e-3p,hsa-miR-761,hsa-miR-34c-5p,hsa-miR-34b-5p,hsa-miR-34a-5p,hsa-miR-449b-5p,hsa-miR-448,hsa-miR-4514,hsa-miR-4693-5p,hsa-miR-1299,hsa-miR-218-5p,hsa-miR-103a-2-5p,hsa-miR-3714,hsa-miR-211-3p,hsa-miR-517-5p,hsa-miR-449c-5p,hsa-miR-199b-3p,hsa-miR-3129-5p,hsa-miR-30a-3p,hsa-miR-148a-3p,hsa-miR-605-3p,hsa-miR-4797-3p,hsa-miR-4520-3p,hsa-miR-…
hsa_circRNA_001454	hsa_circRNA_001454	circRNA	ENST00000424542	SLC9A3R2	protein_coding	1.32716087658124e-05	0.000396079265853257	2997	46	225	0.204444444444444	295	0.155932203389831	2656	hsa-miR-185-3p,hsa-miR-761,hsa-miR-19b-3p,hsa-miR-6764-5p,hsa-miR-3619-3p,hsa-miR-4649-3p,hsa-miR-4514,hsa-miR-3666,hsa-miR-4656,hsa-miR-6884-5p,hsa-miR-211-3p,hsa-miR-130b-3p,hsa-miR-195-5p,hsa-miR-485-5p,hsa-miR-454-3p,hsa-miR-5195-3p,hsa-miR-4295,hsa-miR-4690-5p,hsa-miR-6763-5p,hsa-miR-4747-5p,hsa-miR-4667-3p,hsa-miR-497-5p,hsa-miR-147b-5p,hsa-miR-424-5p,hsa-miR-6888-3p,hsa-miR-4692,hsa-miR-15…
hsa_circRNA_001454	hsa_circRNA_001454	circRNA	NM_130439	MXI1	protein_coding	2.08689290892054e-05	0.000543862280425235	3432	47	225	0.208888888888889	309	0.15210355987055	2656	hsa-miR-361-5p,hsa-miR-3909,hsa-miR-4273,hsa-miR-6764-5p,hsa-miR-12132,hsa-miR-3619-3p,hsa-miR-374a-3p,hsa-miR-653-3p,hsa-miR-335-3p,hsa-miR-4328,hsa-miR-541-5p,hsa-miR-6884-5p,hsa-miR-4659b-3p,hsa-miR-7154-5p,hsa-miR-138-1-3p,hsa-miR-548au-3p,hsa-miR-485-5p,hsa-miR-6865-5p,hsa-miR-378g,hsa-miR-224-3p,hsa-miR-4659a-3p,hsa-miR-3140-3p,hsa-miR-5010-3p,hsa-miR-4747-5p,hsa-miR-3689c,hsa-miR-580-3p,hs…
hsa_circRNA_001454	hsa_circRNA_001454	circRNA	ENST00000382226	LCORL	protein_coding	7.45328112321946e-06	0.000261472554904069	2550	51	225	0.226666666666667	334	0.152694610778443	2656	hsa-miR-361-5p,hsa-miR-199a-3p,hsa-miR-12129,hsa-miR-19b-3p,hsa-miR-522-3p,hsa-miR-12132,hsa-miR-6747-3p,hsa-miR-4693-5p,hsa-miR-653-3p,hsa-miR-7162-3p,hsa-miR-3666,hsa-miR-3714,hsa-miR-4452,hsa-miR-4328,hsa-miR-541-5p,hsa-miR-7154-5p,hsa-miR-4797-5p,hsa-miR-130b-3p,hsa-miR-195-5p,hsa-miR-374c-5p,hsa-miR-4677-5p,hsa-miR-627-3p,hsa-miR-199b-3p,hsa-miR-454-3p,hsa-miR-3129-5p,hsa-miR-3150a-3p,hsa-mi…
hsa_circRNA_001454	hsa_circRNA_001454	circRNA	NM_180991	SLCO4C1	protein_coding	2.10122578009982e-06	0.00010714814742933	1754	48	225	0.213333333333333	294	0.163265306122449	2656	hsa-miR-3938,hsa-miR-199a-3p,hsa-miR-30d-3p,hsa-miR-30e-3p,hsa-miR-522-3p,hsa-miR-4310,hsa-miR-4277,hsa-miR-374a-3p,hsa-miR-6747-3p,hsa-miR-7162-3p,hsa-miR-4268,hsa-miR-450a-2-3p,hsa-miR-146a-3p,hsa-miR-199b-3p,hsa-miR-3129-5p,hsa-miR-124-5p,hsa-miR-10523-5p,hsa-miR-378g,hsa-miR-224-3p,hsa-miR-30a-3p,hsa-miR-5584-3p,hsa-miR-10400-3p,hsa-miR-107,hsa-miR-605-3p,hsa-miR-3689c,hsa-miR-6508-3p,hsa-miR…
hsa_circRNA_001454	hsa_circRNA_001454	circRNA	ENST00000338791	IMPDH1	protein_coding	1.076596260628e-05	0.000339372416880527	2838	44	225	0.195555555555556	275	0.16	2656	hsa-miR-708-5p,hsa-miR-19b-3p,hsa-miR-6764-5p,hsa-miR-3139,hsa-miR-4649-3p,hsa-miR-875-3p,hsa-miR-4514,hsa-miR-3666,hsa-miR-3085-3p,hsa-miR-6884-5p,hsa-miR-211-3p,hsa-miR-130b-3p,hsa-miR-485-5p,hsa-miR-374c-5p,hsa-miR-454-3p,hsa-miR-10523-5p,hsa-miR-378g,hsa-miR-4295,hsa-miR-10400-3p,hsa-miR-4690-5p,hsa-miR-3689c,hsa-miR-3138,hsa-miR-4667-3p,hsa-miR-7845-5p,hsa-miR-423-5p,hsa-miR-6842-3p,hsa-miR-…
hsa_circRNA_001454	hsa_circRNA_001454	circRNA	NM_024893	SYNDIG1	protein_coding	5.22754548472895e-09	1.75875461678514e-06	264	51	225	0.226666666666667	269	0.189591078066914	2656	hsa-miR-2682-5p,hsa-miR-3909,hsa-miR-761,hsa-miR-34c-5p,hsa-miR-34b-5p,hsa-miR-6764-5p,hsa-miR-522-3p,hsa-miR-34a-5p,hsa-miR-449b-5p,hsa-miR-4310,hsa-miR-4649-3p,hsa-miR-6747-3p,hsa-miR-4268,hsa-miR-654-3p,hsa-miR-541-5p,hsa-miR-6884-5p,hsa-miR-4797-5p,hsa-miR-449c-5p,hsa-miR-195-5p,hsa-miR-485-5p,hsa-miR-224-3p,hsa-miR-122-5p,hsa-miR-1179,hsa-miR-107,hsa-miR-4747-5p,hsa-miR-3689c,hsa-miR-424-5p,…
hsa_circRNA_001454	hsa_circRNA_001454	circRNA	NM_015423	AASDHPPT	protein_coding	0.0002826748456075	0.00348195874662617	7262	36	225	0.16	239	0.150627615062762	2656	hsa-miR-2682-5p,hsa-miR-30d-3p,hsa-miR-30e-3p,hsa-miR-34c-5p,hsa-miR-34b-5p,hsa-miR-4712-3p,hsa-miR-34a-5p,hsa-miR-449b-5p,hsa-miR-7162-3p,hsa-miR-335-3p,hsa-miR-4328,hsa-miR-4797-5p,hsa-miR-138-1-3p,hsa-miR-449c-5p,hsa-miR-4677-5p,hsa-miR-10523-5p,hsa-miR-4524a-5p,hsa-miR-30a-3p,hsa-miR-4747-5p,hsa-miR-607,hsa-miR-605-3p,hsa-miR-570-3p,hsa-miR-497-5p,hsa-miR-424-5p,hsa-miR-4778-3p,hsa-miR-1248,h…
hsa_circRNA_001454	hsa_circRNA_001454	circRNA	NM_138396	MARCHF9	protein_coding	7.41226140184761e-07	5.21429926800204e-05	1268	53	225	0.235555555555556	328	0.161585365853659	2656	hsa-miR-3938,hsa-miR-185-3p,hsa-miR-3909,hsa-miR-3064-5p,hsa-miR-708-5p,hsa-miR-34c-5p,hsa-miR-19b-3p,hsa-miR-4712-3p,hsa-miR-3139,hsa-miR-3619-3p,hsa-miR-34a-5p,hsa-miR-449b-5p,hsa-miR-448,hsa-miR-7162-3p,hsa-miR-654-3p,hsa-miR-3714,hsa-miR-4659b-3p,hsa-miR-302f,hsa-miR-374c-5p,hsa-miR-627-3p,hsa-miR-6865-5p,hsa-miR-4659a-3p,hsa-miR-4524a-5p,hsa-miR-5584-3p,hsa-miR-107,hsa-miR-4747-5p,hsa-miR-36…
hsa_circRNA_001454	hsa_circRNA_001454	circRNA	ENST00000260970	PPIG	protein_coding	1.11573103437175e-08	2.91108214166271e-06	343	55	225	0.244444444444444	308	0.178571428571429	2656	hsa-miR-2682-5p,hsa-miR-3909,hsa-miR-34b-5p,hsa-miR-19b-3p,hsa-miR-522-3p,hsa-miR-12132,hsa-miR-3619-3p,hsa-miR-374b-3p,hsa-miR-448,hsa-miR-657,hsa-miR-4496,hsa-miR-7162-3p,hsa-miR-218-5p,hsa-miR-3666,hsa-miR-6740-3p,hsa-miR-3714,hsa-miR-517-5p,hsa-miR-130b-3p,hsa-miR-449c-5p,hsa-miR-548au-3p,hsa-miR-195-5p,hsa-miR-374c-5p,hsa-miR-4677-5p,hsa-miR-454-3p,hsa-miR-10523-5p,hsa-miR-3140-3p,hsa-miR-42…
hsa_circRNA_001454	hsa_circRNA_001454	circRNA	NM_001323631	HAUS2	protein_coding	1.31193411187826e-07	1.51300153961754e-05	775	56	225	0.248888888888889	338	0.165680473372781	2656	hsa-miR-640,hsa-miR-2682-5p,hsa-miR-185-3p,hsa-miR-3909,hsa-miR-3064-5p,hsa-miR-761,hsa-miR-34b-5p,hsa-miR-6764-5p,hsa-miR-522-3p,hsa-miR-374b-3p,hsa-miR-4649-3p,hsa-miR-657,hsa-miR-6747-3p,hsa-miR-4693-5p,hsa-miR-7162-3p,hsa-miR-3614-5p,hsa-miR-6884-5p,hsa-miR-4797-5p,hsa-miR-7974,hsa-miR-449c-5p,hsa-miR-548au-3p,hsa-miR-195-5p,hsa-miR-485-5p,hsa-miR-10523-5p,hsa-miR-378g,hsa-miR-10400-3p,hsa-mi…
hsa_circRNA_001454	hsa_circRNA_001454	circRNA	ENST00000425611	NABP1	protein_coding	7.85355825905796e-06	0.000271549615001798	2584	34	225	0.151111111111111	187	0.181818181818182	2656	hsa-miR-30e-3p,hsa-miR-4255,hsa-miR-12132,hsa-miR-657,hsa-miR-4496,hsa-miR-103a-2-5p,hsa-miR-3666,hsa-miR-4452,hsa-miR-4328,hsa-miR-6884-5p,hsa-miR-4659b-3p,hsa-miR-487a-5p,hsa-miR-130b-3p,hsa-miR-302f,hsa-miR-374c-5p,hsa-miR-454-3p,hsa-miR-124-5p,hsa-miR-4659a-3p,hsa-miR-30a-3p,hsa-miR-4295,hsa-miR-5584-3p,hsa-miR-567,hsa-miR-4478,hsa-miR-27b-3p,hsa-miR-487b-5p,hsa-miR-4666b,hsa-miR-130a-3p,hsa-…
hsa_circRNA_001454	hsa_circRNA_001454	circRNA	NM_018403	DCP1A	protein_coding	1.70896432519498e-08	3.83507575557452e-06	398	65	225	0.288888888888889	399	0.162907268170426	2656	hsa-miR-185-3p,hsa-miR-6737-3p,hsa-miR-4273,hsa-miR-34c-5p,hsa-miR-4712-3p,hsa-miR-34a-5p,hsa-miR-449b-5p,hsa-miR-4649-3p,hsa-miR-4277,hsa-miR-4496,hsa-miR-6747-3p,hsa-miR-218-5p,hsa-miR-4268,hsa-miR-4656,hsa-miR-3614-5p,hsa-miR-541-5p,hsa-miR-6884-5p,hsa-miR-7974,hsa-miR-548au-3p,hsa-miR-195-5p,hsa-miR-485-5p,hsa-miR-374c-5p,hsa-miR-10523-5p,hsa-miR-4524a-5p,hsa-miR-3611,hsa-miR-107,hsa-miR-148a…
hsa_circRNA_001454	hsa_circRNA_001454	circRNA	ENST00000439040	ATP13A3	protein_coding	3.44804676561534e-08	6.16822763218197e-06	498	56	225	0.248888888888889	326	0.171779141104294	2656	hsa-miR-640,hsa-miR-361-5p,hsa-miR-2682-5p,hsa-miR-30d-3p,hsa-miR-30e-3p,hsa-miR-34c-5p,hsa-miR-34b-5p,hsa-miR-4709-3p,hsa-miR-12132,hsa-miR-34a-5p,hsa-miR-449b-5p,hsa-miR-4310,hsa-miR-4514,hsa-miR-1299,hsa-miR-653-3p,hsa-miR-3666,hsa-miR-3714,hsa-miR-517-5p,hsa-miR-618,hsa-miR-130b-3p,hsa-miR-449c-5p,hsa-miR-548au-3p,hsa-miR-195-5p,hsa-miR-374c-5p,hsa-miR-627-3p,hsa-miR-454-3p,hsa-miR-30a-3p,hsa…
hsa_circRNA_001454	hsa_circRNA_001454	circRNA	NM_032221	CHD6	protein_coding	1.75227422283559e-05	0.000480736594188305	3261	46	225	0.204444444444444	298	0.154362416107383	2656	hsa-miR-2682-5p,hsa-miR-6737-3p,hsa-miR-30d-3p,hsa-miR-30e-3p,hsa-miR-34b-5p,hsa-miR-4709-3p,hsa-miR-4712-3p,hsa-miR-4310,hsa-miR-653-3p,hsa-miR-218-5p,hsa-miR-4268,hsa-miR-6740-3p,hsa-miR-541-5p,hsa-miR-4659b-3p,hsa-miR-4797-5p,hsa-miR-449c-5p,hsa-miR-548au-3p,hsa-miR-195-5p,hsa-miR-4677-5p,hsa-miR-10523-5p,hsa-miR-4659a-3p,hsa-miR-30a-3p,hsa-miR-107,hsa-miR-580-3p,hsa-miR-6881-3p,hsa-miR-147b-5…
hsa_circRNA_001454	hsa_circRNA_001454	circRNA	ENST00000376104	DLG2	protein_coding	2.64987399533273e-06	0.000127087445586448	1866	53	225	0.235555555555556	341	0.155425219941349	2656	hsa-miR-2682-5p,hsa-miR-30d-3p,hsa-miR-3909,hsa-miR-30e-3p,hsa-miR-34c-5p,hsa-miR-34b-5p,hsa-miR-522-3p,hsa-miR-4514,hsa-miR-4693-5p,hsa-miR-653-3p,hsa-miR-3666,hsa-miR-3714,hsa-miR-4659b-3p,hsa-miR-487a-5p,hsa-miR-130b-3p,hsa-miR-146a-3p,hsa-miR-449c-5p,hsa-miR-548au-3p,hsa-miR-4677-5p,hsa-miR-627-3p,hsa-miR-454-3p,hsa-miR-10523-5p,hsa-miR-224-3p,hsa-miR-4659a-3p,hsa-miR-30a-3p,hsa-miR-3611,hsa-…
hsa_circRNA_001454	hsa_circRNA_001454	circRNA	NM_002381	MATN3	protein_coding	3.24413990554503e-07	2.8830964505158e-05	1006	34	225	0.151111111111111	164	0.207317073170732	2656	hsa-miR-4273,hsa-miR-19b-3p,hsa-miR-522-3p,hsa-miR-374b-3p,hsa-miR-448,hsa-miR-3666,hsa-miR-335-3p,hsa-miR-3614-5p,hsa-miR-6884-5p,hsa-miR-487a-5p,hsa-miR-130b-3p,hsa-miR-485-5p,hsa-miR-374c-5p,hsa-miR-454-3p,hsa-miR-3129-5p,hsa-miR-4295,hsa-miR-148a-3p,hsa-miR-3689c,hsa-miR-4797-3p,hsa-miR-544a,hsa-miR-7156-5p,hsa-miR-4478,hsa-miR-27b-3p,hsa-miR-548m,hsa-miR-487b-5p,hsa-miR-130a-3p,hsa-miR-148b-…
hsa_circRNA_001454	hsa_circRNA_001454	circRNA	ENST00000332411	KRT76	protein_coding	3.84538864160797e-09	1.43389735709759e-06	240	37	225	0.164444444444444	160	0.23125	2656	hsa-miR-761,hsa-miR-103a-2-5p,hsa-miR-3666,hsa-miR-4659b-3p,hsa-miR-7974,hsa-miR-130b-3p,hsa-miR-454-3p,hsa-miR-3150a-3p,hsa-miR-4659a-3p,hsa-miR-563,hsa-miR-380-5p,hsa-miR-4295,hsa-miR-10400-3p,hsa-miR-4747-5p,hsa-miR-148a-3p,hsa-miR-4667-3p,hsa-miR-6508-3p,hsa-miR-497-5p,hsa-miR-147b-5p,hsa-miR-424-5p,hsa-miR-3154,hsa-miR-15a-5p,hsa-miR-5196-5p,hsa-miR-15b-5p,hsa-miR-4478,hsa-miR-214-3p,hsa-miR…
hsa_circRNA_001454	hsa_circRNA_001454	circRNA	NM_017676	GIN1	protein_coding	4.37812572490386e-05	0.000923430604522323	4242	42	225	0.186666666666667	272	0.154411764705882	2656	hsa-miR-196b-5p,hsa-miR-361-5p,hsa-miR-2682-5p,hsa-miR-4273,hsa-miR-34c-5p,hsa-miR-34b-5p,hsa-miR-34a-5p,hsa-miR-449b-5p,hsa-miR-4277,hsa-miR-374a-3p,hsa-miR-6747-3p,hsa-miR-103a-2-5p,hsa-miR-6740-3p,hsa-miR-335-3p,hsa-miR-4452,hsa-miR-4659b-3p,hsa-miR-449c-5p,hsa-miR-124-5p,hsa-miR-224-3p,hsa-miR-4659a-3p,hsa-miR-5584-3p,hsa-miR-196a-5p,hsa-miR-607,hsa-miR-3689c,hsa-miR-942-5p,hsa-miR-4778-3p,hs…
hsa_circRNA_001454	hsa_circRNA_001454	circRNA	NM_024847	TMC7	protein_coding	5.708402958255e-06	0.000215099834081312	2375	49	225	0.217777777777778	313	0.156549520766773	2656	hsa-miR-30d-3p,hsa-miR-30e-3p,hsa-miR-34b-5p,hsa-miR-4310,hsa-miR-374b-3p,hsa-miR-448,hsa-miR-4514,hsa-miR-374a-3p,hsa-miR-6747-3p,hsa-miR-653-3p,hsa-miR-4268,hsa-miR-3666,hsa-miR-6801-3p,hsa-miR-4797-5p,hsa-miR-130b-3p,hsa-miR-195-5p,hsa-miR-4677-5p,hsa-miR-627-3p,hsa-miR-124-5p,hsa-miR-4524a-5p,hsa-miR-30a-3p,hsa-miR-122-5p,hsa-miR-563,hsa-miR-6810-3p,hsa-miR-380-5p,hsa-miR-107,hsa-miR-4667-3p,…
hsa_circRNA_001454	hsa_circRNA_001454	circRNA	ENST00000329476	NPY2R	protein_coding	6.78841121352356e-05	0.0012643398225429	4799	43	225	0.191111111111111	286	0.15034965034965	2656	hsa-miR-3938,hsa-miR-199a-3p,hsa-miR-30d-3p,hsa-miR-30e-3p,hsa-miR-708-5p,hsa-miR-19b-3p,hsa-miR-4255,hsa-miR-4712-3p,hsa-miR-3139,hsa-miR-4310,hsa-miR-4693-5p,hsa-miR-103a-2-5p,hsa-miR-335-3p,hsa-miR-4452,hsa-miR-4328,hsa-miR-4659b-3p,hsa-miR-374c-5p,hsa-miR-199b-3p,hsa-miR-3129-5p,hsa-miR-4659a-3p,hsa-miR-30a-3p,hsa-miR-3140-3p,hsa-miR-5195-3p,hsa-miR-107,hsa-miR-148a-3p,hsa-miR-942-5p,hsa-miR-…
hsa_circRNA_001454	hsa_circRNA_001454	circRNA	ENST00000333371	VPS33B	protein_coding	7.440632966232e-10	4.32793832565864e-07	152	35	225	0.155555555555556	138	0.253623188405797	2656	hsa-miR-196b-5p,hsa-miR-4273,hsa-miR-374b-3p,hsa-miR-875-3p,hsa-miR-4496,hsa-miR-653-3p,hsa-miR-3614-5p,hsa-miR-517-5p,hsa-miR-4797-5p,hsa-miR-487a-5p,hsa-miR-4677-5p,hsa-miR-627-3p,hsa-miR-124-5p,hsa-miR-10523-5p,hsa-miR-4524a-5p,hsa-miR-196a-5p,hsa-miR-107,hsa-miR-636,hsa-miR-4747-5p,hsa-miR-3138,hsa-miR-497-5p,hsa-miR-424-5p,hsa-miR-7156-5p,hsa-miR-15a-5p,hsa-miR-5196-5p,hsa-miR-4524b-5p,hsa-m…
hsa_circRNA_001454	hsa_circRNA_001454	circRNA	ENST00000285419	PIP4P2	protein_coding	0.000107238016244083	0.00175704261577241	5459	38	225	0.168888888888889	246	0.154471544715447	2656	hsa-miR-761,hsa-miR-34c-5p,hsa-miR-522-3p,hsa-miR-12132,hsa-miR-34a-5p,hsa-miR-449b-5p,hsa-miR-4310,hsa-miR-448,hsa-miR-4693-5p,hsa-miR-1299,hsa-miR-3666,hsa-miR-130b-3p,hsa-miR-195-5p,hsa-miR-4677-5p,hsa-miR-454-3p,hsa-miR-224-3p,hsa-miR-4524a-5p,hsa-miR-4295,hsa-miR-607,hsa-miR-3138,hsa-miR-497-5p,hsa-miR-424-5p,hsa-miR-15a-5p,hsa-miR-670-3p,hsa-miR-4524b-5p,hsa-miR-15b-5p,hsa-miR-7157-5p,hsa-m…
hsa_circRNA_001454	hsa_circRNA_001454	circRNA	NM_002006	FGF2	protein_coding	4.61773029437591e-06	0.000186294564866475	2215	53	225	0.235555555555556	347	0.152737752161383	2656	hsa-miR-196b-5p,hsa-miR-2682-5p,hsa-miR-3909,hsa-miR-3064-5p,hsa-miR-34b-5p,hsa-miR-4709-3p,hsa-miR-3619-3p,hsa-miR-4310,hsa-miR-374b-3p,hsa-miR-657,hsa-miR-653-3p,hsa-miR-450a-2-3p,hsa-miR-4659b-3p,hsa-miR-7154-5p,hsa-miR-618,hsa-miR-449c-5p,hsa-miR-195-5p,hsa-miR-374c-5p,hsa-miR-4659a-3p,hsa-miR-4524a-5p,hsa-miR-196a-5p,hsa-miR-107,hsa-miR-4747-5p,hsa-miR-605-3p,hsa-miR-3689c,hsa-miR-3138,hsa-m…
hsa_circRNA_001454	hsa_circRNA_001454	circRNA	NM_006796	AFG3L2	protein_coding	1.18682037152737e-09	6.15347678900236e-07	171	36	225	0.16	147	0.244897959183673	2656	hsa-miR-4709-3p,hsa-miR-4310,hsa-miR-4649-3p,hsa-miR-374a-3p,hsa-miR-7162-3p,hsa-miR-3666,hsa-miR-6884-5p,hsa-miR-4659b-3p,hsa-miR-130b-3p,hsa-miR-485-5p,hsa-miR-374c-5p,hsa-miR-4677-5p,hsa-miR-454-3p,hsa-miR-124-5p,hsa-miR-378g,hsa-miR-1179,hsa-miR-4295,hsa-miR-10400-3p,hsa-miR-107,hsa-miR-148a-3p,hsa-miR-3138,hsa-miR-4638-5p,hsa-miR-6842-3p,hsa-miR-4520-3p,hsa-miR-567,hsa-miR-7157-5p,hsa-miR-44…
hsa_circRNA_001454	hsa_circRNA_001454	circRNA	ENST00000602452	MEI4	protein_coding	7.47038271057393e-05	0.00135911152656514	4918	42	225	0.186666666666667	278	0.151079136690647	2656	hsa-miR-2682-5p,hsa-miR-30d-3p,hsa-miR-30e-3p,hsa-miR-3064-5p,hsa-miR-708-5p,hsa-miR-34c-5p,hsa-miR-34b-5p,hsa-miR-6764-5p,hsa-miR-3139,hsa-miR-34a-5p,hsa-miR-449b-5p,hsa-miR-4514,hsa-miR-374a-3p,hsa-miR-3151-3p,hsa-miR-6747-3p,hsa-miR-3085-3p,hsa-miR-654-3p,hsa-miR-449c-5p,hsa-miR-10523-5p,hsa-miR-30a-3p,hsa-miR-122-5p,hsa-miR-5195-3p,hsa-miR-5010-3p,hsa-miR-148a-3p,hsa-miR-6508-3p,hsa-miR-7849-…
hsa_circRNA_001454	hsa_circRNA_001454	circRNA	NM_012302	ADGRL2	protein_coding	9.8838898585599e-06	0.000320021329635348	2762	50	225	0.222222222222222	328	0.152439024390244	2656	hsa-miR-199a-3p,hsa-miR-30d-3p,hsa-miR-30e-3p,hsa-miR-3064-5p,hsa-miR-522-3p,hsa-miR-4255,hsa-miR-12132,hsa-miR-374b-3p,hsa-miR-4496,hsa-miR-222-5p,hsa-miR-3085-3p,hsa-miR-517-5p,hsa-miR-4797-5p,hsa-miR-195-5p,hsa-miR-374c-5p,hsa-miR-627-3p,hsa-miR-199b-3p,hsa-miR-3129-5p,hsa-miR-124-5p,hsa-miR-224-3p,hsa-miR-30a-3p,hsa-miR-3611,hsa-miR-19b-1-5p,hsa-miR-3689c,hsa-miR-580-3p,hsa-miR-4667-3p,hsa-mi…
hsa_circRNA_001454	hsa_circRNA_001454	circRNA	NM_032594	INSM2	protein_coding	5.68510576547575e-06	0.000214402515916444	2372	37	225	0.164444444444444	209	0.177033492822967	2656	hsa-miR-2682-5p,hsa-miR-34c-5p,hsa-miR-34b-5p,hsa-miR-522-3p,hsa-miR-34a-5p,hsa-miR-449b-5p,hsa-miR-4514,hsa-miR-4496,hsa-miR-3666,hsa-miR-335-3p,hsa-miR-541-5p,hsa-miR-517-5p,hsa-miR-130b-3p,hsa-miR-449c-5p,hsa-miR-195-5p,hsa-miR-454-3p,hsa-miR-224-3p,hsa-miR-4295,hsa-miR-148a-3p,hsa-miR-3138,hsa-miR-6881-3p,hsa-miR-497-5p,hsa-miR-424-5p,hsa-miR-4742-3p,hsa-miR-6730-5p,hsa-miR-4692,hsa-miR-15a-5…
hsa_circRNA_001454	hsa_circRNA_001454	circRNA	NM_024524	ATP13A3	protein_coding	3.44804676561534e-08	6.16822763218197e-06	499	56	225	0.248888888888889	326	0.171779141104294	2656	hsa-miR-640,hsa-miR-361-5p,hsa-miR-2682-5p,hsa-miR-30d-3p,hsa-miR-30e-3p,hsa-miR-34c-5p,hsa-miR-34b-5p,hsa-miR-4709-3p,hsa-miR-12132,hsa-miR-34a-5p,hsa-miR-449b-5p,hsa-miR-4310,hsa-miR-4514,hsa-miR-1299,hsa-miR-653-3p,hsa-miR-3666,hsa-miR-3714,hsa-miR-517-5p,hsa-miR-618,hsa-miR-130b-3p,hsa-miR-449c-5p,hsa-miR-548au-3p,hsa-miR-195-5p,hsa-miR-374c-5p,hsa-miR-627-3p,hsa-miR-454-3p,hsa-miR-30a-3p,hsa…
hsa_circRNA_001454	hsa_circRNA_001454	circRNA	ENST00000371079	ROR1	protein_coding	2.26458469377206e-08	4.62704287670646e-06	436	57	225	0.253333333333333	331	0.172205438066465	2656	hsa-miR-185-3p,hsa-miR-6737-3p,hsa-miR-30d-3p,hsa-miR-30e-3p,hsa-miR-3064-5p,hsa-miR-761,hsa-miR-34c-5p,hsa-miR-19b-3p,hsa-miR-4709-3p,hsa-miR-4712-3p,hsa-miR-34a-5p,hsa-miR-449b-5p,hsa-miR-4277,hsa-miR-448,hsa-miR-4496,hsa-miR-653-3p,hsa-miR-3085-3p,hsa-miR-654-3p,hsa-miR-3714,hsa-miR-450a-2-3p,hsa-miR-4797-5p,hsa-miR-7974,hsa-miR-195-5p,hsa-miR-374c-5p,hsa-miR-627-3p,hsa-miR-30a-3p,hsa-miR-3611…
hsa_circRNA_001454	hsa_circRNA_001454	circRNA	ENST00000301645	CYP7A1	protein_coding	4.57295986087818e-08	7.26905678205276e-06	563	40	225	0.177777777777778	197	0.203045685279188	2656	hsa-miR-2682-5p,hsa-miR-30d-3p,hsa-miR-3909,hsa-miR-30e-3p,hsa-miR-3064-5p,hsa-miR-34b-5p,hsa-miR-4310,hsa-miR-875-3p,hsa-miR-4514,hsa-miR-374a-3p,hsa-miR-1299,hsa-miR-653-3p,hsa-miR-3085-3p,hsa-miR-335-3p,hsa-miR-4328,hsa-miR-7974,hsa-miR-449c-5p,hsa-miR-548au-3p,hsa-miR-374c-5p,hsa-miR-627-3p,hsa-miR-10523-5p,hsa-miR-378g,hsa-miR-30a-3p,hsa-miR-5195-3p,hsa-miR-5584-3p,hsa-miR-6881-3p,hsa-miR-57…
hsa_circRNA_001454	hsa_circRNA_001454	circRNA	ENST00000265140	SLF1	protein_coding	6.5288440678151e-06	0.000236553931637478	2468	41	225	0.182222222222222	244	0.168032786885246	2656	hsa-miR-199a-3p,hsa-miR-30d-3p,hsa-miR-30e-3p,hsa-miR-708-5p,hsa-miR-3139,hsa-miR-12132,hsa-miR-374b-3p,hsa-miR-875-3p,hsa-miR-448,hsa-miR-4496,hsa-miR-222-5p,hsa-miR-4693-5p,hsa-miR-3714,hsa-miR-4328,hsa-miR-3614-5p,hsa-miR-541-5p,hsa-miR-4659b-3p,hsa-miR-487a-5p,hsa-miR-302f,hsa-miR-199b-3p,hsa-miR-3129-5p,hsa-miR-4659a-3p,hsa-miR-30a-3p,hsa-miR-3140-3p,hsa-miR-580-3p,hsa-miR-7849-3p,hsa-miR-47…
hsa_circRNA_001454	hsa_circRNA_001454	circRNA	ENST00000374114	RBM12	protein_coding	1.62620829107945e-06	8.93679096230617e-05	1625	51	225	0.226666666666667	318	0.160377358490566	2656	hsa-miR-2682-5p,hsa-miR-4273,hsa-miR-34c-5p,hsa-miR-34b-5p,hsa-miR-522-3p,hsa-miR-4255,hsa-miR-12132,hsa-miR-34a-5p,hsa-miR-449b-5p,hsa-miR-4310,hsa-miR-4277,hsa-miR-875-3p,hsa-miR-6747-3p,hsa-miR-4693-5p,hsa-miR-6740-3p,hsa-miR-3714,hsa-miR-3614-5p,hsa-miR-450a-2-3p,hsa-miR-449c-5p,hsa-miR-195-5p,hsa-miR-10523-5p,hsa-miR-224-3p,hsa-miR-4524a-5p,hsa-miR-3611,hsa-miR-6508-3p,hsa-miR-570-3p,hsa-miR…
hsa_circRNA_001454	hsa_circRNA_001454	circRNA	ENST00000563710	C13orf42	protein_coding	9.75344929928749e-06	0.000316888014319346	2753	51	225	0.226666666666667	337	0.1513353115727	2656	hsa-miR-2682-5p,hsa-miR-30d-3p,hsa-miR-30e-3p,hsa-miR-3064-5p,hsa-miR-761,hsa-miR-708-5p,hsa-miR-4273,hsa-miR-34c-5p,hsa-miR-34b-5p,hsa-miR-3139,hsa-miR-34a-5p,hsa-miR-449b-5p,hsa-miR-4277,hsa-miR-875-3p,hsa-miR-4514,hsa-miR-1299,hsa-miR-7154-5p,hsa-miR-7974,hsa-miR-618,hsa-miR-146a-3p,hsa-miR-449c-5p,hsa-miR-10523-5p,hsa-miR-4524a-5p,hsa-miR-30a-3p,hsa-miR-563,hsa-miR-380-5p,hsa-miR-4690-5p,hsa-…
hsa_circRNA_001454	hsa_circRNA_001454	circRNA	NM_005065	SEL1L	protein_coding	2.82878241651321e-07	2.59613285490612e-05	972	64	225	0.284444444444444	418	0.15311004784689	2656	hsa-miR-640,hsa-miR-3938,hsa-miR-361-5p,hsa-miR-185-3p,hsa-miR-6737-3p,hsa-miR-19b-3p,hsa-miR-4255,hsa-miR-4310,hsa-miR-374b-3p,hsa-miR-4514,hsa-miR-3151-3p,hsa-miR-4693-5p,hsa-miR-103a-2-5p,hsa-miR-3666,hsa-miR-654-3p,hsa-miR-4328,hsa-miR-6884-5p,hsa-miR-4797-5p,hsa-miR-130b-3p,hsa-miR-195-5p,hsa-miR-485-5p,hsa-miR-454-3p,hsa-miR-122-5p,hsa-miR-563,hsa-miR-380-5p,hsa-miR-4295,hsa-miR-5010-3p,hsa…
hsa_circRNA_001454	hsa_circRNA_001454	circRNA	ENST00000632372	TEX13D	protein_coding	5.18125797386744e-05	0.00104759237929826	4422	44	225	0.195555555555556	292	0.150684931506849	2656	hsa-miR-4777-5p,hsa-miR-199a-3p,hsa-miR-185-3p,hsa-miR-3909,hsa-miR-12132,hsa-miR-448,hsa-miR-4514,hsa-miR-6747-3p,hsa-miR-103a-2-5p,hsa-miR-4656,hsa-miR-654-3p,hsa-miR-3714,hsa-miR-541-5p,hsa-miR-6884-5p,hsa-miR-618,hsa-miR-302f,hsa-miR-485-5p,hsa-miR-4677-5p,hsa-miR-199b-3p,hsa-miR-3129-5p,hsa-miR-122-5p,hsa-miR-3611,hsa-miR-5195-3p,hsa-miR-148a-3p,hsa-miR-580-3p,hsa-miR-6881-3p,hsa-miR-4667-3p…
hsa_circRNA_001454	hsa_circRNA_001454	circRNA	NM_004064	CDKN1B	protein_coding	4.44795873280176e-06	0.000183059524625841	2172	40	225	0.177777777777778	232	0.172413793103448	2656	hsa-miR-196b-5p,hsa-miR-4777-5p,hsa-miR-30d-3p,hsa-miR-30e-3p,hsa-miR-34c-5p,hsa-miR-522-3p,hsa-miR-4255,hsa-miR-34a-5p,hsa-miR-449b-5p,hsa-miR-4310,hsa-miR-4496,hsa-miR-6747-3p,hsa-miR-218-5p,hsa-miR-103a-2-5p,hsa-miR-335-3p,hsa-miR-4797-5p,hsa-miR-146a-3p,hsa-miR-302f,hsa-miR-627-3p,hsa-miR-124-5p,hsa-miR-3150a-3p,hsa-miR-10523-5p,hsa-miR-30a-3p,hsa-miR-196a-5p,hsa-miR-6763-5p,hsa-miR-580-3p,hs…
hsa_circRNA_001454	hsa_circRNA_001454	circRNA	ENST00000641068	OR2A14	protein_coding	2.8132515467241e-06	0.000132648219531601	1898	34	225	0.151111111111111	179	0.189944134078212	2656	hsa-miR-12129,hsa-miR-3064-5p,hsa-miR-4709-3p,hsa-miR-4310,hsa-miR-4649-3p,hsa-miR-374a-3p,hsa-miR-6740-3p,hsa-miR-3614-5p,hsa-miR-517-5p,hsa-miR-195-5p,hsa-miR-627-3p,hsa-miR-10523-5p,hsa-miR-3140-3p,hsa-miR-3611,hsa-miR-19b-1-5p,hsa-miR-5195-3p,hsa-miR-5584-3p,hsa-miR-107,hsa-miR-5010-3p,hsa-miR-497-5p,hsa-miR-424-5p,hsa-miR-6504-5p,hsa-miR-19b-2-5p,hsa-miR-15a-5p,hsa-miR-567,hsa-miR-15b-5p,hsa…
hsa_circRNA_001454	hsa_circRNA_001454	circRNA	ENST00000641816	AC005551.1	protein_coding	1.8738451017194e-06	9.9169733700872e-05	1687	34	225	0.151111111111111	176	0.193181818181818	2656	hsa-miR-185-3p,hsa-miR-6737-3p,hsa-miR-761,hsa-miR-4649-3p,hsa-miR-4514,hsa-miR-6884-5p,hsa-miR-195-5p,hsa-miR-485-5p,hsa-miR-378g,hsa-miR-4747-5p,hsa-miR-424-5p,hsa-miR-3154,hsa-miR-6888-3p,hsa-miR-4692,hsa-miR-15a-5p,hsa-miR-5196-5p,hsa-miR-15b-5p,hsa-miR-6848-5p,hsa-miR-223-3p,hsa-miR-4478,hsa-miR-214-3p,hsa-miR-5008-3p,hsa-miR-27b-3p,hsa-miR-3619-5p,hsa-miR-7157-3p,hsa-miR-6846-5p,hsa-miR-320…
hsa_circRNA_001454	hsa_circRNA_001454	circRNA	ENST00000215570	TIMM13	protein_coding	1.77661422773577e-06	9.5263353554678e-05	1667	50	225	0.222222222222222	310	0.161290322580645	2656	hsa-miR-2682-5p,hsa-miR-185-3p,hsa-miR-3064-5p,hsa-miR-761,hsa-miR-34b-5p,hsa-miR-6764-5p,hsa-miR-3619-3p,hsa-miR-4514,hsa-miR-6747-3p,hsa-miR-3085-3p,hsa-miR-654-3p,hsa-miR-6884-5p,hsa-miR-211-3p,hsa-miR-4659b-3p,hsa-miR-7974,hsa-miR-146a-3p,hsa-miR-449c-5p,hsa-miR-195-5p,hsa-miR-485-5p,hsa-miR-378g,hsa-miR-4659a-3p,hsa-miR-4690-5p,hsa-miR-4747-5p,hsa-miR-605-3p,hsa-miR-3689c,hsa-miR-4667-3p,hsa…
hsa_circRNA_001454	hsa_circRNA_001454	circRNA	NM_181791	GPR141	protein_coding	3.02882959977625e-05	0.000706250774811819	3838	45	225	0.2	295	0.152542372881356	2656	hsa-miR-3909,hsa-miR-4310,hsa-miR-875-3p,hsa-miR-1299,hsa-miR-3666,hsa-miR-4452,hsa-miR-4328,hsa-miR-541-5p,hsa-miR-7154-5p,hsa-miR-4797-5p,hsa-miR-138-1-3p,hsa-miR-130b-3p,hsa-miR-374c-5p,hsa-miR-454-3p,hsa-miR-10523-5p,hsa-miR-563,hsa-miR-4295,hsa-miR-107,hsa-miR-148a-3p,hsa-miR-3689c,hsa-miR-6881-3p,hsa-miR-4797-3p,hsa-miR-147b-5p,hsa-miR-1248,hsa-miR-2054,hsa-miR-544a,hsa-miR-670-3p,hsa-miR-7…
hsa_circRNA_001454	hsa_circRNA_001454	circRNA	NM_001546	ID4	protein_coding	2.66016590701639e-06	0.000127350117565431	1869	51	225	0.226666666666667	323	0.157894736842105	2656	hsa-miR-361-5p,hsa-miR-2682-5p,hsa-miR-199a-3p,hsa-miR-30d-3p,hsa-miR-30e-3p,hsa-miR-34b-5p,hsa-miR-19b-3p,hsa-miR-4709-3p,hsa-miR-4712-3p,hsa-miR-3619-3p,hsa-miR-4277,hsa-miR-448,hsa-miR-374a-3p,hsa-miR-222-5p,hsa-miR-3714,hsa-miR-4659b-3p,hsa-miR-449c-5p,hsa-miR-548au-3p,hsa-miR-195-5p,hsa-miR-374c-5p,hsa-miR-199b-3p,hsa-miR-3129-5p,hsa-miR-124-5p,hsa-miR-10523-5p,hsa-miR-4659a-3p,hsa-miR-30a-3…
hsa_circRNA_001454	hsa_circRNA_001454	circRNA	NM_004831	MED26	protein_coding	1.26125145264401e-05	0.000381586126610786	2958	42	225	0.186666666666667	259	0.162162162162162	2656	hsa-miR-4777-5p,hsa-miR-2682-5p,hsa-miR-199a-3p,hsa-miR-34c-5p,hsa-miR-34b-5p,hsa-miR-34a-5p,hsa-miR-449b-5p,hsa-miR-4310,hsa-miR-4649-3p,hsa-miR-6747-3p,hsa-miR-4693-5p,hsa-miR-3085-3p,hsa-miR-6740-3p,hsa-miR-517-5p,hsa-miR-487a-5p,hsa-miR-449c-5p,hsa-miR-195-5p,hsa-miR-199b-3p,hsa-miR-6865-5p,hsa-miR-4524a-5p,hsa-miR-122-5p,hsa-miR-107,hsa-miR-424-5p,hsa-miR-1248,hsa-miR-6842-3p,hsa-miR-29b-1-5…
hsa_circRNA_001454	hsa_circRNA_001454	circRNA	ENST00000355285	APCDD1	protein_coding	1.32029247539391e-05	0.000395041573053918	2989	48	225	0.213333333333333	313	0.153354632587859	2656	hsa-miR-640,hsa-miR-185-3p,hsa-miR-761,hsa-miR-12132,hsa-miR-4310,hsa-miR-6747-3p,hsa-miR-3666,hsa-miR-335-3p,hsa-miR-4328,hsa-miR-3614-5p,hsa-miR-4659b-3p,hsa-miR-618,hsa-miR-130b-3p,hsa-miR-195-5p,hsa-miR-454-3p,hsa-miR-6865-5p,hsa-miR-4659a-3p,hsa-miR-4295,hsa-miR-4747-5p,hsa-miR-605-3p,hsa-miR-3689c,hsa-miR-4667-3p,hsa-miR-4638-5p,hsa-miR-497-5p,hsa-miR-424-5p,hsa-miR-4711-5p,hsa-miR-29b-1-5p…
hsa_circRNA_001454	hsa_circRNA_001454	circRNA	NM_002803	PSMC2	protein_coding	1.04246320358935e-06	6.64481192869099e-05	1404	41	225	0.182222222222222	228	0.179824561403509	2656	hsa-miR-30d-3p,hsa-miR-30e-3p,hsa-miR-19b-3p,hsa-miR-4310,hsa-miR-218-5p,hsa-miR-3666,hsa-miR-487a-5p,hsa-miR-130b-3p,hsa-miR-627-3p,hsa-miR-454-3p,hsa-miR-10523-5p,hsa-miR-30a-3p,hsa-miR-4295,hsa-miR-107,hsa-miR-4747-5p,hsa-miR-148a-3p,hsa-miR-3689c,hsa-miR-3138,hsa-miR-580-3p,hsa-miR-497-5p,hsa-miR-424-5p,hsa-miR-3920,hsa-miR-6504-5p,hsa-miR-4520-3p,hsa-miR-15a-5p,hsa-miR-5196-5p,hsa-miR-670-3p…
hsa_circRNA_001454	hsa_circRNA_001454	circRNA	ENST00000549396	PPFIA2	protein_coding	1.6608476792175e-05	0.000464627200238235	3197	36	225	0.16	210	0.171428571428571	2656	hsa-miR-3064-5p,hsa-miR-19b-3p,hsa-miR-522-3p,hsa-miR-657,hsa-miR-4496,hsa-miR-3085-3p,hsa-miR-4328,hsa-miR-302f,hsa-miR-195-5p,hsa-miR-374c-5p,hsa-miR-224-3p,hsa-miR-3140-3p,hsa-miR-563,hsa-miR-380-5p,hsa-miR-4747-5p,hsa-miR-607,hsa-miR-4638-5p,hsa-miR-497-5p,hsa-miR-147b-5p,hsa-miR-424-5p,hsa-miR-6842-3p,hsa-miR-2054,hsa-miR-6504-5p,hsa-miR-6888-3p,hsa-miR-6730-5p,hsa-miR-494-3p,hsa-miR-15a-5p,…
hsa_circRNA_001454	hsa_circRNA_001454	circRNA	NM_001037984	SLC38A10	protein_coding	1.45444174810365e-06	8.27478419345457e-05	1572	37	225	0.164444444444444	198	0.186868686868687	2656	hsa-miR-6737-3p,hsa-miR-34c-5p,hsa-miR-3619-3p,hsa-miR-34a-5p,hsa-miR-449b-5p,hsa-miR-875-3p,hsa-miR-374a-3p,hsa-miR-1299,hsa-miR-218-5p,hsa-miR-3666,hsa-miR-3714,hsa-miR-3614-5p,hsa-miR-6884-5p,hsa-miR-6801-3p,hsa-miR-130b-3p,hsa-miR-485-5p,hsa-miR-454-3p,hsa-miR-3150a-3p,hsa-miR-6810-3p,hsa-miR-4295,hsa-miR-6763-5p,hsa-miR-605-3p,hsa-miR-7849-3p,hsa-miR-6842-3p,hsa-miR-7157-5p,hsa-miR-5008-3p,h…
hsa_circRNA_001454	hsa_circRNA_001454	circRNA	NM_004185	WNT2B	protein_coding	8.88173808893322e-08	1.16376776982855e-05	681	34	225	0.151111111111111	156	0.217948717948718	2656	hsa-miR-196b-5p,hsa-miR-2682-5p,hsa-miR-708-5p,hsa-miR-34c-5p,hsa-miR-34b-5p,hsa-miR-19b-3p,hsa-miR-6764-5p,hsa-miR-4255,hsa-miR-34a-5p,hsa-miR-449b-5p,hsa-miR-4514,hsa-miR-3666,hsa-miR-4659b-3p,hsa-miR-130b-3p,hsa-miR-449c-5p,hsa-miR-454-3p,hsa-miR-4659a-3p,hsa-miR-122-5p,hsa-miR-3140-3p,hsa-miR-4295,hsa-miR-196a-5p,hsa-miR-580-3p,hsa-miR-6881-3p,hsa-miR-7845-5p,hsa-miR-3154,hsa-miR-3659,hsa-miR…
hsa_circRNA_001454	hsa_circRNA_001454	circRNA	NM_175854	PAN3	protein_coding	1.5959883220472e-05	0.000450567138501484	3170	45	225	0.2	288	0.15625	2656	hsa-miR-185-3p,hsa-miR-6737-3p,hsa-miR-3064-5p,hsa-miR-3619-3p,hsa-miR-4310,hsa-miR-875-3p,hsa-miR-448,hsa-miR-653-3p,hsa-miR-7162-3p,hsa-miR-218-5p,hsa-miR-3666,hsa-miR-4656,hsa-miR-3085-3p,hsa-miR-6801-3p,hsa-miR-4659b-3p,hsa-miR-7154-5p,hsa-miR-4797-5p,hsa-miR-130b-3p,hsa-miR-146a-3p,hsa-miR-4677-5p,hsa-miR-454-3p,hsa-miR-10523-5p,hsa-miR-4659a-3p,hsa-miR-6810-3p,hsa-miR-4295,hsa-miR-5584-3p,h…
hsa_circRNA_001454	hsa_circRNA_001454	circRNA	NM_031905	ARMC10	protein_coding	1.81011484183573e-05	0.000492229132605303	3288	34	225	0.151111111111111	194	0.175257731958763	2656	hsa-miR-30d-3p,hsa-miR-30e-3p,hsa-miR-522-3p,hsa-miR-4255,hsa-miR-374b-3p,hsa-miR-6747-3p,hsa-miR-3666,hsa-miR-335-3p,hsa-miR-3614-5p,hsa-miR-4797-5p,hsa-miR-130b-3p,hsa-miR-4677-5p,hsa-miR-454-3p,hsa-miR-10523-5p,hsa-miR-224-3p,hsa-miR-4524a-5p,hsa-miR-30a-3p,hsa-miR-122-5p,hsa-miR-3611,hsa-miR-19b-1-5p,hsa-miR-4295,hsa-miR-5010-3p,hsa-miR-605-3p,hsa-miR-4642,hsa-miR-3154,hsa-miR-494-3p,hsa-miR-…
hsa_circRNA_001454	hsa_circRNA_001454	circRNA	NM_006573	TNFSF13B	protein_coding	0.000257957398055711	0.0032833709890769	7026	34	225	0.151111111111111	220	0.154545454545455	2656	hsa-miR-30d-3p,hsa-miR-30e-3p,hsa-miR-761,hsa-miR-4310,hsa-miR-374b-3p,hsa-miR-4496,hsa-miR-222-5p,hsa-miR-103a-2-5p,hsa-miR-6740-3p,hsa-miR-335-3p,hsa-miR-4659b-3p,hsa-miR-7974,hsa-miR-195-5p,hsa-miR-4659a-3p,hsa-miR-4524a-5p,hsa-miR-30a-3p,hsa-miR-1179,hsa-miR-497-5p,hsa-miR-147b-5p,hsa-miR-424-5p,hsa-miR-4778-3p,hsa-miR-1248,hsa-miR-4642,hsa-miR-494-3p,hsa-miR-15a-5p,hsa-miR-4524b-5p,hsa-miR-1…
hsa_circRNA_001454	hsa_circRNA_001454	circRNA	NM_001141972	DPH6	protein_coding	2.91912611513644e-06	0.000135921619886527	1921	50	225	0.222222222222222	315	0.158730158730159	2656	hsa-miR-361-5p,hsa-miR-2682-5p,hsa-miR-4273,hsa-miR-34b-5p,hsa-miR-4709-3p,hsa-miR-4255,hsa-miR-374b-3p,hsa-miR-4649-3p,hsa-miR-4277,hsa-miR-6884-5p,hsa-miR-211-3p,hsa-miR-7154-5p,hsa-miR-146a-3p,hsa-miR-449c-5p,hsa-miR-548au-3p,hsa-miR-195-5p,hsa-miR-485-5p,hsa-miR-124-5p,hsa-miR-10523-5p,hsa-miR-19b-1-5p,hsa-miR-5195-3p,hsa-miR-107,hsa-miR-4747-5p,hsa-miR-7845-5p,hsa-miR-497-5p,hsa-miR-424-5p,h…
hsa_circRNA_001454	hsa_circRNA_001454	circRNA	ENST00000359286	ZNF705A	protein_coding	4.2152772453224e-06	0.000176023298524676	2140	53	225	0.235555555555556	346	0.153179190751445	2656	hsa-miR-3938,hsa-miR-185-3p,hsa-miR-3064-5p,hsa-miR-4712-3p,hsa-miR-4310,hsa-miR-374b-3p,hsa-miR-4649-3p,hsa-miR-3151-3p,hsa-miR-218-5p,hsa-miR-4268,hsa-miR-4656,hsa-miR-3085-3p,hsa-miR-3714,hsa-miR-541-5p,hsa-miR-211-3p,hsa-miR-195-5p,hsa-miR-627-3p,hsa-miR-6865-5p,hsa-miR-3150a-3p,hsa-miR-4524a-5p,hsa-miR-1179,hsa-miR-5195-3p,hsa-miR-107,hsa-miR-636,hsa-miR-4747-5p,hsa-miR-3138,hsa-miR-6881-3p,…
hsa_circRNA_001454	hsa_circRNA_001454	circRNA	ENST00000374531	PALM2	protein_coding	5.05713458920346e-09	1.72082945167903e-06	263	64	225	0.284444444444444	379	0.168865435356201	2656	hsa-miR-4777-5p,hsa-miR-3938,hsa-miR-2682-5p,hsa-miR-6737-3p,hsa-miR-30d-3p,hsa-miR-30e-3p,hsa-miR-3064-5p,hsa-miR-761,hsa-miR-34c-5p,hsa-miR-522-3p,hsa-miR-4709-3p,hsa-miR-4712-3p,hsa-miR-34a-5p,hsa-miR-449b-5p,hsa-miR-4310,hsa-miR-657,hsa-miR-4496,hsa-miR-6747-3p,hsa-miR-1299,hsa-miR-653-3p,hsa-miR-218-5p,hsa-miR-103a-2-5p,hsa-miR-3085-3p,hsa-miR-3714,hsa-miR-4328,hsa-miR-6801-3p,hsa-miR-4659b-…
hsa_circRNA_001454	hsa_circRNA_001454	circRNA	ENST00000247956	ZNF317	protein_coding	8.97471144606121e-07	5.98822584172878e-05	1338	52	225	0.231111111111111	321	0.161993769470405	2656	hsa-miR-2682-5p,hsa-miR-761,hsa-miR-34b-5p,hsa-miR-4712-3p,hsa-miR-3619-3p,hsa-miR-875-3p,hsa-miR-4514,hsa-miR-1299,hsa-miR-218-5p,hsa-miR-3666,hsa-miR-4328,hsa-miR-517-5p,hsa-miR-4659b-3p,hsa-miR-7974,hsa-miR-449c-5p,hsa-miR-195-5p,hsa-miR-454-3p,hsa-miR-4659a-3p,hsa-miR-4524a-5p,hsa-miR-4295,hsa-miR-4690-5p,hsa-miR-107,hsa-miR-6881-3p,hsa-miR-497-5p,hsa-miR-424-5p,hsa-miR-4778-3p,hsa-miR-6842-3…
hsa_circRNA_001454	hsa_circRNA_001454	circRNA	ENST00000342854	TCF7	protein_coding	1.3381837157482e-07	1.5309832138283e-05	781	63	225	0.28	401	0.1571072319202	2656	hsa-miR-196b-5p,hsa-miR-640,hsa-miR-3938,hsa-miR-3909,hsa-miR-3064-5p,hsa-miR-708-5p,hsa-miR-34c-5p,hsa-miR-6764-5p,hsa-miR-3139,hsa-miR-4277,hsa-miR-875-3p,hsa-miR-4514,hsa-miR-6747-3p,hsa-miR-653-3p,hsa-miR-218-5p,hsa-miR-103a-2-5p,hsa-miR-3666,hsa-miR-3085-3p,hsa-miR-3614-5p,hsa-miR-6884-5p,hsa-miR-130b-3p,hsa-miR-146a-3p,hsa-miR-485-5p,hsa-miR-454-3p,hsa-miR-3150a-3p,hsa-miR-378g,hsa-miR-4524…
hsa_circRNA_001454	hsa_circRNA_001454	circRNA	ENST00000274625	FGF18	protein_coding	1.8738451017194e-06	9.9169733700872e-05	1688	34	225	0.151111111111111	176	0.193181818181818	2656	hsa-miR-3938,hsa-miR-2682-5p,hsa-miR-34c-5p,hsa-miR-34b-5p,hsa-miR-6764-5p,hsa-miR-103a-2-5p,hsa-miR-6740-3p,hsa-miR-335-3p,hsa-miR-3714,hsa-miR-4328,hsa-miR-7154-5p,hsa-miR-449c-5p,hsa-miR-195-5p,hsa-miR-4524a-5p,hsa-miR-122-5p,hsa-miR-563,hsa-miR-380-5p,hsa-miR-107,hsa-miR-497-5p,hsa-miR-424-5p,hsa-miR-4778-3p,hsa-miR-423-5p,hsa-miR-29b-1-5p,hsa-miR-15a-5p,hsa-miR-670-3p,hsa-miR-4524b-5p,hsa-mi…
hsa_circRNA_001454	hsa_circRNA_001454	circRNA	NM_130783	TSPAN18	protein_coding	6.88810596825813e-09	2.10600777136766e-06	291	78	225	0.346666666666667	510	0.152941176470588	2656	hsa-miR-3938,hsa-miR-2682-5p,hsa-miR-6737-3p,hsa-miR-3909,hsa-miR-3064-5p,hsa-miR-708-5p,hsa-miR-34c-5p,hsa-miR-34b-5p,hsa-miR-19b-3p,hsa-miR-6764-5p,hsa-miR-3139,hsa-miR-34a-5p,hsa-miR-449b-5p,hsa-miR-4514,hsa-miR-6747-3p,hsa-miR-103a-2-5p,hsa-miR-3666,hsa-miR-4656,hsa-miR-3085-3p,hsa-miR-6740-3p,hsa-miR-450a-2-3p,hsa-miR-211-3p,hsa-miR-517-5p,hsa-miR-7974,hsa-miR-130b-3p,hsa-miR-449c-5p,hsa-miR…
hsa_circRNA_001454	hsa_circRNA_001454	circRNA	NM_001366002	ADGRL2	protein_coding	9.8838898585599e-06	0.000320021329635348	2763	50	225	0.222222222222222	328	0.152439024390244	2656	hsa-miR-199a-3p,hsa-miR-30d-3p,hsa-miR-30e-3p,hsa-miR-3064-5p,hsa-miR-522-3p,hsa-miR-4255,hsa-miR-12132,hsa-miR-374b-3p,hsa-miR-4496,hsa-miR-222-5p,hsa-miR-3085-3p,hsa-miR-517-5p,hsa-miR-4797-5p,hsa-miR-195-5p,hsa-miR-374c-5p,hsa-miR-627-3p,hsa-miR-199b-3p,hsa-miR-3129-5p,hsa-miR-124-5p,hsa-miR-224-3p,hsa-miR-30a-3p,hsa-miR-3611,hsa-miR-19b-1-5p,hsa-miR-3689c,hsa-miR-580-3p,hsa-miR-4667-3p,hsa-mi…
hsa_circRNA_001454	hsa_circRNA_001454	circRNA	NM_032160	DSEL	protein_coding	6.03152377920896e-07	4.47484377676393e-05	1206	59	225	0.262222222222222	380	0.155263157894737	2656	hsa-miR-4777-5p,hsa-miR-361-5p,hsa-miR-2682-5p,hsa-miR-708-5p,hsa-miR-34b-5p,hsa-miR-19b-3p,hsa-miR-522-3p,hsa-miR-3139,hsa-miR-374b-3p,hsa-miR-4514,hsa-miR-3666,hsa-miR-3614-5p,hsa-miR-450a-2-3p,hsa-miR-6884-5p,hsa-miR-517-5p,hsa-miR-4797-5p,hsa-miR-449c-5p,hsa-miR-548au-3p,hsa-miR-302f,hsa-miR-485-5p,hsa-miR-454-3p,hsa-miR-224-3p,hsa-miR-3140-3p,hsa-miR-19b-1-5p,hsa-miR-5195-3p,hsa-miR-4295,hsa…
hsa_circRNA_001454	hsa_circRNA_001454	circRNA	NM_001042492	NF1	protein_coding	6.24435617019297e-07	4.56930635109632e-05	1220	62	225	0.275555555555556	408	0.151960784313725	2656	hsa-miR-199a-3p,hsa-miR-30d-3p,hsa-miR-30e-3p,hsa-miR-3064-5p,hsa-miR-19b-3p,hsa-miR-4709-3p,hsa-miR-34a-5p,hsa-miR-449b-5p,hsa-miR-4310,hsa-miR-4649-3p,hsa-miR-4277,hsa-miR-374a-3p,hsa-miR-6747-3p,hsa-miR-653-3p,hsa-miR-3085-3p,hsa-miR-3714,hsa-miR-211-3p,hsa-miR-374c-5p,hsa-miR-199b-3p,hsa-miR-3129-5p,hsa-miR-10523-5p,hsa-miR-30a-3p,hsa-miR-107,hsa-miR-4747-5p,hsa-miR-605-3p,hsa-miR-3689c,hsa-m…
hsa_circRNA_001454	hsa_circRNA_001454	circRNA	NM_024111	CHAC1	protein_coding	6.22271316989421e-05	0.00119426617594757	4650	39	225	0.173333333333333	249	0.156626506024096	2656	hsa-miR-761,hsa-miR-6764-5p,hsa-miR-4514,hsa-miR-4656,hsa-miR-211-3p,hsa-miR-7974,hsa-miR-195-5p,hsa-miR-3150a-3p,hsa-miR-378g,hsa-miR-4524a-5p,hsa-miR-10400-3p,hsa-miR-4690-5p,hsa-miR-6763-5p,hsa-miR-4747-5p,hsa-miR-4667-3p,hsa-miR-7845-5p,hsa-miR-497-5p,hsa-miR-424-5p,hsa-miR-6842-3p,hsa-miR-4711-5p,hsa-miR-3154,hsa-miR-6888-3p,hsa-miR-4692,hsa-miR-15a-5p,hsa-miR-5196-5p,hsa-miR-4524b-5p,hsa-mi…
hsa_circRNA_001454	hsa_circRNA_001454	circRNA	ENST00000343605	SLC35E4	protein_coding	6.47827271940612e-05	0.00122596756286279	4727	36	225	0.16	223	0.161434977578475	2656	hsa-miR-640,hsa-miR-2682-5p,hsa-miR-199a-3p,hsa-miR-6764-5p,hsa-miR-4514,hsa-miR-1299,hsa-miR-541-5p,hsa-miR-6884-5p,hsa-miR-211-3p,hsa-miR-195-5p,hsa-miR-485-5p,hsa-miR-199b-3p,hsa-miR-3129-5p,hsa-miR-6865-5p,hsa-miR-6810-3p,hsa-miR-19b-1-5p,hsa-miR-107,hsa-miR-4667-3p,hsa-miR-6508-3p,hsa-miR-497-5p,hsa-miR-424-5p,hsa-miR-4642,hsa-miR-6888-3p,hsa-miR-4692,hsa-miR-19b-2-5p,hsa-miR-15a-5p,hsa-miR-…
hsa_circRNA_001454	hsa_circRNA_001454	circRNA	ENST00000449131	BEST1	protein_coding	6.14536606990349e-07	4.53394266853976e-05	1213	57	225	0.253333333333333	362	0.157458563535912	2656	hsa-miR-640,hsa-miR-361-5p,hsa-miR-2682-5p,hsa-miR-185-3p,hsa-miR-34c-5p,hsa-miR-34b-5p,hsa-miR-4255,hsa-miR-34a-5p,hsa-miR-449b-5p,hsa-miR-4310,hsa-miR-4277,hsa-miR-4514,hsa-miR-1299,hsa-miR-218-5p,hsa-miR-4656,hsa-miR-7974,hsa-miR-449c-5p,hsa-miR-548au-3p,hsa-miR-6865-5p,hsa-miR-378g,hsa-miR-122-5p,hsa-miR-1179,hsa-miR-19b-1-5p,hsa-miR-5584-3p,hsa-miR-107,hsa-miR-636,hsa-miR-148a-3p,hsa-miR-368…
hsa_circRNA_001454	hsa_circRNA_001454	circRNA	ENST00000361937	INO80	protein_coding	5.16621848502446e-06	0.000200668572430683	2304	51	225	0.226666666666667	330	0.154545454545455	2656	hsa-miR-640,hsa-miR-3938,hsa-miR-185-3p,hsa-miR-34c-5p,hsa-miR-19b-3p,hsa-miR-522-3p,hsa-miR-4712-3p,hsa-miR-34a-5p,hsa-miR-449b-5p,hsa-miR-4514,hsa-miR-3151-3p,hsa-miR-6747-3p,hsa-miR-3666,hsa-miR-4656,hsa-miR-6884-5p,hsa-miR-211-3p,hsa-miR-7974,hsa-miR-130b-3p,hsa-miR-485-5p,hsa-miR-454-3p,hsa-miR-3150a-3p,hsa-miR-224-3p,hsa-miR-6810-3p,hsa-miR-5195-3p,hsa-miR-4295,hsa-miR-6763-5p,hsa-miR-148a-…
hsa_circRNA_001454	hsa_circRNA_001454	circRNA	ENST00000524892	ARHGAP42	protein_coding	6.15213613336319e-07	4.53519867366616e-05	1214	55	225	0.244444444444444	344	0.159883720930233	2656	hsa-miR-2682-5p,hsa-miR-761,hsa-miR-708-5p,hsa-miR-34b-5p,hsa-miR-3139,hsa-miR-3619-3p,hsa-miR-448,hsa-miR-4514,hsa-miR-4496,hsa-miR-374a-3p,hsa-miR-3151-3p,hsa-miR-4693-5p,hsa-miR-1299,hsa-miR-653-3p,hsa-miR-218-5p,hsa-miR-654-3p,hsa-miR-4659b-3p,hsa-miR-618,hsa-miR-146a-3p,hsa-miR-449c-5p,hsa-miR-302f,hsa-miR-195-5p,hsa-miR-124-5p,hsa-miR-4659a-3p,hsa-miR-3140-3p,hsa-miR-5010-3p,hsa-miR-148a-3p…
hsa_circRNA_001454	hsa_circRNA_001454	circRNA	NM_015460	MYRIP	protein_coding	1.41028958271314e-05	0.000414078233680273	3046	50	225	0.222222222222222	332	0.150602409638554	2656	hsa-miR-3938,hsa-miR-2682-5p,hsa-miR-761,hsa-miR-34c-5p,hsa-miR-34b-5p,hsa-miR-34a-5p,hsa-miR-449b-5p,hsa-miR-374b-3p,hsa-miR-875-3p,hsa-miR-448,hsa-miR-4496,hsa-miR-1299,hsa-miR-653-3p,hsa-miR-103a-2-5p,hsa-miR-335-3p,hsa-miR-3714,hsa-miR-541-5p,hsa-miR-211-3p,hsa-miR-4659b-3p,hsa-miR-4797-5p,hsa-miR-449c-5p,hsa-miR-195-5p,hsa-miR-4677-5p,hsa-miR-3129-5p,hsa-miR-6865-5p,hsa-miR-4659a-3p,hsa-miR-…
hsa_circRNA_001454	hsa_circRNA_001454	circRNA	ENST00000508540	CHAD	protein_coding	1.09716959248099e-05	0.000344281200350284	2852	35	225	0.155555555555556	198	0.176767676767677	2656	hsa-miR-199a-3p,hsa-miR-185-3p,hsa-miR-3064-5p,hsa-miR-34b-5p,hsa-miR-222-5p,hsa-miR-1299,hsa-miR-3085-3p,hsa-miR-3714,hsa-miR-6884-5p,hsa-miR-6801-3p,hsa-miR-449c-5p,hsa-miR-485-5p,hsa-miR-374c-5p,hsa-miR-199b-3p,hsa-miR-3129-5p,hsa-miR-3150a-3p,hsa-miR-6810-3p,hsa-miR-107,hsa-miR-6763-5p,hsa-miR-4747-5p,hsa-miR-605-3p,hsa-miR-3689c,hsa-miR-4711-5p,hsa-miR-6504-5p,hsa-miR-4520-3p,hsa-miR-5196-5p…
hsa_circRNA_001454	hsa_circRNA_001454	circRNA	NM_032182	ABRAXAS2	protein_coding	2.15816628916815e-08	4.53157766416514e-06	424	47	225	0.208888888888889	247	0.190283400809717	2656	hsa-miR-361-5p,hsa-miR-2682-5p,hsa-miR-199a-3p,hsa-miR-30d-3p,hsa-miR-3909,hsa-miR-30e-3p,hsa-miR-34c-5p,hsa-miR-34b-5p,hsa-miR-4709-3p,hsa-miR-34a-5p,hsa-miR-449b-5p,hsa-miR-4277,hsa-miR-374a-3p,hsa-miR-222-5p,hsa-miR-1299,hsa-miR-218-5p,hsa-miR-3666,hsa-miR-3714,hsa-miR-7154-5p,hsa-miR-487a-5p,hsa-miR-130b-3p,hsa-miR-449c-5p,hsa-miR-548au-3p,hsa-miR-374c-5p,hsa-miR-627-3p,hsa-miR-199b-3p,hsa-mi…
hsa_circRNA_001454	hsa_circRNA_001454	circRNA	ENST00000205557	ABCC6	protein_coding	3.98128844795752e-05	0.000860829782732695	4136	44	225	0.195555555555556	289	0.152249134948097	2656	hsa-miR-185-3p,hsa-miR-3064-5p,hsa-miR-761,hsa-miR-6764-5p,hsa-miR-4656,hsa-miR-3085-3p,hsa-miR-6884-5p,hsa-miR-4797-5p,hsa-miR-7974,hsa-miR-548au-3p,hsa-miR-302f,hsa-miR-195-5p,hsa-miR-485-5p,hsa-miR-19b-1-5p,hsa-miR-4690-5p,hsa-miR-5010-3p,hsa-miR-636,hsa-miR-3689c,hsa-miR-3138,hsa-miR-497-5p,hsa-miR-424-5p,hsa-miR-6504-5p,hsa-miR-6888-3p,hsa-miR-19b-2-5p,hsa-miR-15a-5p,hsa-miR-15b-5p,hsa-miR-4…
hsa_circRNA_001454	hsa_circRNA_001454	circRNA	NM_007353	GNA12	protein_coding	1.67108480298396e-11	2.76945170876748e-08	54	71	225	0.315555555555556	393	0.180661577608142	2656	hsa-miR-199a-3p,hsa-miR-185-3p,hsa-miR-6737-3p,hsa-miR-30d-3p,hsa-miR-30e-3p,hsa-miR-3064-5p,hsa-miR-708-5p,hsa-miR-34c-5p,hsa-miR-19b-3p,hsa-miR-34a-5p,hsa-miR-4310,hsa-miR-374b-3p,hsa-miR-222-5p,hsa-miR-4268,hsa-miR-4656,hsa-miR-3085-3p,hsa-miR-654-3p,hsa-miR-3714,hsa-miR-541-5p,hsa-miR-6884-5p,hsa-miR-6801-3p,hsa-miR-548au-3p,hsa-miR-195-5p,hsa-miR-485-5p,hsa-miR-374c-5p,hsa-miR-199b-3p,hsa-mi…
hsa_circRNA_001454	hsa_circRNA_001454	circRNA	NM_002499	NEO1	protein_coding	2.37349395896027e-09	1.02614055492382e-06	206	66	225	0.293333333333333	390	0.169230769230769	2656	hsa-miR-196b-5p,hsa-miR-2682-5p,hsa-miR-3909,hsa-miR-761,hsa-miR-4273,hsa-miR-34c-5p,hsa-miR-34b-5p,hsa-miR-19b-3p,hsa-miR-34a-5p,hsa-miR-449b-5p,hsa-miR-657,hsa-miR-4514,hsa-miR-1299,hsa-miR-7162-3p,hsa-miR-4268,hsa-miR-103a-2-5p,hsa-miR-654-3p,hsa-miR-450a-2-3p,hsa-miR-449c-5p,hsa-miR-548au-3p,hsa-miR-195-5p,hsa-miR-4677-5p,hsa-miR-6865-5p,hsa-miR-3150a-3p,hsa-miR-10523-5p,hsa-miR-4524a-5p,hsa-…
hsa_circRNA_001454	hsa_circRNA_001454	circRNA	ENST00000339362	NEO1	protein_coding	2.37349395896027e-09	1.02614055492382e-06	207	66	225	0.293333333333333	390	0.169230769230769	2656	hsa-miR-196b-5p,hsa-miR-2682-5p,hsa-miR-3909,hsa-miR-761,hsa-miR-4273,hsa-miR-34c-5p,hsa-miR-34b-5p,hsa-miR-19b-3p,hsa-miR-34a-5p,hsa-miR-449b-5p,hsa-miR-657,hsa-miR-4514,hsa-miR-1299,hsa-miR-7162-3p,hsa-miR-4268,hsa-miR-103a-2-5p,hsa-miR-654-3p,hsa-miR-450a-2-3p,hsa-miR-449c-5p,hsa-miR-548au-3p,hsa-miR-195-5p,hsa-miR-4677-5p,hsa-miR-6865-5p,hsa-miR-3150a-3p,hsa-miR-10523-5p,hsa-miR-4524a-5p,hsa-…
hsa_circRNA_001454	hsa_circRNA_001454	circRNA	NM_004440	EPHA7	protein_coding	1.49009061217752e-06	8.39571437407586e-05	1585	53	225	0.235555555555556	335	0.158208955223881	2656	hsa-miR-196b-5p,hsa-miR-3938,hsa-miR-361-5p,hsa-miR-30d-3p,hsa-miR-30e-3p,hsa-miR-4273,hsa-miR-4709-3p,hsa-miR-4255,hsa-miR-4310,hsa-miR-374b-3p,hsa-miR-4277,hsa-miR-448,hsa-miR-1299,hsa-miR-218-5p,hsa-miR-103a-2-5p,hsa-miR-6740-3p,hsa-miR-3714,hsa-miR-195-5p,hsa-miR-124-5p,hsa-miR-6865-5p,hsa-miR-4524a-5p,hsa-miR-30a-3p,hsa-miR-3140-3p,hsa-miR-1179,hsa-miR-196a-5p,hsa-miR-107,hsa-miR-636,hsa-miR…
hsa_circRNA_001454	hsa_circRNA_001454	circRNA	ENST00000380659	TLR7	protein_coding	6.2370024115552e-08	9.04581692325713e-06	616	47	225	0.208888888888889	255	0.184313725490196	2656	hsa-miR-640,hsa-miR-2682-5p,hsa-miR-708-5p,hsa-miR-34b-5p,hsa-miR-19b-3p,hsa-miR-3139,hsa-miR-3619-3p,hsa-miR-4277,hsa-miR-6747-3p,hsa-miR-7162-3p,hsa-miR-3666,hsa-miR-4452,hsa-miR-4659b-3p,hsa-miR-7154-5p,hsa-miR-618,hsa-miR-130b-3p,hsa-miR-449c-5p,hsa-miR-548au-3p,hsa-miR-4677-5p,hsa-miR-454-3p,hsa-miR-4659a-3p,hsa-miR-3140-3p,hsa-miR-3611,hsa-miR-5584-3p,hsa-miR-4690-5p,hsa-miR-5010-3p,hsa-miR…
hsa_circRNA_001454	hsa_circRNA_001454	circRNA	NM_001288629	EPHA7	protein_coding	1.49009061217752e-06	8.39571437407586e-05	1586	53	225	0.235555555555556	335	0.158208955223881	2656	hsa-miR-196b-5p,hsa-miR-3938,hsa-miR-361-5p,hsa-miR-30d-3p,hsa-miR-30e-3p,hsa-miR-4273,hsa-miR-4709-3p,hsa-miR-4255,hsa-miR-4310,hsa-miR-374b-3p,hsa-miR-4277,hsa-miR-448,hsa-miR-1299,hsa-miR-218-5p,hsa-miR-103a-2-5p,hsa-miR-6740-3p,hsa-miR-3714,hsa-miR-195-5p,hsa-miR-124-5p,hsa-miR-6865-5p,hsa-miR-4524a-5p,hsa-miR-30a-3p,hsa-miR-3140-3p,hsa-miR-1179,hsa-miR-196a-5p,hsa-miR-107,hsa-miR-636,hsa-miR…
hsa_circRNA_001454	hsa_circRNA_001454	circRNA	NM_017548	CDV3	protein_coding	5.1209472110857e-06	0.000199777213932734	2293	52	225	0.231111111111111	339	0.153392330383481	2656	hsa-miR-196b-5p,hsa-miR-30e-3p,hsa-miR-3064-5p,hsa-miR-522-3p,hsa-miR-4709-3p,hsa-miR-4277,hsa-miR-657,hsa-miR-4496,hsa-miR-6747-3p,hsa-miR-7162-3p,hsa-miR-3666,hsa-miR-3085-3p,hsa-miR-3714,hsa-miR-7154-5p,hsa-miR-130b-3p,hsa-miR-146a-3p,hsa-miR-195-5p,hsa-miR-454-3p,hsa-miR-10523-5p,hsa-miR-224-3p,hsa-miR-4524a-5p,hsa-miR-30a-3p,hsa-miR-4295,hsa-miR-5584-3p,hsa-miR-196a-5p,hsa-miR-3138,hsa-miR-5…
hsa_circRNA_001454	hsa_circRNA_001454	circRNA	ENST00000418381	UBR3	protein_coding	0.000107207544737708	0.00175704261577241	5450	40	225	0.177777777777778	264	0.151515151515152	2656	hsa-miR-12129,hsa-miR-761,hsa-miR-4273,hsa-miR-522-3p,hsa-miR-374b-3p,hsa-miR-657,hsa-miR-4693-5p,hsa-miR-218-5p,hsa-miR-103a-2-5p,hsa-miR-4328,hsa-miR-7154-5p,hsa-miR-195-5p,hsa-miR-374c-5p,hsa-miR-4677-5p,hsa-miR-3150a-3p,hsa-miR-224-3p,hsa-miR-4524a-5p,hsa-miR-107,hsa-miR-6763-5p,hsa-miR-580-3p,hsa-miR-497-5p,hsa-miR-424-5p,hsa-miR-4742-3p,hsa-miR-4711-5p,hsa-miR-7156-5p,hsa-miR-15a-5p,hsa-miR…
hsa_circRNA_001454	hsa_circRNA_001454	circRNA	NM_018672	ABCA5	protein_coding	0.000107207544737708	0.00175704261577241	5451	40	225	0.177777777777778	264	0.151515151515152	2656	hsa-miR-12129,hsa-miR-708-5p,hsa-miR-19b-3p,hsa-miR-3139,hsa-miR-4310,hsa-miR-875-3p,hsa-miR-4693-5p,hsa-miR-1299,hsa-miR-541-5p,hsa-miR-302f,hsa-miR-195-5p,hsa-miR-627-3p,hsa-miR-3129-5p,hsa-miR-3611,hsa-miR-5195-3p,hsa-miR-107,hsa-miR-580-3p,hsa-miR-4797-3p,hsa-miR-570-3p,hsa-miR-497-5p,hsa-miR-147b-5p,hsa-miR-424-5p,hsa-miR-494-3p,hsa-miR-15a-5p,hsa-miR-567,hsa-miR-670-3p,hsa-miR-15b-5p,hsa-mi…
hsa_circRNA_001454	hsa_circRNA_001454	circRNA	NM_001006623	WDR33	protein_coding	4.1691679175843e-10	3.00896245522881e-07	124	67	225	0.297777777777778	384	0.174479166666667	2656	hsa-miR-6737-3p,hsa-miR-30d-3p,hsa-miR-30e-3p,hsa-miR-761,hsa-miR-34c-5p,hsa-miR-19b-3p,hsa-miR-522-3p,hsa-miR-34a-5p,hsa-miR-449b-5p,hsa-miR-222-5p,hsa-miR-7162-3p,hsa-miR-3666,hsa-miR-6740-3p,hsa-miR-3614-5p,hsa-miR-541-5p,hsa-miR-4659b-3p,hsa-miR-138-1-3p,hsa-miR-130b-3p,hsa-miR-195-5p,hsa-miR-454-3p,hsa-miR-224-3p,hsa-miR-4659a-3p,hsa-miR-30a-3p,hsa-miR-19b-1-5p,hsa-miR-5195-3p,hsa-miR-148a-3…
hsa_circRNA_001454	hsa_circRNA_001454	circRNA	NM_145253	UBALD1	protein_coding	3.08987305181247e-05	0.000717121392701901	3855	38	225	0.168888888888889	233	0.163090128755365	2656	hsa-miR-3938,hsa-miR-185-3p,hsa-miR-3909,hsa-miR-3064-5p,hsa-miR-761,hsa-miR-708-5p,hsa-miR-4709-3p,hsa-miR-3139,hsa-miR-4514,hsa-miR-6747-3p,hsa-miR-3085-3p,hsa-miR-4659b-3p,hsa-miR-146a-3p,hsa-miR-3150a-3p,hsa-miR-378g,hsa-miR-4659a-3p,hsa-miR-4690-5p,hsa-miR-6763-5p,hsa-miR-4747-5p,hsa-miR-3689c,hsa-miR-6508-3p,hsa-miR-942-5p,hsa-miR-4692,hsa-miR-5196-5p,hsa-miR-6848-5p,hsa-miR-214-3p,hsa-miR-…
hsa_circRNA_001454	hsa_circRNA_001454	circRNA	ENST00000389032	STK38L	protein_coding	5.65947306801576e-10	3.72414134761717e-07	135	58	225	0.257777777777778	310	0.187096774193548	2656	hsa-miR-2682-5p,hsa-miR-199a-3p,hsa-miR-12129,hsa-miR-30d-3p,hsa-miR-3909,hsa-miR-30e-3p,hsa-miR-4273,hsa-miR-34c-5p,hsa-miR-34b-5p,hsa-miR-34a-5p,hsa-miR-449b-5p,hsa-miR-4277,hsa-miR-4514,hsa-miR-222-5p,hsa-miR-4693-5p,hsa-miR-654-3p,hsa-miR-335-3p,hsa-miR-211-3p,hsa-miR-487a-5p,hsa-miR-130b-3p,hsa-miR-449c-5p,hsa-miR-548au-3p,hsa-miR-302f,hsa-miR-195-5p,hsa-miR-374c-5p,hsa-miR-627-3p,hsa-miR-19…
hsa_circRNA_001454	hsa_circRNA_001454	circRNA	ENST00000427314	RACGAP1	protein_coding	2.17845850927594e-05	0.000559002914844656	3481	37	225	0.164444444444444	221	0.167420814479638	2656	hsa-miR-196b-5p,hsa-miR-4777-5p,hsa-miR-361-5p,hsa-miR-4277,hsa-miR-875-3p,hsa-miR-374a-3p,hsa-miR-6747-3p,hsa-miR-3666,hsa-miR-4452,hsa-miR-6884-5p,hsa-miR-130b-3p,hsa-miR-195-5p,hsa-miR-485-5p,hsa-miR-627-3p,hsa-miR-10523-5p,hsa-miR-4295,hsa-miR-10400-3p,hsa-miR-107,hsa-miR-4667-3p,hsa-miR-497-5p,hsa-miR-424-5p,hsa-miR-4711-5p,hsa-miR-6888-3p,hsa-miR-15a-5p,hsa-miR-15b-5p,hsa-miR-7157-5p,hsa-mi…
hsa_circRNA_001454	hsa_circRNA_001454	circRNA	ENST00000315366	ARSJ	protein_coding	9.5498962290149e-05	0.00161819368248638	5278	36	225	0.16	227	0.158590308370044	2656	hsa-miR-196b-5p,hsa-miR-3938,hsa-miR-30d-3p,hsa-miR-30e-3p,hsa-miR-4273,hsa-miR-34c-5p,hsa-miR-12132,hsa-miR-34a-5p,hsa-miR-449b-5p,hsa-miR-374b-3p,hsa-miR-4514,hsa-miR-4496,hsa-miR-374a-3p,hsa-miR-4693-5p,hsa-miR-4659b-3p,hsa-miR-4677-5p,hsa-miR-6865-5p,hsa-miR-4659a-3p,hsa-miR-30a-3p,hsa-miR-196a-5p,hsa-miR-636,hsa-miR-570-3p,hsa-miR-147b-5p,hsa-miR-3920,hsa-miR-29b-1-5p,hsa-miR-494-3p,hsa-miR-…
hsa_circRNA_001454	hsa_circRNA_001454	circRNA	ENST00000402510	KIAA1210	protein_coding	8.97969570759726e-07	5.98822584172878e-05	1341	62	225	0.275555555555556	412	0.150485436893204	2656	hsa-miR-361-5p,hsa-miR-2682-5p,hsa-miR-6737-3p,hsa-miR-3064-5p,hsa-miR-34c-5p,hsa-miR-34b-5p,hsa-miR-19b-3p,hsa-miR-34a-5p,hsa-miR-449b-5p,hsa-miR-4649-3p,hsa-miR-448,hsa-miR-4693-5p,hsa-miR-3666,hsa-miR-6884-5p,hsa-miR-7974,hsa-miR-130b-3p,hsa-miR-449c-5p,hsa-miR-195-5p,hsa-miR-485-5p,hsa-miR-374c-5p,hsa-miR-454-3p,hsa-miR-3611,hsa-miR-1179,hsa-miR-4295,hsa-miR-107,hsa-miR-4747-5p,hsa-miR-607,hs…
hsa_circRNA_001454	hsa_circRNA_001454	circRNA	ENST00000223095	SERPINE1	protein_coding	3.19378585884944e-08	5.86409059017803e-06	486	62	225	0.275555555555556	378	0.164021164021164	2656	hsa-miR-196b-5p,hsa-miR-2682-5p,hsa-miR-30d-3p,hsa-miR-30e-3p,hsa-miR-3064-5p,hsa-miR-34c-5p,hsa-miR-34b-5p,hsa-miR-19b-3p,hsa-miR-6764-5p,hsa-miR-34a-5p,hsa-miR-449b-5p,hsa-miR-4514,hsa-miR-218-5p,hsa-miR-3666,hsa-miR-4656,hsa-miR-3085-3p,hsa-miR-6740-3p,hsa-miR-4328,hsa-miR-450a-2-3p,hsa-miR-4659b-3p,hsa-miR-7974,hsa-miR-130b-3p,hsa-miR-449c-5p,hsa-miR-627-3p,hsa-miR-454-3p,hsa-miR-3150a-3p,hsa…
hsa_circRNA_001454	hsa_circRNA_001454	circRNA	ENST00000378344	TPRG1L	protein_coding	2.88285674970978e-06	0.000134793886678044	1909	54	225	0.24	351	0.153846153846154	2656	hsa-miR-3938,hsa-miR-3909,hsa-miR-3064-5p,hsa-miR-761,hsa-miR-708-5p,hsa-miR-19b-3p,hsa-miR-3139,hsa-miR-4649-3p,hsa-miR-7162-3p,hsa-miR-3666,hsa-miR-3085-3p,hsa-miR-3714,hsa-miR-211-3p,hsa-miR-130b-3p,hsa-miR-195-5p,hsa-miR-454-3p,hsa-miR-3150a-3p,hsa-miR-10523-5p,hsa-miR-378g,hsa-miR-122-5p,hsa-miR-3140-3p,hsa-miR-4295,hsa-miR-10400-3p,hsa-miR-107,hsa-miR-6763-5p,hsa-miR-7845-5p,hsa-miR-570-3p,…
hsa_circRNA_001454	hsa_circRNA_001454	circRNA	ENST00000219345	PLA2G15	protein_coding	1.46685076200206e-06	8.32949716014278e-05	1575	56	225	0.248888888888889	362	0.154696132596685	2656	hsa-miR-3938,hsa-miR-6737-3p,hsa-miR-761,hsa-miR-708-5p,hsa-miR-34c-5p,hsa-miR-34b-5p,hsa-miR-6764-5p,hsa-miR-3139,hsa-miR-34a-5p,hsa-miR-449b-5p,hsa-miR-4310,hsa-miR-4514,hsa-miR-6747-3p,hsa-miR-3714,hsa-miR-3614-5p,hsa-miR-211-3p,hsa-miR-6801-3p,hsa-miR-195-5p,hsa-miR-485-5p,hsa-miR-378g,hsa-miR-1179,hsa-miR-6810-3p,hsa-miR-107,hsa-miR-605-3p,hsa-miR-6508-3p,hsa-miR-497-5p,hsa-miR-424-5p,hsa-mi…
hsa_circRNA_001454	hsa_circRNA_001454	circRNA	NM_172070	UBR3	protein_coding	0.000116946556529178	0.00186665633831217	5599	40	225	0.177777777777778	265	0.150943396226415	2656	hsa-miR-12129,hsa-miR-761,hsa-miR-4273,hsa-miR-522-3p,hsa-miR-374b-3p,hsa-miR-657,hsa-miR-4693-5p,hsa-miR-218-5p,hsa-miR-103a-2-5p,hsa-miR-4328,hsa-miR-7154-5p,hsa-miR-195-5p,hsa-miR-374c-5p,hsa-miR-4677-5p,hsa-miR-3150a-3p,hsa-miR-224-3p,hsa-miR-4524a-5p,hsa-miR-107,hsa-miR-6763-5p,hsa-miR-580-3p,hsa-miR-497-5p,hsa-miR-424-5p,hsa-miR-4742-3p,hsa-miR-4711-5p,hsa-miR-7156-5p,hsa-miR-15a-5p,hsa-miR…
hsa_circRNA_001454	hsa_circRNA_001454	circRNA	NM_018120	ARMC1	protein_coding	2.94301919759933e-05	0.000692011605493318	3805	40	225	0.177777777777778	250	0.16	2656	hsa-miR-199a-3p,hsa-miR-30d-3p,hsa-miR-30e-3p,hsa-miR-3064-5p,hsa-miR-4709-3p,hsa-miR-4310,hsa-miR-4649-3p,hsa-miR-4496,hsa-miR-374a-3p,hsa-miR-4693-5p,hsa-miR-1299,hsa-miR-653-3p,hsa-miR-3085-3p,hsa-miR-3614-5p,hsa-miR-7154-5p,hsa-miR-199b-3p,hsa-miR-124-5p,hsa-miR-10523-5p,hsa-miR-4524a-5p,hsa-miR-30a-3p,hsa-miR-5584-3p,hsa-miR-107,hsa-miR-570-3p,hsa-miR-2113,hsa-miR-942-5p,hsa-miR-1248,hsa-miR…
hsa_circRNA_001454	hsa_circRNA_001454	circRNA	ENST00000298815	ARHGAP42	protein_coding	3.9546279142822e-08	6.5734318305913e-06	538	52	225	0.231111111111111	293	0.177474402730375	2656	hsa-miR-2682-5p,hsa-miR-761,hsa-miR-708-5p,hsa-miR-34b-5p,hsa-miR-3139,hsa-miR-4649-3p,hsa-miR-875-3p,hsa-miR-448,hsa-miR-4514,hsa-miR-374a-3p,hsa-miR-3151-3p,hsa-miR-4693-5p,hsa-miR-1299,hsa-miR-653-3p,hsa-miR-218-5p,hsa-miR-335-3p,hsa-miR-4659b-3p,hsa-miR-618,hsa-miR-146a-3p,hsa-miR-449c-5p,hsa-miR-302f,hsa-miR-195-5p,hsa-miR-627-3p,hsa-miR-124-5p,hsa-miR-4659a-3p,hsa-miR-3140-3p,hsa-miR-5010-3…
hsa_circRNA_001454	hsa_circRNA_001454	circRNA	NM_005924	MEOX2	protein_coding	1.88244220263564e-06	9.92126012551015e-05	1696	37	225	0.164444444444444	200	0.185	2656	hsa-miR-361-5p,hsa-miR-30d-3p,hsa-miR-30e-3p,hsa-miR-374b-3p,hsa-miR-4693-5p,hsa-miR-1299,hsa-miR-3666,hsa-miR-654-3p,hsa-miR-7154-5p,hsa-miR-4797-5p,hsa-miR-130b-3p,hsa-miR-454-3p,hsa-miR-4524a-5p,hsa-miR-30a-3p,hsa-miR-4295,hsa-miR-5010-3p,hsa-miR-148a-3p,hsa-miR-580-3p,hsa-miR-942-5p,hsa-miR-497-5p,hsa-miR-424-5p,hsa-miR-1248,hsa-miR-4742-3p,hsa-miR-544a,hsa-miR-4692,hsa-miR-15a-5p,hsa-miR-452…
hsa_circRNA_001454	hsa_circRNA_001454	circRNA	NM_001330637	MPDZ	protein_coding	3.21274906721847e-06	0.000146096825341759	1963	34	225	0.151111111111111	180	0.188888888888889	2656	hsa-miR-4777-5p,hsa-miR-4273,hsa-miR-374b-3p,hsa-miR-448,hsa-miR-1299,hsa-miR-335-3p,hsa-miR-4328,hsa-miR-4659b-3p,hsa-miR-195-5p,hsa-miR-4677-5p,hsa-miR-3150a-3p,hsa-miR-4659a-3p,hsa-miR-4524a-5p,hsa-miR-107,hsa-miR-6763-5p,hsa-miR-148a-3p,hsa-miR-2113,hsa-miR-942-5p,hsa-miR-497-5p,hsa-miR-424-5p,hsa-miR-1248,hsa-miR-4642,hsa-miR-2054,hsa-miR-544a,hsa-miR-3679-3p,hsa-miR-15a-5p,hsa-miR-670-3p,hs…
hsa_circRNA_001454	hsa_circRNA_001454	circRNA	ENST00000340057	IL17A	protein_coding	9.83072745009918e-05	0.00165310276529824	5317	39	225	0.173333333333333	254	0.153543307086614	2656	hsa-miR-185-3p,hsa-miR-30d-3p,hsa-miR-30e-3p,hsa-miR-522-3p,hsa-miR-1299,hsa-miR-4656,hsa-miR-450a-2-3p,hsa-miR-541-5p,hsa-miR-6884-5p,hsa-miR-618,hsa-miR-146a-3p,hsa-miR-485-5p,hsa-miR-374c-5p,hsa-miR-627-3p,hsa-miR-3150a-3p,hsa-miR-224-3p,hsa-miR-30a-3p,hsa-miR-122-5p,hsa-miR-3611,hsa-miR-19b-1-5p,hsa-miR-6763-5p,hsa-miR-605-3p,hsa-miR-580-3p,hsa-miR-6508-3p,hsa-miR-423-5p,hsa-miR-1248,hsa-miR-…
hsa_circRNA_001454	hsa_circRNA_001454	circRNA	ENST00000298492	ABRAXAS2	protein_coding	2.15816628916815e-08	4.53157766416514e-06	425	47	225	0.208888888888889	247	0.190283400809717	2656	hsa-miR-361-5p,hsa-miR-2682-5p,hsa-miR-199a-3p,hsa-miR-30d-3p,hsa-miR-3909,hsa-miR-30e-3p,hsa-miR-34c-5p,hsa-miR-34b-5p,hsa-miR-4709-3p,hsa-miR-34a-5p,hsa-miR-449b-5p,hsa-miR-4277,hsa-miR-374a-3p,hsa-miR-222-5p,hsa-miR-1299,hsa-miR-218-5p,hsa-miR-3666,hsa-miR-3714,hsa-miR-7154-5p,hsa-miR-487a-5p,hsa-miR-130b-3p,hsa-miR-449c-5p,hsa-miR-548au-3p,hsa-miR-374c-5p,hsa-miR-627-3p,hsa-miR-199b-3p,hsa-mi…
hsa_circRNA_001454	hsa_circRNA_001454	circRNA	ENST00000515030	ACSL1	protein_coding	1.22622247424551e-06	7.41475188430092e-05	1479	45	225	0.2	263	0.171102661596958	2656	hsa-miR-640,hsa-miR-2682-5p,hsa-miR-12129,hsa-miR-761,hsa-miR-4273,hsa-miR-34c-5p,hsa-miR-34b-5p,hsa-miR-12132,hsa-miR-34a-5p,hsa-miR-449b-5p,hsa-miR-218-5p,hsa-miR-3666,hsa-miR-3714,hsa-miR-450a-2-3p,hsa-miR-4797-5p,hsa-miR-449c-5p,hsa-miR-195-5p,hsa-miR-374c-5p,hsa-miR-4677-5p,hsa-miR-454-3p,hsa-miR-10523-5p,hsa-miR-1179,hsa-miR-4295,hsa-miR-7845-5p,hsa-miR-497-5p,hsa-miR-424-5p,hsa-miR-4742-3p…
hsa_circRNA_001454	hsa_circRNA_001454	circRNA	NM_000769	CYP2C19	protein_coding	2.86933306764603e-08	5.40600472048098e-06	475	62	225	0.275555555555556	377	0.164456233421751	2656	hsa-miR-3064-5p,hsa-miR-708-5p,hsa-miR-34b-5p,hsa-miR-4709-3p,hsa-miR-3139,hsa-miR-4310,hsa-miR-374b-3p,hsa-miR-4514,hsa-miR-653-3p,hsa-miR-3666,hsa-miR-4656,hsa-miR-3085-3p,hsa-miR-654-3p,hsa-miR-6884-5p,hsa-miR-211-3p,hsa-miR-4797-5p,hsa-miR-618,hsa-miR-130b-3p,hsa-miR-146a-3p,hsa-miR-195-5p,hsa-miR-485-5p,hsa-miR-374c-5p,hsa-miR-454-3p,hsa-miR-6865-5p,hsa-miR-4295,hsa-miR-6763-5p,hsa-miR-4747-…
hsa_circRNA_001454	hsa_circRNA_001454	circRNA	ENST00000371471	ZNF217	protein_coding	2.63556075577876e-06	0.000126604529638706	1863	45	225	0.2	270	0.166666666666667	2656	hsa-miR-4777-5p,hsa-miR-199a-3p,hsa-miR-12129,hsa-miR-30d-3p,hsa-miR-30e-3p,hsa-miR-708-5p,hsa-miR-19b-3p,hsa-miR-3139,hsa-miR-657,hsa-miR-222-5p,hsa-miR-7162-3p,hsa-miR-3666,hsa-miR-654-3p,hsa-miR-211-3p,hsa-miR-618,hsa-miR-130b-3p,hsa-miR-374c-5p,hsa-miR-199b-3p,hsa-miR-454-3p,hsa-miR-3129-5p,hsa-miR-3150a-3p,hsa-miR-30a-3p,hsa-miR-4295,hsa-miR-6763-5p,hsa-miR-607,hsa-miR-148a-3p,hsa-miR-7845-5…
hsa_circRNA_001454	hsa_circRNA_001454	circRNA	NM_022039	FBXW4	protein_coding	5.50183372866688e-08	8.3595179266483e-06	588	41	225	0.182222222222222	206	0.199029126213592	2656	hsa-miR-3064-5p,hsa-miR-708-5p,hsa-miR-34c-5p,hsa-miR-3139,hsa-miR-449b-5p,hsa-miR-657,hsa-miR-6747-3p,hsa-miR-7162-3p,hsa-miR-3666,hsa-miR-3085-3p,hsa-miR-211-3p,hsa-miR-7974,hsa-miR-130b-3p,hsa-miR-454-3p,hsa-miR-4295,hsa-miR-4747-5p,hsa-miR-3689c,hsa-miR-497-5p,hsa-miR-424-5p,hsa-miR-6842-3p,hsa-miR-29b-1-5p,hsa-miR-6504-5p,hsa-miR-15a-5p,hsa-miR-5196-5p,hsa-miR-15b-5p,hsa-miR-214-3p,hsa-miR-4…
hsa_circRNA_001454	hsa_circRNA_001454	circRNA	NM_144778	MBNL2	protein_coding	3.97812798491679e-07	3.3303518031259e-05	1069	53	225	0.235555555555556	322	0.164596273291925	2656	hsa-miR-196b-5p,hsa-miR-640,hsa-miR-361-5p,hsa-miR-12129,hsa-miR-30d-3p,hsa-miR-30e-3p,hsa-miR-3064-5p,hsa-miR-4310,hsa-miR-875-3p,hsa-miR-448,hsa-miR-4496,hsa-miR-1299,hsa-miR-218-5p,hsa-miR-103a-2-5p,hsa-miR-4656,hsa-miR-6740-3p,hsa-miR-7154-5p,hsa-miR-195-5p,hsa-miR-374c-5p,hsa-miR-224-3p,hsa-miR-4524a-5p,hsa-miR-30a-3p,hsa-miR-3611,hsa-miR-196a-5p,hsa-miR-107,hsa-miR-636,hsa-miR-570-3p,hsa-mi…
hsa_circRNA_001454	hsa_circRNA_001454	circRNA	ENST00000289153	PIK3CB	protein_coding	7.77069809058737e-10	4.42944639631169e-07	156	62	225	0.275555555555556	346	0.179190751445087	2656	hsa-miR-3938,hsa-miR-199a-3p,hsa-miR-12129,hsa-miR-3064-5p,hsa-miR-761,hsa-miR-34c-5p,hsa-miR-19b-3p,hsa-miR-34a-5p,hsa-miR-449b-5p,hsa-miR-4649-3p,hsa-miR-4277,hsa-miR-875-3p,hsa-miR-1299,hsa-miR-7162-3p,hsa-miR-4268,hsa-miR-103a-2-5p,hsa-miR-3666,hsa-miR-3085-3p,hsa-miR-335-3p,hsa-miR-4328,hsa-miR-3614-5p,hsa-miR-4659b-3p,hsa-miR-130b-3p,hsa-miR-146a-3p,hsa-miR-374c-5p,hsa-miR-4677-5p,hsa-miR-1…
hsa_circRNA_001454	hsa_circRNA_001454	circRNA	NM_001129898	KRBOX4	protein_coding	3.19175612966165e-06	0.000146096825341759	1947	42	225	0.186666666666667	246	0.170731707317073	2656	hsa-miR-3064-5p,hsa-miR-19b-3p,hsa-miR-4712-3p,hsa-miR-4310,hsa-miR-4649-3p,hsa-miR-4693-5p,hsa-miR-3666,hsa-miR-3085-3p,hsa-miR-4452,hsa-miR-450a-2-3p,hsa-miR-130b-3p,hsa-miR-454-3p,hsa-miR-10523-5p,hsa-miR-3140-3p,hsa-miR-563,hsa-miR-1179,hsa-miR-5195-3p,hsa-miR-4295,hsa-miR-5584-3p,hsa-miR-107,hsa-miR-3689c,hsa-miR-6881-3p,hsa-miR-4667-3p,hsa-miR-942-5p,hsa-miR-29b-1-5p,hsa-miR-6504-5p,hsa-miR…
hsa_circRNA_001454	hsa_circRNA_001454	circRNA	NM_018346	RSAD1	protein_coding	8.98482332734095e-05	0.00154907240783221	5185	39	225	0.173333333333333	253	0.154150197628458	2656	hsa-miR-3938,hsa-miR-6737-3p,hsa-miR-30d-3p,hsa-miR-30e-3p,hsa-miR-761,hsa-miR-4273,hsa-miR-34b-5p,hsa-miR-4712-3p,hsa-miR-4277,hsa-miR-4656,hsa-miR-654-3p,hsa-miR-450a-2-3p,hsa-miR-6884-5p,hsa-miR-485-5p,hsa-miR-3129-5p,hsa-miR-3150a-3p,hsa-miR-30a-3p,hsa-miR-3140-3p,hsa-miR-4690-5p,hsa-miR-6763-5p,hsa-miR-4747-5p,hsa-miR-2113,hsa-miR-942-5p,hsa-miR-205-5p,hsa-miR-29b-1-5p,hsa-miR-6730-5p,hsa-mi…
hsa_circRNA_001454	hsa_circRNA_001454	circRNA	NM_015251	ATMIN	protein_coding	2.49085349890742e-05	0.000617661269542039	3608	47	225	0.208888888888889	311	0.15112540192926	2656	hsa-miR-2682-5p,hsa-miR-30d-3p,hsa-miR-30e-3p,hsa-miR-761,hsa-miR-34c-5p,hsa-miR-34b-5p,hsa-miR-522-3p,hsa-miR-34a-5p,hsa-miR-449b-5p,hsa-miR-4514,hsa-miR-3666,hsa-miR-6740-3p,hsa-miR-3714,hsa-miR-4328,hsa-miR-450a-2-3p,hsa-miR-4659b-3p,hsa-miR-130b-3p,hsa-miR-449c-5p,hsa-miR-374c-5p,hsa-miR-454-3p,hsa-miR-3129-5p,hsa-miR-6865-5p,hsa-miR-3150a-3p,hsa-miR-10523-5p,hsa-miR-378g,hsa-miR-224-3p,hsa-m…
hsa_circRNA_001454	hsa_circRNA_001454	circRNA	ENST00000255224	SYT4	protein_coding	1.74424310337055e-05	0.000479415073863455	3254	47	225	0.208888888888889	307	0.153094462540717	2656	hsa-miR-2682-5p,hsa-miR-30d-3p,hsa-miR-30e-3p,hsa-miR-3064-5p,hsa-miR-34c-5p,hsa-miR-34b-5p,hsa-miR-12132,hsa-miR-34a-5p,hsa-miR-449b-5p,hsa-miR-4277,hsa-miR-448,hsa-miR-4514,hsa-miR-6747-3p,hsa-miR-222-5p,hsa-miR-653-3p,hsa-miR-3085-3p,hsa-miR-654-3p,hsa-miR-449c-5p,hsa-miR-302f,hsa-miR-195-5p,hsa-miR-374c-5p,hsa-miR-627-3p,hsa-miR-6865-5p,hsa-miR-10523-5p,hsa-miR-30a-3p,hsa-miR-5584-3p,hsa-miR-…
hsa_circRNA_001454	hsa_circRNA_001454	circRNA	ENST00000395673	EXT2	protein_coding	5.11825731161748e-05	0.00103865805348885	4408	35	225	0.155555555555556	212	0.165094339622642	2656	hsa-miR-361-5p,hsa-miR-3064-5p,hsa-miR-4273,hsa-miR-522-3p,hsa-miR-4712-3p,hsa-miR-4310,hsa-miR-374a-3p,hsa-miR-3614-5p,hsa-miR-195-5p,hsa-miR-4677-5p,hsa-miR-4524a-5p,hsa-miR-3140-3p,hsa-miR-107,hsa-miR-3689c,hsa-miR-6881-3p,hsa-miR-570-3p,hsa-miR-942-5p,hsa-miR-424-5p,hsa-miR-1248,hsa-miR-4642,hsa-miR-6730-5p,hsa-miR-7156-5p,hsa-miR-15a-5p,hsa-miR-4524b-5p,hsa-miR-15b-5p,hsa-miR-7157-5p,hsa-miR…
hsa_circRNA_001454	hsa_circRNA_001454	circRNA	ENST00000220913	CHRAC1	protein_coding	4.41981080297912e-07	3.58572054097486e-05	1100	53	225	0.235555555555556	323	0.164086687306502	2656	hsa-miR-2682-5p,hsa-miR-185-3p,hsa-miR-30d-3p,hsa-miR-30e-3p,hsa-miR-3064-5p,hsa-miR-708-5p,hsa-miR-34c-5p,hsa-miR-34b-5p,hsa-miR-522-3p,hsa-miR-4712-3p,hsa-miR-3139,hsa-miR-34a-5p,hsa-miR-449b-5p,hsa-miR-875-3p,hsa-miR-4514,hsa-miR-3085-3p,hsa-miR-3614-5p,hsa-miR-449c-5p,hsa-miR-195-5p,hsa-miR-627-3p,hsa-miR-30a-3p,hsa-miR-3611,hsa-miR-4747-5p,hsa-miR-607,hsa-miR-3689c,hsa-miR-7845-5p,hsa-miR-57…
hsa_circRNA_001454	hsa_circRNA_001454	circRNA	NM_014294	TRAM1	protein_coding	0.000102940467115163	0.00170518873059311	5397	35	225	0.155555555555556	219	0.159817351598174	2656	hsa-miR-199a-3p,hsa-miR-448,hsa-miR-657,hsa-miR-4693-5p,hsa-miR-335-3p,hsa-miR-3714,hsa-miR-450a-2-3p,hsa-miR-487a-5p,hsa-miR-195-5p,hsa-miR-627-3p,hsa-miR-199b-3p,hsa-miR-10523-5p,hsa-miR-4524a-5p,hsa-miR-3611,hsa-miR-5195-3p,hsa-miR-107,hsa-miR-605-3p,hsa-miR-570-3p,hsa-miR-424-5p,hsa-miR-1248,hsa-miR-2054,hsa-miR-4742-3p,hsa-miR-494-3p,hsa-miR-15a-5p,hsa-miR-567,hsa-miR-670-3p,hsa-miR-4524b-5p…
hsa_circRNA_001454	hsa_circRNA_001454	circRNA	ENST00000294129	NCKIPSD	protein_coding	3.27515181024453e-08	5.93326236749421e-06	493	44	225	0.195555555555556	226	0.194690265486726	2656	hsa-miR-30d-3p,hsa-miR-30e-3p,hsa-miR-761,hsa-miR-19b-3p,hsa-miR-6764-5p,hsa-miR-4649-3p,hsa-miR-448,hsa-miR-3666,hsa-miR-3614-5p,hsa-miR-6801-3p,hsa-miR-138-1-3p,hsa-miR-130b-3p,hsa-miR-195-5p,hsa-miR-454-3p,hsa-miR-30a-3p,hsa-miR-6810-3p,hsa-miR-4295,hsa-miR-107,hsa-miR-4747-5p,hsa-miR-148a-3p,hsa-miR-4667-3p,hsa-miR-497-5p,hsa-miR-424-5p,hsa-miR-423-5p,hsa-miR-3679-3p,hsa-miR-15a-5p,hsa-miR-15…
hsa_circRNA_001454	hsa_circRNA_001454	circRNA	NM_001363882	FXR1	protein_coding	1.52818709979282e-08	3.59900126636207e-06	380	67	225	0.297777777777778	416	0.161057692307692	2656	hsa-miR-4777-5p,hsa-miR-199a-3p,hsa-miR-185-3p,hsa-miR-30d-3p,hsa-miR-30e-3p,hsa-miR-19b-3p,hsa-miR-4709-3p,hsa-miR-4712-3p,hsa-miR-4310,hsa-miR-875-3p,hsa-miR-448,hsa-miR-222-5p,hsa-miR-4693-5p,hsa-miR-1299,hsa-miR-103a-2-5p,hsa-miR-3666,hsa-miR-6740-3p,hsa-miR-654-3p,hsa-miR-3714,hsa-miR-517-5p,hsa-miR-4659b-3p,hsa-miR-4797-5p,hsa-miR-130b-3p,hsa-miR-146a-3p,hsa-miR-195-5p,hsa-miR-627-3p,hsa-mi…
hsa_circRNA_001454	hsa_circRNA_001454	circRNA	NM_002294	LAMP2	protein_coding	1.36263133072694e-07	1.55543323572381e-05	784	61	225	0.271111111111111	383	0.159268929503916	2656	hsa-miR-4777-5p,hsa-miR-2682-5p,hsa-miR-199a-3p,hsa-miR-6737-3p,hsa-miR-708-5p,hsa-miR-4273,hsa-miR-34b-5p,hsa-miR-374b-3p,hsa-miR-4277,hsa-miR-3151-3p,hsa-miR-222-5p,hsa-miR-653-3p,hsa-miR-103a-2-5p,hsa-miR-6740-3p,hsa-miR-3714,hsa-miR-4328,hsa-miR-450a-2-3p,hsa-miR-517-5p,hsa-miR-618,hsa-miR-138-1-3p,hsa-miR-449c-5p,hsa-miR-195-5p,hsa-miR-4677-5p,hsa-miR-199b-3p,hsa-miR-3129-5p,hsa-miR-4524a-5p…
hsa_circRNA_001454	hsa_circRNA_001454	circRNA	ENST00000227638	PANX1	protein_coding	1.19691071948255e-08	3.0780210062831e-06	347	41	225	0.182222222222222	196	0.209183673469388	2656	hsa-miR-6737-3p,hsa-miR-30d-3p,hsa-miR-30e-3p,hsa-miR-218-5p,hsa-miR-3666,hsa-miR-6740-3p,hsa-miR-4328,hsa-miR-3614-5p,hsa-miR-4659b-3p,hsa-miR-130b-3p,hsa-miR-195-5p,hsa-miR-4677-5p,hsa-miR-627-3p,hsa-miR-454-3p,hsa-miR-378g,hsa-miR-4659a-3p,hsa-miR-30a-3p,hsa-miR-563,hsa-miR-1179,hsa-miR-380-5p,hsa-miR-4295,hsa-miR-636,hsa-miR-607,hsa-miR-148a-3p,hsa-miR-4797-3p,hsa-miR-570-3p,hsa-miR-497-5p,hs…
hsa_circRNA_001454	hsa_circRNA_001454	circRNA	ENST00000381346	RDH11	protein_coding	0.000152497493146956	0.00224723499986836	6072	39	225	0.173333333333333	259	0.150579150579151	2656	hsa-miR-196b-5p,hsa-miR-640,hsa-miR-361-5p,hsa-miR-34c-5p,hsa-miR-449b-5p,hsa-miR-4310,hsa-miR-4514,hsa-miR-374a-3p,hsa-miR-4693-5p,hsa-miR-7162-3p,hsa-miR-3666,hsa-miR-6740-3p,hsa-miR-130b-3p,hsa-miR-454-3p,hsa-miR-3611,hsa-miR-19b-1-5p,hsa-miR-4295,hsa-miR-4690-5p,hsa-miR-107,hsa-miR-3689c,hsa-miR-570-3p,hsa-miR-2113,hsa-miR-942-5p,hsa-miR-3920,hsa-miR-544a,hsa-miR-205-5p,hsa-miR-29b-1-5p,hsa-m…
hsa_circRNA_001454	hsa_circRNA_001454	circRNA	ENST00000227322	ZPR1	protein_coding	4.31807036366992e-06	0.00017882326286715	2159	44	225	0.195555555555556	266	0.165413533834586	2656	hsa-miR-3938,hsa-miR-12129,hsa-miR-3909,hsa-miR-3064-5p,hsa-miR-761,hsa-miR-4255,hsa-miR-4712-3p,hsa-miR-653-3p,hsa-miR-218-5p,hsa-miR-3666,hsa-miR-3085-3p,hsa-miR-6884-5p,hsa-miR-130b-3p,hsa-miR-195-5p,hsa-miR-485-5p,hsa-miR-454-3p,hsa-miR-124-5p,hsa-miR-4295,hsa-miR-4747-5p,hsa-miR-148a-3p,hsa-miR-497-5p,hsa-miR-424-5p,hsa-miR-1248,hsa-miR-205-5p,hsa-miR-29b-1-5p,hsa-miR-6504-5p,hsa-miR-3679-3p…
hsa_circRNA_001454	hsa_circRNA_001454	circRNA	NM_001329998	TRANK1	protein_coding	3.19765368018379e-08	5.86409059017803e-06	488	57	225	0.253333333333333	334	0.170658682634731	2656	hsa-miR-196b-5p,hsa-miR-3938,hsa-miR-2682-5p,hsa-miR-3909,hsa-miR-34c-5p,hsa-miR-6764-5p,hsa-miR-3619-3p,hsa-miR-34a-5p,hsa-miR-449b-5p,hsa-miR-4496,hsa-miR-7162-3p,hsa-miR-6740-3p,hsa-miR-654-3p,hsa-miR-3714,hsa-miR-6884-5p,hsa-miR-211-3p,hsa-miR-449c-5p,hsa-miR-195-5p,hsa-miR-485-5p,hsa-miR-374c-5p,hsa-miR-3150a-3p,hsa-miR-378g,hsa-miR-196a-5p,hsa-miR-10400-3p,hsa-miR-107,hsa-miR-6763-5p,hsa-mi…
hsa_circRNA_001454	hsa_circRNA_001454	circRNA	ENST00000307017	USP38	protein_coding	8.26911662459461e-07	5.64818786610429e-05	1307	56	225	0.248888888888889	356	0.157303370786517	2656	hsa-miR-2682-5p,hsa-miR-6737-3p,hsa-miR-4273,hsa-miR-34c-5p,hsa-miR-34b-5p,hsa-miR-4709-3p,hsa-miR-4712-3p,hsa-miR-34a-5p,hsa-miR-449b-5p,hsa-miR-875-3p,hsa-miR-448,hsa-miR-222-5p,hsa-miR-4693-5p,hsa-miR-1299,hsa-miR-103a-2-5p,hsa-miR-541-5p,hsa-miR-4659b-3p,hsa-miR-146a-3p,hsa-miR-449c-5p,hsa-miR-195-5p,hsa-miR-4677-5p,hsa-miR-4659a-3p,hsa-miR-4524a-5p,hsa-miR-3611,hsa-miR-5195-3p,hsa-miR-148a-3…
hsa_circRNA_001454	hsa_circRNA_001454	circRNA	NM_001301627	GALNT13	protein_coding	2.10923893924857e-08	4.49810368889602e-06	419	64	225	0.284444444444444	392	0.163265306122449	2656	hsa-miR-196b-5p,hsa-miR-3938,hsa-miR-12129,hsa-miR-185-3p,hsa-miR-30d-3p,hsa-miR-30e-3p,hsa-miR-4712-3p,hsa-miR-374b-3p,hsa-miR-6747-3p,hsa-miR-218-5p,hsa-miR-3666,hsa-miR-6740-3p,hsa-miR-3714,hsa-miR-4452,hsa-miR-541-5p,hsa-miR-6801-3p,hsa-miR-7154-5p,hsa-miR-130b-3p,hsa-miR-146a-3p,hsa-miR-195-5p,hsa-miR-454-3p,hsa-miR-4524a-5p,hsa-miR-30a-3p,hsa-miR-122-5p,hsa-miR-3611,hsa-miR-6810-3p,hsa-miR-…
hsa_circRNA_001454	hsa_circRNA_001454	circRNA	NM_022068	PIEZO2	protein_coding	2.92229841178709e-07	2.66318993651795e-05	982	41	225	0.182222222222222	218	0.188073394495413	2656	hsa-miR-196b-5p,hsa-miR-361-5p,hsa-miR-2682-5p,hsa-miR-30d-3p,hsa-miR-30e-3p,hsa-miR-708-5p,hsa-miR-34c-5p,hsa-miR-34b-5p,hsa-miR-4709-3p,hsa-miR-3139,hsa-miR-3619-3p,hsa-miR-875-3p,hsa-miR-3151-3p,hsa-miR-653-3p,hsa-miR-218-5p,hsa-miR-654-3p,hsa-miR-335-3p,hsa-miR-3714,hsa-miR-6884-5p,hsa-miR-4659b-3p,hsa-miR-449c-5p,hsa-miR-485-5p,hsa-miR-4659a-3p,hsa-miR-30a-3p,hsa-miR-3140-3p,hsa-miR-19b-1-5p…
hsa_circRNA_001454	hsa_circRNA_001454	circRNA	NM_006639	CYSLTR1	protein_coding	0.000282190122410043	0.00347899719311778	7257	34	225	0.151111111111111	221	0.153846153846154	2656	hsa-miR-30d-3p,hsa-miR-30e-3p,hsa-miR-19b-3p,hsa-miR-4709-3p,hsa-miR-4277,hsa-miR-448,hsa-miR-7162-3p,hsa-miR-103a-2-5p,hsa-miR-3666,hsa-miR-335-3p,hsa-miR-450a-2-3p,hsa-miR-4659b-3p,hsa-miR-130b-3p,hsa-miR-627-3p,hsa-miR-454-3p,hsa-miR-224-3p,hsa-miR-4659a-3p,hsa-miR-30a-3p,hsa-miR-3140-3p,hsa-miR-5195-3p,hsa-miR-4295,hsa-miR-4778-3p,hsa-miR-2054,hsa-miR-3154,hsa-miR-4666b,hsa-miR-145-5p,hsa-miR…
hsa_circRNA_001454	hsa_circRNA_001454	circRNA	ENST00000274711	LRRTM2	protein_coding	1.76809299960879e-06	9.50913141910992e-05	1662	56	225	0.248888888888889	364	0.153846153846154	2656	hsa-miR-361-5p,hsa-miR-6737-3p,hsa-miR-30d-3p,hsa-miR-30e-3p,hsa-miR-34c-5p,hsa-miR-19b-3p,hsa-miR-6764-5p,hsa-miR-34a-5p,hsa-miR-449b-5p,hsa-miR-4514,hsa-miR-222-5p,hsa-miR-4693-5p,hsa-miR-1299,hsa-miR-103a-2-5p,hsa-miR-3666,hsa-miR-4656,hsa-miR-3085-3p,hsa-miR-6740-3p,hsa-miR-3614-5p,hsa-miR-450a-2-3p,hsa-miR-138-1-3p,hsa-miR-130b-3p,hsa-miR-195-5p,hsa-miR-454-3p,hsa-miR-10523-5p,hsa-miR-378g,h…
hsa_circRNA_001454	hsa_circRNA_001454	circRNA	ENST00000340800	ACSL4	protein_coding	1.06545704777e-09	5.67565164143335e-07	167	61	225	0.271111111111111	340	0.179411764705882	2656	hsa-miR-199a-3p,hsa-miR-12129,hsa-miR-30d-3p,hsa-miR-30e-3p,hsa-miR-761,hsa-miR-34c-5p,hsa-miR-19b-3p,hsa-miR-522-3p,hsa-miR-12132,hsa-miR-34a-5p,hsa-miR-449b-5p,hsa-miR-4310,hsa-miR-448,hsa-miR-3666,hsa-miR-335-3p,hsa-miR-450a-2-3p,hsa-miR-517-5p,hsa-miR-130b-3p,hsa-miR-195-5p,hsa-miR-374c-5p,hsa-miR-627-3p,hsa-miR-199b-3p,hsa-miR-454-3p,hsa-miR-3129-5p,hsa-miR-10523-5p,hsa-miR-4524a-5p,hsa-miR-…
hsa_circRNA_001454	hsa_circRNA_001454	circRNA	NM_017931	TTC38	protein_coding	3.94800007926628e-05	0.000858698160682588	4110	45	225	0.2	298	0.151006711409396	2656	hsa-miR-2682-5p,hsa-miR-185-3p,hsa-miR-30d-3p,hsa-miR-30e-3p,hsa-miR-3064-5p,hsa-miR-761,hsa-miR-34c-5p,hsa-miR-34b-5p,hsa-miR-6764-5p,hsa-miR-4514,hsa-miR-6747-3p,hsa-miR-1299,hsa-miR-7162-3p,hsa-miR-4656,hsa-miR-3085-3p,hsa-miR-3714,hsa-miR-4452,hsa-miR-7974,hsa-miR-449c-5p,hsa-miR-195-5p,hsa-miR-10523-5p,hsa-miR-378g,hsa-miR-30a-3p,hsa-miR-6810-3p,hsa-miR-4690-5p,hsa-miR-107,hsa-miR-497-5p,hsa…
hsa_circRNA_001454	hsa_circRNA_001454	circRNA	ENST00000376085	LRRC38	protein_coding	6.80165608638218e-06	0.000244458075557671	2488	35	225	0.155555555555556	194	0.180412371134021	2656	hsa-miR-3938,hsa-miR-6737-3p,hsa-miR-761,hsa-miR-708-5p,hsa-miR-6764-5p,hsa-miR-3139,hsa-miR-4310,hsa-miR-4649-3p,hsa-miR-4277,hsa-miR-657,hsa-miR-3714,hsa-miR-450a-2-3p,hsa-miR-6884-5p,hsa-miR-485-5p,hsa-miR-378g,hsa-miR-3140-3p,hsa-miR-605-3p,hsa-miR-3689c,hsa-miR-6842-3p,hsa-miR-214-3p,hsa-miR-432-5p,hsa-miR-5008-3p,hsa-miR-3619-5p,hsa-miR-7157-3p,hsa-miR-28-5p,hsa-miR-12119,hsa-miR-6782-5p,hs…
hsa_circRNA_001454	hsa_circRNA_001454	circRNA	NM_144568	PIP4P1	protein_coding	1.27434036732326e-05	0.000384117691117751	2967	34	225	0.151111111111111	191	0.178010471204188	2656	hsa-miR-6764-5p,hsa-miR-4649-3p,hsa-miR-3666,hsa-miR-3714,hsa-miR-138-1-3p,hsa-miR-130b-3p,hsa-miR-195-5p,hsa-miR-485-5p,hsa-miR-454-3p,hsa-miR-3150a-3p,hsa-miR-4524a-5p,hsa-miR-19b-1-5p,hsa-miR-4295,hsa-miR-6763-5p,hsa-miR-605-3p,hsa-miR-7845-5p,hsa-miR-497-5p,hsa-miR-424-5p,hsa-miR-423-5p,hsa-miR-19b-2-5p,hsa-miR-15a-5p,hsa-miR-4524b-5p,hsa-miR-15b-5p,hsa-miR-432-5p,hsa-miR-6752-3p,hsa-miR-3184…
hsa_circRNA_001454	hsa_circRNA_001454	circRNA	NM_020347	LZTFL1	protein_coding	1.72891033385868e-05	0.000476227255082574	3242	48	225	0.213333333333333	316	0.151898734177215	2656	hsa-miR-2682-5p,hsa-miR-30d-3p,hsa-miR-30e-3p,hsa-miR-761,hsa-miR-708-5p,hsa-miR-522-3p,hsa-miR-4255,hsa-miR-3139,hsa-miR-34a-5p,hsa-miR-449b-5p,hsa-miR-875-3p,hsa-miR-374a-3p,hsa-miR-222-5p,hsa-miR-1299,hsa-miR-653-3p,hsa-miR-7162-3p,hsa-miR-7154-5p,hsa-miR-618,hsa-miR-449c-5p,hsa-miR-195-5p,hsa-miR-374c-5p,hsa-miR-4677-5p,hsa-miR-627-3p,hsa-miR-30a-3p,hsa-miR-4690-5p,hsa-miR-6763-5p,hsa-miR-479…
hsa_circRNA_001454	hsa_circRNA_001454	circRNA	ENST00000290200	IL10RB	protein_coding	1.61580924718338e-08	3.69830222399444e-06	390	37	225	0.164444444444444	168	0.220238095238095	2656	hsa-miR-4777-5p,hsa-miR-2682-5p,hsa-miR-185-3p,hsa-miR-6737-3p,hsa-miR-34c-5p,hsa-miR-34b-5p,hsa-miR-34a-5p,hsa-miR-449b-5p,hsa-miR-3151-3p,hsa-miR-6747-3p,hsa-miR-3666,hsa-miR-3714,hsa-miR-7154-5p,hsa-miR-4797-5p,hsa-miR-130b-3p,hsa-miR-449c-5p,hsa-miR-195-5p,hsa-miR-454-3p,hsa-miR-4295,hsa-miR-107,hsa-miR-570-3p,hsa-miR-4638-5p,hsa-miR-497-5p,hsa-miR-424-5p,hsa-miR-15a-5p,hsa-miR-670-3p,hsa-miR…
hsa_circRNA_001454	hsa_circRNA_001454	circRNA	ENST00000333891	PCLO	protein_coding	5.86819053501458e-08	8.72126166742902e-06	601	55	225	0.244444444444444	322	0.170807453416149	2656	hsa-miR-4777-5p,hsa-miR-640,hsa-miR-3938,hsa-miR-199a-3p,hsa-miR-6737-3p,hsa-miR-30d-3p,hsa-miR-3909,hsa-miR-30e-3p,hsa-miR-761,hsa-miR-12132,hsa-miR-4310,hsa-miR-4649-3p,hsa-miR-657,hsa-miR-374a-3p,hsa-miR-222-5p,hsa-miR-7162-3p,hsa-miR-218-5p,hsa-miR-103a-2-5p,hsa-miR-6740-3p,hsa-miR-4328,hsa-miR-450a-2-3p,hsa-miR-4659b-3p,hsa-miR-618,hsa-miR-195-5p,hsa-miR-199b-3p,hsa-miR-3129-5p,hsa-miR-4659a…
hsa_circRNA_001454	hsa_circRNA_001454	circRNA	ENST00000437635	C6orf222	protein_coding	1.27002214853922e-05	0.000383332519862465	2965	51	225	0.226666666666667	340	0.15	2656	hsa-miR-6737-3p,hsa-miR-761,hsa-miR-34c-5p,hsa-miR-19b-3p,hsa-miR-6764-5p,hsa-miR-4709-3p,hsa-miR-34a-5p,hsa-miR-449b-5p,hsa-miR-448,hsa-miR-657,hsa-miR-3151-3p,hsa-miR-222-5p,hsa-miR-4268,hsa-miR-6740-3p,hsa-miR-3714,hsa-miR-541-5p,hsa-miR-517-5p,hsa-miR-195-5p,hsa-miR-3611,hsa-miR-148a-3p,hsa-miR-3689c,hsa-miR-4667-3p,hsa-miR-2113,hsa-miR-497-5p,hsa-miR-424-5p,hsa-miR-1248,hsa-miR-205-5p,hsa-mi…
hsa_circRNA_001454	hsa_circRNA_001454	circRNA	ENST00000301318	ZFP28	protein_coding	3.97175377941532e-06	0.000169747004623967	2091	40	225	0.177777777777778	231	0.173160173160173	2656	hsa-miR-4777-5p,hsa-miR-6737-3p,hsa-miR-3619-3p,hsa-miR-448,hsa-miR-374a-3p,hsa-miR-4693-5p,hsa-miR-218-5p,hsa-miR-335-3p,hsa-miR-4328,hsa-miR-517-5p,hsa-miR-7974,hsa-miR-618,hsa-miR-195-5p,hsa-miR-10523-5p,hsa-miR-3611,hsa-miR-19b-1-5p,hsa-miR-10400-3p,hsa-miR-607,hsa-miR-7845-5p,hsa-miR-570-3p,hsa-miR-497-5p,hsa-miR-424-5p,hsa-miR-19b-2-5p,hsa-miR-15a-5p,hsa-miR-15b-5p,hsa-miR-223-3p,hsa-miR-10…
hsa_circRNA_001454	hsa_circRNA_001454	circRNA	ENST00000262103	EFCAB1	protein_coding	0.000139946277934826	0.00211521909326488	5921	37	225	0.164444444444444	240	0.154166666666667	2656	hsa-miR-2682-5p,hsa-miR-199a-3p,hsa-miR-30d-3p,hsa-miR-30e-3p,hsa-miR-761,hsa-miR-34c-5p,hsa-miR-34b-5p,hsa-miR-34a-5p,hsa-miR-449b-5p,hsa-miR-448,hsa-miR-4514,hsa-miR-4693-5p,hsa-miR-1299,hsa-miR-218-5p,hsa-miR-103a-2-5p,hsa-miR-3714,hsa-miR-211-3p,hsa-miR-517-5p,hsa-miR-449c-5p,hsa-miR-199b-3p,hsa-miR-3129-5p,hsa-miR-30a-3p,hsa-miR-148a-3p,hsa-miR-605-3p,hsa-miR-4797-3p,hsa-miR-4692,hsa-miR-684…
hsa_circRNA_001454	hsa_circRNA_001454	circRNA	NM_153022	TMEM52B	protein_coding	2.75129960771704e-07	2.56701997456909e-05	955	47	225	0.208888888888889	267	0.176029962546816	2656	hsa-miR-6737-3p,hsa-miR-30d-3p,hsa-miR-30e-3p,hsa-miR-4273,hsa-miR-34c-5p,hsa-miR-34b-5p,hsa-miR-449b-5p,hsa-miR-4310,hsa-miR-4649-3p,hsa-miR-448,hsa-miR-4514,hsa-miR-4693-5p,hsa-miR-7162-3p,hsa-miR-103a-2-5p,hsa-miR-541-5p,hsa-miR-7974,hsa-miR-449c-5p,hsa-miR-302f,hsa-miR-485-5p,hsa-miR-4677-5p,hsa-miR-6865-5p,hsa-miR-378g,hsa-miR-30a-3p,hsa-miR-1179,hsa-miR-5195-3p,hsa-miR-4690-5p,hsa-miR-148a-…
hsa_circRNA_001454	hsa_circRNA_001454	circRNA	ENST00000396308	VAMP1	protein_coding	9.7518502179341e-06	0.000316888014319346	2752	35	225	0.155555555555556	197	0.177664974619289	2656	hsa-miR-2682-5p,hsa-miR-34c-5p,hsa-miR-34b-5p,hsa-miR-19b-3p,hsa-miR-449b-5p,hsa-miR-4514,hsa-miR-3666,hsa-miR-4797-5p,hsa-miR-130b-3p,hsa-miR-449c-5p,hsa-miR-454-3p,hsa-miR-378g,hsa-miR-4295,hsa-miR-4690-5p,hsa-miR-107,hsa-miR-7845-5p,hsa-miR-497-5p,hsa-miR-424-5p,hsa-miR-423-5p,hsa-miR-4692,hsa-miR-15a-5p,hsa-miR-15b-5p,hsa-miR-7157-5p,hsa-miR-6752-3p,hsa-miR-449a,hsa-miR-130a-3p,hsa-miR-22-3p,…
hsa_circRNA_001454	hsa_circRNA_001454	circRNA	NM_001363790	STRADA	protein_coding	1.41402289141544e-05	0.000414902133185055	3049	37	225	0.164444444444444	217	0.170506912442396	2656	hsa-miR-3938,hsa-miR-6737-3p,hsa-miR-3064-5p,hsa-miR-6764-5p,hsa-miR-4649-3p,hsa-miR-3151-3p,hsa-miR-1299,hsa-miR-218-5p,hsa-miR-3085-3p,hsa-miR-6884-5p,hsa-miR-146a-3p,hsa-miR-449c-5p,hsa-miR-485-5p,hsa-miR-6865-5p,hsa-miR-378g,hsa-miR-5195-3p,hsa-miR-107,hsa-miR-4747-5p,hsa-miR-4667-3p,hsa-miR-942-5p,hsa-miR-497-5p,hsa-miR-424-5p,hsa-miR-6842-3p,hsa-miR-6504-5p,hsa-miR-4692,hsa-miR-15a-5p,hsa-m…
hsa_circRNA_001454	hsa_circRNA_001454	circRNA	NM_153207	AEBP2	protein_coding	1.44531541078195e-05	0.000421458494809739	3067	48	225	0.213333333333333	314	0.152866242038217	2656	hsa-miR-361-5p,hsa-miR-199a-3p,hsa-miR-12129,hsa-miR-6737-3p,hsa-miR-4712-3p,hsa-miR-34a-5p,hsa-miR-449b-5p,hsa-miR-448,hsa-miR-374a-3p,hsa-miR-4693-5p,hsa-miR-103a-2-5p,hsa-miR-4328,hsa-miR-517-5p,hsa-miR-138-1-3p,hsa-miR-195-5p,hsa-miR-374c-5p,hsa-miR-199b-3p,hsa-miR-3129-5p,hsa-miR-3140-3p,hsa-miR-380-5p,hsa-miR-5584-3p,hsa-miR-107,hsa-miR-497-5p,hsa-miR-424-5p,hsa-miR-544a,hsa-miR-3154,hsa-mi…
hsa_circRNA_001454	hsa_circRNA_001454	circRNA	ENST00000377950	LYPD5	protein_coding	3.84579741741582e-06	0.000166588551924876	2065	53	225	0.235555555555556	345	0.153623188405797	2656	hsa-miR-185-3p,hsa-miR-3064-5p,hsa-miR-4273,hsa-miR-875-3p,hsa-miR-4693-5p,hsa-miR-103a-2-5p,hsa-miR-3666,hsa-miR-4656,hsa-miR-3085-3p,hsa-miR-3714,hsa-miR-450a-2-3p,hsa-miR-7154-5p,hsa-miR-7974,hsa-miR-130b-3p,hsa-miR-302f,hsa-miR-195-5p,hsa-miR-454-3p,hsa-miR-3150a-3p,hsa-miR-3611,hsa-miR-5195-3p,hsa-miR-4295,hsa-miR-5584-3p,hsa-miR-4667-3p,hsa-miR-7845-5p,hsa-miR-942-5p,hsa-miR-497-5p,hsa-miR-…
hsa_circRNA_001454	hsa_circRNA_001454	circRNA	ENST00000394009	BBOF1	protein_coding	8.83170953724173e-05	0.00153351994880942	5153	37	225	0.164444444444444	235	0.157446808510638	2656	hsa-miR-4273,hsa-miR-4496,hsa-miR-374a-3p,hsa-miR-335-3p,hsa-miR-3714,hsa-miR-3614-5p,hsa-miR-541-5p,hsa-miR-4659b-3p,hsa-miR-7154-5p,hsa-miR-487a-5p,hsa-miR-627-3p,hsa-miR-4659a-3p,hsa-miR-5195-3p,hsa-miR-107,hsa-miR-5010-3p,hsa-miR-3689c,hsa-miR-7849-3p,hsa-miR-570-3p,hsa-miR-497-5p,hsa-miR-147b-5p,hsa-miR-424-5p,hsa-miR-7156-5p,hsa-miR-15a-5p,hsa-miR-15b-5p,hsa-miR-487b-5p,hsa-miR-145-5p,hsa-m…
hsa_circRNA_001454	hsa_circRNA_001454	circRNA	NM_152316	ARL14EP	protein_coding	6.03427156461071e-05	0.00117015182043707	4613	34	225	0.151111111111111	205	0.165853658536585	2656	hsa-miR-640,hsa-miR-522-3p,hsa-miR-4709-3p,hsa-miR-4255,hsa-miR-3619-3p,hsa-miR-4496,hsa-miR-653-3p,hsa-miR-218-5p,hsa-miR-4328,hsa-miR-211-3p,hsa-miR-4659b-3p,hsa-miR-7154-5p,hsa-miR-195-5p,hsa-miR-124-5p,hsa-miR-3150a-3p,hsa-miR-224-3p,hsa-miR-4659a-3p,hsa-miR-5584-3p,hsa-miR-6763-5p,hsa-miR-7845-5p,hsa-miR-2113,hsa-miR-147b-5p,hsa-miR-424-5p,hsa-miR-1248,hsa-miR-6888-3p,hsa-miR-3659,hsa-miR-49…
hsa_circRNA_001454	hsa_circRNA_001454	circRNA	NM_013277	RACGAP1	protein_coding	2.17845850927594e-05	0.000559002914844656	3482	37	225	0.164444444444444	221	0.167420814479638	2656	hsa-miR-196b-5p,hsa-miR-4777-5p,hsa-miR-361-5p,hsa-miR-4277,hsa-miR-875-3p,hsa-miR-374a-3p,hsa-miR-6747-3p,hsa-miR-3666,hsa-miR-4452,hsa-miR-6884-5p,hsa-miR-130b-3p,hsa-miR-195-5p,hsa-miR-485-5p,hsa-miR-627-3p,hsa-miR-10523-5p,hsa-miR-4295,hsa-miR-10400-3p,hsa-miR-107,hsa-miR-4667-3p,hsa-miR-497-5p,hsa-miR-424-5p,hsa-miR-4711-5p,hsa-miR-6888-3p,hsa-miR-15a-5p,hsa-miR-15b-5p,hsa-miR-7157-5p,hsa-mi…
hsa_circRNA_001454	hsa_circRNA_001454	circRNA	NM_002121	HLA-DPB1	protein_coding	1.3381837157482e-07	1.5309832138283e-05	782	63	225	0.28	401	0.1571072319202	2656	hsa-miR-3938,hsa-miR-2682-5p,hsa-miR-6737-3p,hsa-miR-30d-3p,hsa-miR-3909,hsa-miR-30e-3p,hsa-miR-34c-5p,hsa-miR-34b-5p,hsa-miR-522-3p,hsa-miR-4709-3p,hsa-miR-4255,hsa-miR-4712-3p,hsa-miR-34a-5p,hsa-miR-449b-5p,hsa-miR-448,hsa-miR-4514,hsa-miR-3151-3p,hsa-miR-4693-5p,hsa-miR-653-3p,hsa-miR-6884-5p,hsa-miR-211-3p,hsa-miR-487a-5p,hsa-miR-449c-5p,hsa-miR-485-5p,hsa-miR-4677-5p,hsa-miR-627-3p,hsa-miR-1…
hsa_circRNA_001454	hsa_circRNA_001454	circRNA	NM_001127715	STXBP5	protein_coding	5.85885190506989e-09	1.86592965672747e-06	279	67	225	0.297777777777778	407	0.164619164619165	2656	hsa-miR-640,hsa-miR-2682-5p,hsa-miR-199a-3p,hsa-miR-3064-5p,hsa-miR-34b-5p,hsa-miR-522-3p,hsa-miR-4310,hsa-miR-875-3p,hsa-miR-448,hsa-miR-7162-3p,hsa-miR-3666,hsa-miR-130b-3p,hsa-miR-449c-5p,hsa-miR-195-5p,hsa-miR-374c-5p,hsa-miR-199b-3p,hsa-miR-454-3p,hsa-miR-3129-5p,hsa-miR-10523-5p,hsa-miR-224-3p,hsa-miR-4524a-5p,hsa-miR-19b-1-5p,hsa-miR-4295,hsa-miR-107,hsa-miR-148a-3p,hsa-miR-3138,hsa-miR-78…
hsa_circRNA_001454	hsa_circRNA_001454	circRNA	NM_016227	SUCO	protein_coding	1.72172745514107e-06	9.29327835602772e-05	1657	43	225	0.191111111111111	249	0.172690763052209	2656	hsa-miR-640,hsa-miR-2682-5p,hsa-miR-34c-5p,hsa-miR-34b-5p,hsa-miR-522-3p,hsa-miR-4255,hsa-miR-12132,hsa-miR-34a-5p,hsa-miR-449b-5p,hsa-miR-448,hsa-miR-4514,hsa-miR-3151-3p,hsa-miR-4693-5p,hsa-miR-6740-3p,hsa-miR-146a-3p,hsa-miR-449c-5p,hsa-miR-195-5p,hsa-miR-4677-5p,hsa-miR-124-5p,hsa-miR-378g,hsa-miR-224-3p,hsa-miR-3611,hsa-miR-5195-3p,hsa-miR-4747-5p,hsa-miR-607,hsa-miR-6881-3p,hsa-miR-4667-3p,…
hsa_circRNA_001454	hsa_circRNA_001454	circRNA	ENST00000612078	CYP4F8	protein_coding	3.38687744126235e-08	6.11092384780023e-06	496	50	225	0.222222222222222	275	0.181818181818182	2656	hsa-miR-196b-5p,hsa-miR-361-5p,hsa-miR-2682-5p,hsa-miR-6737-3p,hsa-miR-3909,hsa-miR-761,hsa-miR-4273,hsa-miR-34c-5p,hsa-miR-34b-5p,hsa-miR-19b-3p,hsa-miR-34a-5p,hsa-miR-449b-5p,hsa-miR-7162-3p,hsa-miR-4656,hsa-miR-3614-5p,hsa-miR-6884-5p,hsa-miR-449c-5p,hsa-miR-195-5p,hsa-miR-485-5p,hsa-miR-4524a-5p,hsa-miR-196a-5p,hsa-miR-4690-5p,hsa-miR-607,hsa-miR-3689c,hsa-miR-6508-3p,hsa-miR-570-3p,hsa-miR-2…
hsa_circRNA_001454	hsa_circRNA_001454	circRNA	ENST00000526495	DICER1	protein_coding	4.46096174407044e-06	0.000183362209036775	2176	55	225	0.244444444444444	365	0.150684931506849	2656	hsa-miR-196b-5p,hsa-miR-640,hsa-miR-6737-3p,hsa-miR-19b-3p,hsa-miR-12132,hsa-miR-875-3p,hsa-miR-1299,hsa-miR-7162-3p,hsa-miR-103a-2-5p,hsa-miR-3666,hsa-miR-4452,hsa-miR-130b-3p,hsa-miR-548au-3p,hsa-miR-302f,hsa-miR-195-5p,hsa-miR-454-3p,hsa-miR-122-5p,hsa-miR-3611,hsa-miR-196a-5p,hsa-miR-107,hsa-miR-148a-3p,hsa-miR-605-3p,hsa-miR-497-5p,hsa-miR-424-5p,hsa-miR-4642,hsa-miR-2054,hsa-miR-544a,hsa-mi…
hsa_circRNA_001454	hsa_circRNA_001454	circRNA	NM_015530	GORASP2	protein_coding	2.08296750423432e-07	2.09215500400047e-05	888	37	225	0.164444444444444	184	0.201086956521739	2656	hsa-miR-761,hsa-miR-34c-5p,hsa-miR-4709-3p,hsa-miR-3139,hsa-miR-12132,hsa-miR-34a-5p,hsa-miR-449b-5p,hsa-miR-3666,hsa-miR-4797-5p,hsa-miR-130b-3p,hsa-miR-195-5p,hsa-miR-454-3p,hsa-miR-5195-3p,hsa-miR-4295,hsa-miR-497-5p,hsa-miR-424-5p,hsa-miR-1248,hsa-miR-2054,hsa-miR-4742-3p,hsa-miR-29b-1-5p,hsa-miR-15a-5p,hsa-miR-15b-5p,hsa-miR-4478,hsa-miR-214-3p,hsa-miR-432-5p,hsa-miR-449a,hsa-miR-3619-5p,hsa…
hsa_circRNA_001454	hsa_circRNA_001454	circRNA	NM_012458	TIMM13	protein_coding	1.77661422773577e-06	9.5263353554678e-05	1668	50	225	0.222222222222222	310	0.161290322580645	2656	hsa-miR-2682-5p,hsa-miR-185-3p,hsa-miR-3064-5p,hsa-miR-761,hsa-miR-34b-5p,hsa-miR-6764-5p,hsa-miR-3619-3p,hsa-miR-4514,hsa-miR-6747-3p,hsa-miR-3085-3p,hsa-miR-654-3p,hsa-miR-6884-5p,hsa-miR-211-3p,hsa-miR-4659b-3p,hsa-miR-7974,hsa-miR-146a-3p,hsa-miR-449c-5p,hsa-miR-195-5p,hsa-miR-485-5p,hsa-miR-378g,hsa-miR-4659a-3p,hsa-miR-4690-5p,hsa-miR-4747-5p,hsa-miR-605-3p,hsa-miR-3689c,hsa-miR-4667-3p,hsa…
hsa_circRNA_001454	hsa_circRNA_001454	circRNA	ENST00000344302	KRBOX4	protein_coding	3.19175612966165e-06	0.000146096825341759	1948	42	225	0.186666666666667	246	0.170731707317073	2656	hsa-miR-3064-5p,hsa-miR-19b-3p,hsa-miR-4712-3p,hsa-miR-4310,hsa-miR-4649-3p,hsa-miR-4693-5p,hsa-miR-3666,hsa-miR-3085-3p,hsa-miR-4452,hsa-miR-450a-2-3p,hsa-miR-130b-3p,hsa-miR-454-3p,hsa-miR-10523-5p,hsa-miR-3140-3p,hsa-miR-563,hsa-miR-1179,hsa-miR-5195-3p,hsa-miR-4295,hsa-miR-5584-3p,hsa-miR-107,hsa-miR-3689c,hsa-miR-6881-3p,hsa-miR-4667-3p,hsa-miR-942-5p,hsa-miR-29b-1-5p,hsa-miR-6504-5p,hsa-miR…
hsa_circRNA_001454	hsa_circRNA_001454	circRNA	NM_016531	KLF3	protein_coding	1.017707582583e-07	1.27004602588801e-05	717	67	225	0.297777777777778	435	0.154022988505747	2656	hsa-miR-30d-3p,hsa-miR-30e-3p,hsa-miR-3064-5p,hsa-miR-4255,hsa-miR-4712-3p,hsa-miR-12132,hsa-miR-4649-3p,hsa-miR-448,hsa-miR-4514,hsa-miR-4693-5p,hsa-miR-7162-3p,hsa-miR-218-5p,hsa-miR-4268,hsa-miR-3666,hsa-miR-4656,hsa-miR-3085-3p,hsa-miR-211-3p,hsa-miR-6801-3p,hsa-miR-4797-5p,hsa-miR-487a-5p,hsa-miR-130b-3p,hsa-miR-374c-5p,hsa-miR-4677-5p,hsa-miR-454-3p,hsa-miR-124-5p,hsa-miR-3150a-3p,hsa-miR-3…
hsa_circRNA_001454	hsa_circRNA_001454	circRNA	ENST00000397747	PDCD1LG2	protein_coding	4.33336557746634e-05	0.0009170683806403	4226	36	225	0.16	219	0.164383561643836	2656	hsa-miR-199a-3p,hsa-miR-30d-3p,hsa-miR-30e-3p,hsa-miR-708-5p,hsa-miR-19b-3p,hsa-miR-3139,hsa-miR-374b-3p,hsa-miR-4649-3p,hsa-miR-657,hsa-miR-103a-2-5p,hsa-miR-3666,hsa-miR-541-5p,hsa-miR-618,hsa-miR-130b-3p,hsa-miR-302f,hsa-miR-199b-3p,hsa-miR-454-3p,hsa-miR-3129-5p,hsa-miR-30a-3p,hsa-miR-3140-3p,hsa-miR-4295,hsa-miR-636,hsa-miR-580-3p,hsa-miR-7849-3p,hsa-miR-2113,hsa-miR-423-5p,hsa-miR-6842-3p,h…
hsa_circRNA_001454	hsa_circRNA_001454	circRNA	NM_182573	LYPD5	protein_coding	3.84579741741582e-06	0.000166588551924876	2066	53	225	0.235555555555556	345	0.153623188405797	2656	hsa-miR-185-3p,hsa-miR-3064-5p,hsa-miR-4273,hsa-miR-875-3p,hsa-miR-4693-5p,hsa-miR-103a-2-5p,hsa-miR-3666,hsa-miR-4656,hsa-miR-3085-3p,hsa-miR-3714,hsa-miR-450a-2-3p,hsa-miR-7154-5p,hsa-miR-7974,hsa-miR-130b-3p,hsa-miR-302f,hsa-miR-195-5p,hsa-miR-454-3p,hsa-miR-3150a-3p,hsa-miR-3611,hsa-miR-5195-3p,hsa-miR-4295,hsa-miR-5584-3p,hsa-miR-4667-3p,hsa-miR-7845-5p,hsa-miR-942-5p,hsa-miR-497-5p,hsa-miR-…
hsa_circRNA_001454	hsa_circRNA_001454	circRNA	NM_030911	CDADC1	protein_coding	1.51492839069791e-08	3.58665308118329e-06	378	51	225	0.226666666666667	277	0.184115523465704	2656	hsa-miR-3938,hsa-miR-30d-3p,hsa-miR-30e-3p,hsa-miR-4712-3p,hsa-miR-12132,hsa-miR-4310,hsa-miR-4277,hsa-miR-4693-5p,hsa-miR-1299,hsa-miR-103a-2-5p,hsa-miR-3666,hsa-miR-4328,hsa-miR-4659b-3p,hsa-miR-130b-3p,hsa-miR-548au-3p,hsa-miR-195-5p,hsa-miR-374c-5p,hsa-miR-454-3p,hsa-miR-4659a-3p,hsa-miR-30a-3p,hsa-miR-3611,hsa-miR-4295,hsa-miR-5584-3p,hsa-miR-107,hsa-miR-3689c,hsa-miR-6881-3p,hsa-miR-4797-3p…
hsa_circRNA_001454	hsa_circRNA_001454	circRNA	ENST00000361320	LRRTM3	protein_coding	1.14017601601712e-05	0.000355499745748213	2869	42	225	0.186666666666667	258	0.162790697674419	2656	hsa-miR-30d-3p,hsa-miR-30e-3p,hsa-miR-4709-3p,hsa-miR-4277,hsa-miR-4693-5p,hsa-miR-1299,hsa-miR-653-3p,hsa-miR-103a-2-5p,hsa-miR-3666,hsa-miR-3085-3p,hsa-miR-6740-3p,hsa-miR-3714,hsa-miR-4328,hsa-miR-4659b-3p,hsa-miR-7154-5p,hsa-miR-130b-3p,hsa-miR-146a-3p,hsa-miR-548au-3p,hsa-miR-302f,hsa-miR-374c-5p,hsa-miR-627-3p,hsa-miR-454-3p,hsa-miR-10523-5p,hsa-miR-378g,hsa-miR-4659a-3p,hsa-miR-30a-3p,hsa-…
hsa_circRNA_001454	hsa_circRNA_001454	circRNA	ENST00000375759	SPEN	protein_coding	4.32509793195604e-07	3.55759181272557e-05	1088	45	225	0.2	254	0.177165354330709	2656	hsa-miR-2682-5p,hsa-miR-3064-5p,hsa-miR-761,hsa-miR-34c-5p,hsa-miR-34b-5p,hsa-miR-19b-3p,hsa-miR-449b-5p,hsa-miR-4277,hsa-miR-653-3p,hsa-miR-7162-3p,hsa-miR-103a-2-5p,hsa-miR-3666,hsa-miR-335-3p,hsa-miR-3714,hsa-miR-130b-3p,hsa-miR-146a-3p,hsa-miR-449c-5p,hsa-miR-548au-3p,hsa-miR-195-5p,hsa-miR-454-3p,hsa-miR-4524a-5p,hsa-miR-4295,hsa-miR-3138,hsa-miR-570-3p,hsa-miR-497-5p,hsa-miR-424-5p,hsa-miR-…
hsa_circRNA_001454	hsa_circRNA_001454	circRNA	NM_001011667	CHCHD7	protein_coding	0.0001823737368766	0.00256662570125767	6357	36	225	0.16	234	0.153846153846154	2656	hsa-miR-2682-5p,hsa-miR-12129,hsa-miR-34c-5p,hsa-miR-34b-5p,hsa-miR-4709-3p,hsa-miR-34a-5p,hsa-miR-449b-5p,hsa-miR-4649-3p,hsa-miR-4693-5p,hsa-miR-218-5p,hsa-miR-6740-3p,hsa-miR-3614-5p,hsa-miR-541-5p,hsa-miR-4659b-3p,hsa-miR-146a-3p,hsa-miR-449c-5p,hsa-miR-4677-5p,hsa-miR-627-3p,hsa-miR-4659a-3p,hsa-miR-5584-3p,hsa-miR-607,hsa-miR-605-3p,hsa-miR-7845-5p,hsa-miR-942-5p,hsa-miR-147b-5p,hsa-miR-205…
hsa_circRNA_001454	hsa_circRNA_001454	circRNA	ENST00000228437	PRDM4	protein_coding	3.69310626899328e-07	3.17490066600399e-05	1041	48	225	0.213333333333333	278	0.172661870503597	2656	hsa-miR-3938,hsa-miR-2682-5p,hsa-miR-12129,hsa-miR-3909,hsa-miR-761,hsa-miR-4273,hsa-miR-12132,hsa-miR-374b-3p,hsa-miR-103a-2-5p,hsa-miR-3085-3p,hsa-miR-335-3p,hsa-miR-3714,hsa-miR-4328,hsa-miR-487a-5p,hsa-miR-302f,hsa-miR-195-5p,hsa-miR-4524a-5p,hsa-miR-10400-3p,hsa-miR-4690-5p,hsa-miR-605-3p,hsa-miR-6881-3p,hsa-miR-570-3p,hsa-miR-942-5p,hsa-miR-497-5p,hsa-miR-424-5p,hsa-miR-1248,hsa-miR-4642,hs…
hsa_circRNA_001454	hsa_circRNA_001454	circRNA	NM_020773	TBC1D14	protein_coding	2.75155510220893e-07	2.56701997456909e-05	958	60	225	0.266666666666667	381	0.15748031496063	2656	hsa-miR-199a-3p,hsa-miR-185-3p,hsa-miR-30d-3p,hsa-miR-30e-3p,hsa-miR-3064-5p,hsa-miR-34b-5p,hsa-miR-6764-5p,hsa-miR-4310,hsa-miR-875-3p,hsa-miR-374a-3p,hsa-miR-1299,hsa-miR-4268,hsa-miR-4656,hsa-miR-3085-3p,hsa-miR-4659b-3p,hsa-miR-7974,hsa-miR-146a-3p,hsa-miR-449c-5p,hsa-miR-195-5p,hsa-miR-4677-5p,hsa-miR-199b-3p,hsa-miR-3129-5p,hsa-miR-378g,hsa-miR-4659a-3p,hsa-miR-30a-3p,hsa-miR-122-5p,hsa-miR…
hsa_circRNA_001454	hsa_circRNA_001454	circRNA	NM_004370	COL12A1	protein_coding	7.52490808534652e-07	5.26114530688997e-05	1279	49	225	0.217777777777778	293	0.167235494880546	2656	hsa-miR-3938,hsa-miR-2682-5p,hsa-miR-199a-3p,hsa-miR-30d-3p,hsa-miR-30e-3p,hsa-miR-34c-5p,hsa-miR-34b-5p,hsa-miR-4712-3p,hsa-miR-12132,hsa-miR-34a-5p,hsa-miR-449b-5p,hsa-miR-4649-3p,hsa-miR-222-5p,hsa-miR-4268,hsa-miR-654-3p,hsa-miR-3714,hsa-miR-4659b-3p,hsa-miR-7974,hsa-miR-449c-5p,hsa-miR-195-5p,hsa-miR-485-5p,hsa-miR-199b-3p,hsa-miR-3129-5p,hsa-miR-4659a-3p,hsa-miR-30a-3p,hsa-miR-3140-3p,hsa-m…
hsa_circRNA_001454	hsa_circRNA_001454	circRNA	NM_017740	ZDHHC7	protein_coding	6.79827928626862e-07	4.88673420213685e-05	1244	55	225	0.244444444444444	345	0.159420289855072	2656	hsa-miR-196b-5p,hsa-miR-185-3p,hsa-miR-30d-3p,hsa-miR-30e-3p,hsa-miR-3064-5p,hsa-miR-761,hsa-miR-19b-3p,hsa-miR-3139,hsa-miR-875-3p,hsa-miR-657,hsa-miR-4514,hsa-miR-1299,hsa-miR-653-3p,hsa-miR-103a-2-5p,hsa-miR-3666,hsa-miR-3085-3p,hsa-miR-3614-5p,hsa-miR-6801-3p,hsa-miR-4797-5p,hsa-miR-7974,hsa-miR-130b-3p,hsa-miR-454-3p,hsa-miR-30a-3p,hsa-miR-6810-3p,hsa-miR-5195-3p,hsa-miR-4295,hsa-miR-5010-3p…
hsa_circRNA_001454	hsa_circRNA_001454	circRNA	NM_003615	SLC4A7	protein_coding	3.48635821780028e-06	0.000154507586691204	2014	48	225	0.213333333333333	299	0.160535117056856	2656	hsa-miR-196b-5p,hsa-miR-361-5p,hsa-miR-2682-5p,hsa-miR-34c-5p,hsa-miR-34b-5p,hsa-miR-19b-3p,hsa-miR-34a-5p,hsa-miR-449b-5p,hsa-miR-4277,hsa-miR-4496,hsa-miR-374a-3p,hsa-miR-6747-3p,hsa-miR-3666,hsa-miR-4656,hsa-miR-3714,hsa-miR-541-5p,hsa-miR-130b-3p,hsa-miR-449c-5p,hsa-miR-302f,hsa-miR-195-5p,hsa-miR-454-3p,hsa-miR-224-3p,hsa-miR-4524a-5p,hsa-miR-3611,hsa-miR-4295,hsa-miR-196a-5p,hsa-miR-497-5p,…
hsa_circRNA_001454	hsa_circRNA_001454	circRNA	ENST00000265433	NBN	protein_coding	8.22476188975829e-05	0.00145281930460619	5060	40	225	0.177777777777778	261	0.153256704980843	2656	hsa-miR-640,hsa-miR-2682-5p,hsa-miR-30d-3p,hsa-miR-30e-3p,hsa-miR-34c-5p,hsa-miR-34b-5p,hsa-miR-4255,hsa-miR-449b-5p,hsa-miR-875-3p,hsa-miR-448,hsa-miR-3151-3p,hsa-miR-3666,hsa-miR-3714,hsa-miR-3614-5p,hsa-miR-7154-5p,hsa-miR-138-1-3p,hsa-miR-130b-3p,hsa-miR-449c-5p,hsa-miR-454-3p,hsa-miR-124-5p,hsa-miR-10523-5p,hsa-miR-30a-3p,hsa-miR-4295,hsa-miR-7849-3p,hsa-miR-4797-3p,hsa-miR-570-3p,hsa-miR-21…
hsa_circRNA_001454	hsa_circRNA_001454	circRNA	ENST00000256458	IRAK2	protein_coding	4.67894315415604e-07	3.68927453475671e-05	1134	51	225	0.226666666666667	306	0.166666666666667	2656	hsa-miR-2682-5p,hsa-miR-199a-3p,hsa-miR-761,hsa-miR-34c-5p,hsa-miR-34b-5p,hsa-miR-6764-5p,hsa-miR-12132,hsa-miR-34a-5p,hsa-miR-449b-5p,hsa-miR-374b-3p,hsa-miR-4649-3p,hsa-miR-875-3p,hsa-miR-4514,hsa-miR-3151-3p,hsa-miR-1299,hsa-miR-7162-3p,hsa-miR-3614-5p,hsa-miR-6801-3p,hsa-miR-449c-5p,hsa-miR-195-5p,hsa-miR-199b-3p,hsa-miR-3129-5p,hsa-miR-4524a-5p,hsa-miR-6810-3p,hsa-miR-5010-3p,hsa-miR-3689c,h…
hsa_circRNA_001454	hsa_circRNA_001454	circRNA	NM_001539	DNAJA1	protein_coding	6.12145794834551e-06	0.000225350734747546	2428	34	225	0.151111111111111	185	0.183783783783784	2656	hsa-miR-30d-3p,hsa-miR-30e-3p,hsa-miR-761,hsa-miR-522-3p,hsa-miR-4496,hsa-miR-1299,hsa-miR-3666,hsa-miR-4797-5p,hsa-miR-130b-3p,hsa-miR-146a-3p,hsa-miR-302f,hsa-miR-195-5p,hsa-miR-454-3p,hsa-miR-10523-5p,hsa-miR-30a-3p,hsa-miR-4295,hsa-miR-107,hsa-miR-4667-3p,hsa-miR-942-5p,hsa-miR-497-5p,hsa-miR-147b-5p,hsa-miR-424-5p,hsa-miR-6730-5p,hsa-miR-3659,hsa-miR-15a-5p,hsa-miR-670-3p,hsa-miR-15b-5p,hsa-…
hsa_circRNA_001454	hsa_circRNA_001454	circRNA	ENST00000396625	COL4A4	protein_coding	2.23630531215284e-06	0.000111744093411778	1789	58	225	0.257777777777778	385	0.150649350649351	2656	hsa-miR-361-5p,hsa-miR-6737-3p,hsa-miR-30d-3p,hsa-miR-30e-3p,hsa-miR-34c-5p,hsa-miR-6764-5p,hsa-miR-522-3p,hsa-miR-34a-5p,hsa-miR-449b-5p,hsa-miR-4310,hsa-miR-4277,hsa-miR-875-3p,hsa-miR-374a-3p,hsa-miR-6747-3p,hsa-miR-4693-5p,hsa-miR-1299,hsa-miR-4659b-3p,hsa-miR-146a-3p,hsa-miR-302f,hsa-miR-374c-5p,hsa-miR-3129-5p,hsa-miR-3150a-3p,hsa-miR-4659a-3p,hsa-miR-30a-3p,hsa-miR-563,hsa-miR-1179,hsa-miR…
hsa_circRNA_001454	hsa_circRNA_001454	circRNA	ENST00000366603	ARID4B	protein_coding	3.61767446499042e-05	0.000807775800637195	4006	41	225	0.182222222222222	261	0.157088122605364	2656	hsa-miR-2682-5p,hsa-miR-199a-3p,hsa-miR-34c-5p,hsa-miR-34b-5p,hsa-miR-19b-3p,hsa-miR-449b-5p,hsa-miR-4277,hsa-miR-657,hsa-miR-4514,hsa-miR-4496,hsa-miR-4693-5p,hsa-miR-218-5p,hsa-miR-3666,hsa-miR-335-3p,hsa-miR-541-5p,hsa-miR-130b-3p,hsa-miR-449c-5p,hsa-miR-374c-5p,hsa-miR-627-3p,hsa-miR-199b-3p,hsa-miR-454-3p,hsa-miR-5195-3p,hsa-miR-4295,hsa-miR-636,hsa-miR-6508-3p,hsa-miR-7849-3p,hsa-miR-570-3p…
hsa_circRNA_001454	hsa_circRNA_001454	circRNA	NM_004457	ACSL3	protein_coding	1.88926668121456e-05	0.000505610475783297	3338	48	225	0.213333333333333	317	0.151419558359621	2656	hsa-miR-361-5p,hsa-miR-30d-3p,hsa-miR-30e-3p,hsa-miR-19b-3p,hsa-miR-522-3p,hsa-miR-374b-3p,hsa-miR-4514,hsa-miR-6747-3p,hsa-miR-3666,hsa-miR-211-3p,hsa-miR-7154-5p,hsa-miR-130b-3p,hsa-miR-548au-3p,hsa-miR-195-5p,hsa-miR-4677-5p,hsa-miR-454-3p,hsa-miR-3150a-3p,hsa-miR-10523-5p,hsa-miR-224-3p,hsa-miR-4524a-5p,hsa-miR-30a-3p,hsa-miR-1179,hsa-miR-5584-3p,hsa-miR-148a-3p,hsa-miR-3689c,hsa-miR-580-3p,h…
hsa_circRNA_001454	hsa_circRNA_001454	circRNA	NM_025203	WDCP	protein_coding	3.28617626183182e-07	2.90315668509491e-05	1011	54	225	0.24	329	0.164133738601824	2656	hsa-miR-3938,hsa-miR-2682-5p,hsa-miR-6737-3p,hsa-miR-4273,hsa-miR-34c-5p,hsa-miR-34b-5p,hsa-miR-6764-5p,hsa-miR-522-3p,hsa-miR-4709-3p,hsa-miR-34a-5p,hsa-miR-449b-5p,hsa-miR-4514,hsa-miR-653-3p,hsa-miR-218-5p,hsa-miR-103a-2-5p,hsa-miR-3614-5p,hsa-miR-211-3p,hsa-miR-7154-5p,hsa-miR-449c-5p,hsa-miR-195-5p,hsa-miR-378g,hsa-miR-224-3p,hsa-miR-4524a-5p,hsa-miR-107,hsa-miR-605-3p,hsa-miR-3689c,hsa-miR-…
hsa_circRNA_001454	hsa_circRNA_001454	circRNA	ENST00000308059	DLEC1	protein_coding	1.0371884196924e-07	1.28205943706536e-05	724	47	225	0.208888888888889	259	0.181467181467181	2656	hsa-miR-2682-5p,hsa-miR-185-3p,hsa-miR-708-5p,hsa-miR-34c-5p,hsa-miR-34b-5p,hsa-miR-4709-3p,hsa-miR-3139,hsa-miR-34a-5p,hsa-miR-449b-5p,hsa-miR-3666,hsa-miR-3714,hsa-miR-7974,hsa-miR-130b-3p,hsa-miR-449c-5p,hsa-miR-195-5p,hsa-miR-4677-5p,hsa-miR-454-3p,hsa-miR-4524a-5p,hsa-miR-19b-1-5p,hsa-miR-4295,hsa-miR-6763-5p,hsa-miR-3689c,hsa-miR-3138,hsa-miR-2113,hsa-miR-497-5p,hsa-miR-424-5p,hsa-miR-4520-…
hsa_circRNA_001454	hsa_circRNA_001454	circRNA	ENST00000304411	GPR27	protein_coding	4.39937759831823e-05	0.000924861403350467	4256	34	225	0.151111111111111	202	0.168316831683168	2656	hsa-miR-30d-3p,hsa-miR-30e-3p,hsa-miR-761,hsa-miR-374b-3p,hsa-miR-4496,hsa-miR-222-5p,hsa-miR-4693-5p,hsa-miR-103a-2-5p,hsa-miR-4656,hsa-miR-3714,hsa-miR-138-1-3p,hsa-miR-195-5p,hsa-miR-378g,hsa-miR-4524a-5p,hsa-miR-30a-3p,hsa-miR-3611,hsa-miR-605-3p,hsa-miR-497-5p,hsa-miR-4742-3p,hsa-miR-3679-3p,hsa-miR-15a-5p,hsa-miR-4524b-5p,hsa-miR-15b-5p,hsa-miR-10394-5p,hsa-miR-12124,hsa-miR-5589-5p,hsa-miR…
hsa_circRNA_001454	hsa_circRNA_001454	circRNA	ENST00000254976	SNAP25	protein_coding	5.73699749610989e-07	4.29281870333915e-05	1195	39	225	0.173333333333333	207	0.188405797101449	2656	hsa-miR-4777-5p,hsa-miR-30d-3p,hsa-miR-30e-3p,hsa-miR-708-5p,hsa-miR-522-3p,hsa-miR-3139,hsa-miR-34a-5p,hsa-miR-875-3p,hsa-miR-374a-3p,hsa-miR-4693-5p,hsa-miR-3666,hsa-miR-4328,hsa-miR-517-5p,hsa-miR-7154-5p,hsa-miR-130b-3p,hsa-miR-195-5p,hsa-miR-454-3p,hsa-miR-224-3p,hsa-miR-30a-3p,hsa-miR-1179,hsa-miR-4295,hsa-miR-5010-3p,hsa-miR-497-5p,hsa-miR-424-5p,hsa-miR-15a-5p,hsa-miR-15b-5p,hsa-miR-7157-…
hsa_circRNA_001454	hsa_circRNA_001454	circRNA	NM_032184	SYDE2	protein_coding	2.53031605169532e-05	0.000622616371774456	3635	45	225	0.2	293	0.15358361774744	2656	hsa-miR-12129,hsa-miR-4273,hsa-miR-6764-5p,hsa-miR-12132,hsa-miR-4310,hsa-miR-4496,hsa-miR-374a-3p,hsa-miR-4693-5p,hsa-miR-654-3p,hsa-miR-4328,hsa-miR-3614-5p,hsa-miR-6884-5p,hsa-miR-4659b-3p,hsa-miR-4797-5p,hsa-miR-485-5p,hsa-miR-374c-5p,hsa-miR-4677-5p,hsa-miR-4659a-3p,hsa-miR-4524a-5p,hsa-miR-107,hsa-miR-607,hsa-miR-148a-3p,hsa-miR-3689c,hsa-miR-570-3p,hsa-miR-424-5p,hsa-miR-423-5p,hsa-miR-124…
hsa_circRNA_001454	hsa_circRNA_001454	circRNA	NM_032229	SLITRK6	protein_coding	5.96159970720462e-07	4.42756383897811e-05	1204	34	225	0.151111111111111	168	0.202380952380952	2656	hsa-miR-6737-3p,hsa-miR-30d-3p,hsa-miR-30e-3p,hsa-miR-4712-3p,hsa-miR-12132,hsa-miR-4310,hsa-miR-222-5p,hsa-miR-218-5p,hsa-miR-103a-2-5p,hsa-miR-541-5p,hsa-miR-4659b-3p,hsa-miR-487a-5p,hsa-miR-195-5p,hsa-miR-4659a-3p,hsa-miR-30a-3p,hsa-miR-5195-3p,hsa-miR-497-5p,hsa-miR-424-5p,hsa-miR-4778-3p,hsa-miR-1248,hsa-miR-4642,hsa-miR-2054,hsa-miR-15a-5p,hsa-miR-567,hsa-miR-15b-5p,hsa-miR-7157-5p,hsa-miR-…
hsa_circRNA_001454	hsa_circRNA_001454	circRNA	ENST00000282032	ARL14EP	protein_coding	6.03427156461071e-05	0.00117015182043707	4614	34	225	0.151111111111111	205	0.165853658536585	2656	hsa-miR-640,hsa-miR-522-3p,hsa-miR-4709-3p,hsa-miR-4255,hsa-miR-3619-3p,hsa-miR-4496,hsa-miR-653-3p,hsa-miR-218-5p,hsa-miR-4328,hsa-miR-211-3p,hsa-miR-4659b-3p,hsa-miR-7154-5p,hsa-miR-195-5p,hsa-miR-124-5p,hsa-miR-3150a-3p,hsa-miR-224-3p,hsa-miR-4659a-3p,hsa-miR-5584-3p,hsa-miR-6763-5p,hsa-miR-7845-5p,hsa-miR-2113,hsa-miR-147b-5p,hsa-miR-424-5p,hsa-miR-1248,hsa-miR-6888-3p,hsa-miR-3659,hsa-miR-49…
hsa_circRNA_001454	hsa_circRNA_001454	circRNA	ENST00000243298	RAB9B	protein_coding	6.42722503230863e-09	1.99719322852915e-06	288	56	225	0.248888888888889	312	0.179487179487179	2656	hsa-miR-2682-5p,hsa-miR-34b-5p,hsa-miR-3619-3p,hsa-miR-374b-3p,hsa-miR-4649-3p,hsa-miR-4277,hsa-miR-3666,hsa-miR-3714,hsa-miR-3614-5p,hsa-miR-541-5p,hsa-miR-7154-5p,hsa-miR-487a-5p,hsa-miR-130b-3p,hsa-miR-449c-5p,hsa-miR-195-5p,hsa-miR-374c-5p,hsa-miR-4677-5p,hsa-miR-454-3p,hsa-miR-4524a-5p,hsa-miR-4295,hsa-miR-5584-3p,hsa-miR-107,hsa-miR-148a-3p,hsa-miR-6881-3p,hsa-miR-497-5p,hsa-miR-424-5p,hsa-…
hsa_circRNA_001454	hsa_circRNA_001454	circRNA	NM_014912	CPEB3	protein_coding	4.52212368376232e-07	3.62958219579319e-05	1115	59	225	0.262222222222222	377	0.156498673740053	2656	hsa-miR-2682-5p,hsa-miR-199a-3p,hsa-miR-708-5p,hsa-miR-34c-5p,hsa-miR-34b-5p,hsa-miR-19b-3p,hsa-miR-3139,hsa-miR-34a-5p,hsa-miR-449b-5p,hsa-miR-4310,hsa-miR-4649-3p,hsa-miR-3666,hsa-miR-4659b-3p,hsa-miR-7154-5p,hsa-miR-130b-3p,hsa-miR-449c-5p,hsa-miR-548au-3p,hsa-miR-195-5p,hsa-miR-199b-3p,hsa-miR-454-3p,hsa-miR-3129-5p,hsa-miR-378g,hsa-miR-4659a-3p,hsa-miR-4524a-5p,hsa-miR-5195-3p,hsa-miR-10400-…
hsa_circRNA_001454	hsa_circRNA_001454	circRNA	NM_014289	CAPN6	protein_coding	1.64966040335526e-07	1.77871154792135e-05	830	57	225	0.253333333333333	349	0.163323782234957	2656	hsa-miR-4777-5p,hsa-miR-361-5p,hsa-miR-2682-5p,hsa-miR-12129,hsa-miR-3064-5p,hsa-miR-708-5p,hsa-miR-34c-5p,hsa-miR-34b-5p,hsa-miR-4255,hsa-miR-3139,hsa-miR-34a-5p,hsa-miR-449b-5p,hsa-miR-875-3p,hsa-miR-374a-3p,hsa-miR-3085-3p,hsa-miR-654-3p,hsa-miR-335-3p,hsa-miR-3714,hsa-miR-450a-2-3p,hsa-miR-517-5p,hsa-miR-7974,hsa-miR-449c-5p,hsa-miR-195-5p,hsa-miR-124-5p,hsa-miR-6865-5p,hsa-miR-378g,hsa-miR-4…
hsa_circRNA_001454	hsa_circRNA_001454	circRNA	NM_020752	GPR158	protein_coding	1.33465199612059e-08	3.24570682306576e-06	368	62	225	0.275555555555556	370	0.167567567567568	2656	hsa-miR-2682-5p,hsa-miR-185-3p,hsa-miR-30d-3p,hsa-miR-3909,hsa-miR-30e-3p,hsa-miR-708-5p,hsa-miR-34c-5p,hsa-miR-34b-5p,hsa-miR-19b-3p,hsa-miR-522-3p,hsa-miR-4712-3p,hsa-miR-3139,hsa-miR-34a-5p,hsa-miR-449b-5p,hsa-miR-374b-3p,hsa-miR-875-3p,hsa-miR-4693-5p,hsa-miR-1299,hsa-miR-653-3p,hsa-miR-3666,hsa-miR-6740-3p,hsa-miR-4659b-3p,hsa-miR-487a-5p,hsa-miR-130b-3p,hsa-miR-449c-5p,hsa-miR-627-3p,hsa-mi…
hsa_circRNA_001454	hsa_circRNA_001454	circRNA	ENST00000261601	USP14	protein_coding	5.4382042893235e-08	8.29099176259673e-06	586	56	225	0.248888888888889	330	0.16969696969697	2656	hsa-miR-6737-3p,hsa-miR-708-5p,hsa-miR-522-3p,hsa-miR-4709-3p,hsa-miR-4712-3p,hsa-miR-3139,hsa-miR-875-3p,hsa-miR-4514,hsa-miR-218-5p,hsa-miR-103a-2-5p,hsa-miR-3714,hsa-miR-450a-2-3p,hsa-miR-4797-5p,hsa-miR-146a-3p,hsa-miR-195-5p,hsa-miR-3150a-3p,hsa-miR-10523-5p,hsa-miR-107,hsa-miR-6763-5p,hsa-miR-580-3p,hsa-miR-6881-3p,hsa-miR-4667-3p,hsa-miR-7849-3p,hsa-miR-942-5p,hsa-miR-497-5p,hsa-miR-424-5p…
hsa_circRNA_001454	hsa_circRNA_001454	circRNA	ENST00000328828	SH2D7	protein_coding	1.83877433081624e-07	1.91701006941482e-05	855	61	225	0.271111111111111	386	0.158031088082902	2656	hsa-miR-3938,hsa-miR-2682-5p,hsa-miR-199a-3p,hsa-miR-6737-3p,hsa-miR-3909,hsa-miR-708-5p,hsa-miR-4273,hsa-miR-34c-5p,hsa-miR-34b-5p,hsa-miR-6764-5p,hsa-miR-3139,hsa-miR-34a-5p,hsa-miR-449b-5p,hsa-miR-4649-3p,hsa-miR-657,hsa-miR-4514,hsa-miR-3151-3p,hsa-miR-6747-3p,hsa-miR-222-5p,hsa-miR-653-3p,hsa-miR-103a-2-5p,hsa-miR-3614-5p,hsa-miR-211-3p,hsa-miR-6801-3p,hsa-miR-4797-5p,hsa-miR-449c-5p,hsa-miR…
hsa_circRNA_001454	hsa_circRNA_001454	circRNA	NM_000965	RARB	protein_coding	0.000162562481792082	0.00236479261752582	6150	34	225	0.151111111111111	215	0.158139534883721	2656	hsa-miR-199a-3p,hsa-miR-30d-3p,hsa-miR-30e-3p,hsa-miR-4255,hsa-miR-12132,hsa-miR-875-3p,hsa-miR-4693-5p,hsa-miR-3614-5p,hsa-miR-4797-5p,hsa-miR-487a-5p,hsa-miR-548au-3p,hsa-miR-195-5p,hsa-miR-199b-3p,hsa-miR-3129-5p,hsa-miR-124-5p,hsa-miR-30a-3p,hsa-miR-6763-5p,hsa-miR-3689c,hsa-miR-497-5p,hsa-miR-424-5p,hsa-miR-1248,hsa-miR-4642,hsa-miR-4711-5p,hsa-miR-29b-1-5p,hsa-miR-3659,hsa-miR-15a-5p,hsa-mi…
hsa_circRNA_001454	hsa_circRNA_001454	circRNA	NM_012290	TLK1	protein_coding	1.41028958271314e-05	0.000414078233680273	3047	50	225	0.222222222222222	332	0.150602409638554	2656	hsa-miR-2682-5p,hsa-miR-6737-3p,hsa-miR-30d-3p,hsa-miR-761,hsa-miR-708-5p,hsa-miR-34b-5p,hsa-miR-3139,hsa-miR-12132,hsa-miR-3619-3p,hsa-miR-374b-3p,hsa-miR-4277,hsa-miR-4514,hsa-miR-1299,hsa-miR-653-3p,hsa-miR-4452,hsa-miR-450a-2-3p,hsa-miR-618,hsa-miR-449c-5p,hsa-miR-548au-3p,hsa-miR-195-5p,hsa-miR-224-3p,hsa-miR-4524a-5p,hsa-miR-5584-3p,hsa-miR-107,hsa-miR-6881-3p,hsa-miR-570-3p,hsa-miR-497-5p,…
hsa_circRNA_001454	hsa_circRNA_001454	circRNA	ENST00000554922	EML5	protein_coding	3.91163106874382e-09	1.44654379849211e-06	241	60	225	0.266666666666667	342	0.175438596491228	2656	hsa-miR-6737-3p,hsa-miR-761,hsa-miR-708-5p,hsa-miR-4273,hsa-miR-34c-5p,hsa-miR-19b-3p,hsa-miR-3139,hsa-miR-34a-5p,hsa-miR-449b-5p,hsa-miR-4310,hsa-miR-875-3p,hsa-miR-448,hsa-miR-657,hsa-miR-3151-3p,hsa-miR-1299,hsa-miR-3614-5p,hsa-miR-4659b-3p,hsa-miR-4797-5p,hsa-miR-146a-3p,hsa-miR-195-5p,hsa-miR-10523-5p,hsa-miR-4659a-3p,hsa-miR-4524a-5p,hsa-miR-563,hsa-miR-380-5p,hsa-miR-5584-3p,hsa-miR-4690-5…
hsa_circRNA_001454	hsa_circRNA_001454	circRNA	NM_003506	FZD6	protein_coding	1.97402708745716e-06	0.000102945770574312	1714	40	225	0.177777777777778	225	0.177777777777778	2656	hsa-miR-30d-3p,hsa-miR-30e-3p,hsa-miR-34b-5p,hsa-miR-4496,hsa-miR-3666,hsa-miR-3614-5p,hsa-miR-618,hsa-miR-130b-3p,hsa-miR-449c-5p,hsa-miR-195-5p,hsa-miR-374c-5p,hsa-miR-454-3p,hsa-miR-30a-3p,hsa-miR-107,hsa-miR-607,hsa-miR-148a-3p,hsa-miR-3138,hsa-miR-2113,hsa-miR-497-5p,hsa-miR-147b-5p,hsa-miR-424-5p,hsa-miR-2054,hsa-miR-4711-5p,hsa-miR-3154,hsa-miR-6730-5p,hsa-miR-494-3p,hsa-miR-15a-5p,hsa-miR…
hsa_circRNA_001454	hsa_circRNA_001454	circRNA	ENST00000269143	AFG3L2	protein_coding	1.18682037152737e-09	6.15347678900236e-07	172	36	225	0.16	147	0.244897959183673	2656	hsa-miR-4709-3p,hsa-miR-4310,hsa-miR-4649-3p,hsa-miR-374a-3p,hsa-miR-7162-3p,hsa-miR-3666,hsa-miR-6884-5p,hsa-miR-4659b-3p,hsa-miR-130b-3p,hsa-miR-485-5p,hsa-miR-374c-5p,hsa-miR-4677-5p,hsa-miR-454-3p,hsa-miR-124-5p,hsa-miR-378g,hsa-miR-1179,hsa-miR-4295,hsa-miR-10400-3p,hsa-miR-107,hsa-miR-148a-3p,hsa-miR-3138,hsa-miR-4638-5p,hsa-miR-6842-3p,hsa-miR-4520-3p,hsa-miR-567,hsa-miR-7157-5p,hsa-miR-44…
hsa_circRNA_001454	hsa_circRNA_001454	circRNA	NM_004865	TBPL1	protein_coding	3.90296533347122e-06	0.000167604643276555	2083	50	225	0.222222222222222	318	0.157232704402516	2656	hsa-miR-196b-5p,hsa-miR-3938,hsa-miR-361-5p,hsa-miR-12129,hsa-miR-761,hsa-miR-4273,hsa-miR-4709-3p,hsa-miR-448,hsa-miR-657,hsa-miR-4496,hsa-miR-103a-2-5p,hsa-miR-618,hsa-miR-449c-5p,hsa-miR-195-5p,hsa-miR-4677-5p,hsa-miR-627-3p,hsa-miR-10523-5p,hsa-miR-4524a-5p,hsa-miR-1179,hsa-miR-5195-3p,hsa-miR-196a-5p,hsa-miR-4747-5p,hsa-miR-605-3p,hsa-miR-580-3p,hsa-miR-497-5p,hsa-miR-147b-5p,hsa-miR-424-5p,…
hsa_circRNA_001454	hsa_circRNA_001454	circRNA	ENST00000199764	CEACAM6	protein_coding	1.72960993096356e-05	0.000476227255082574	3246	39	225	0.173333333333333	236	0.165254237288136	2656	hsa-miR-30d-3p,hsa-miR-30e-3p,hsa-miR-3064-5p,hsa-miR-708-5p,hsa-miR-4273,hsa-miR-3139,hsa-miR-4496,hsa-miR-653-3p,hsa-miR-3085-3p,hsa-miR-335-3p,hsa-miR-4659b-3p,hsa-miR-7974,hsa-miR-146a-3p,hsa-miR-195-5p,hsa-miR-4677-5p,hsa-miR-4659a-3p,hsa-miR-30a-3p,hsa-miR-3140-3p,hsa-miR-3611,hsa-miR-497-5p,hsa-miR-147b-5p,hsa-miR-424-5p,hsa-miR-4778-3p,hsa-miR-6842-3p,hsa-miR-4742-3p,hsa-miR-6504-5p,hsa-m…
hsa_circRNA_001454	hsa_circRNA_001454	circRNA	NM_006627	POP4	protein_coding	4.39860732500718e-09	1.53644398935054e-06	254	63	225	0.28	369	0.170731707317073	2656	hsa-miR-2682-5p,hsa-miR-12129,hsa-miR-3909,hsa-miR-3064-5p,hsa-miR-761,hsa-miR-34c-5p,hsa-miR-34b-5p,hsa-miR-34a-5p,hsa-miR-449b-5p,hsa-miR-4277,hsa-miR-875-3p,hsa-miR-657,hsa-miR-6747-3p,hsa-miR-1299,hsa-miR-653-3p,hsa-miR-218-5p,hsa-miR-103a-2-5p,hsa-miR-3085-3p,hsa-miR-3714,hsa-miR-4328,hsa-miR-450a-2-3p,hsa-miR-6801-3p,hsa-miR-487a-5p,hsa-miR-449c-5p,hsa-miR-195-5p,hsa-miR-124-5p,hsa-miR-6865…
hsa_circRNA_001454	hsa_circRNA_001454	circRNA	NM_005045	RELN	protein_coding	1.42135174506514e-08	3.39202751256306e-06	375	36	225	0.16	160	0.225	2656	hsa-miR-6737-3p,hsa-miR-30d-3p,hsa-miR-30e-3p,hsa-miR-4693-5p,hsa-miR-218-5p,hsa-miR-3666,hsa-miR-130b-3p,hsa-miR-548au-3p,hsa-miR-195-5p,hsa-miR-454-3p,hsa-miR-10523-5p,hsa-miR-30a-3p,hsa-miR-3140-3p,hsa-miR-4295,hsa-miR-4747-5p,hsa-miR-3689c,hsa-miR-570-3p,hsa-miR-2113,hsa-miR-497-5p,hsa-miR-424-5p,hsa-miR-544a,hsa-miR-3154,hsa-miR-15a-5p,hsa-miR-15b-5p,hsa-miR-5008-3p,hsa-miR-27b-3p,hsa-miR-71…
hsa_circRNA_001454	hsa_circRNA_001454	circRNA	NM_000628	IL10RB	protein_coding	4.01432106542889e-08	6.64054778388961e-06	541	36	225	0.16	166	0.216867469879518	2656	hsa-miR-4777-5p,hsa-miR-2682-5p,hsa-miR-185-3p,hsa-miR-6737-3p,hsa-miR-34c-5p,hsa-miR-34b-5p,hsa-miR-34a-5p,hsa-miR-449b-5p,hsa-miR-3151-3p,hsa-miR-6747-3p,hsa-miR-3666,hsa-miR-3714,hsa-miR-4797-5p,hsa-miR-130b-3p,hsa-miR-449c-5p,hsa-miR-195-5p,hsa-miR-454-3p,hsa-miR-4295,hsa-miR-107,hsa-miR-570-3p,hsa-miR-4638-5p,hsa-miR-497-5p,hsa-miR-424-5p,hsa-miR-15a-5p,hsa-miR-670-3p,hsa-miR-15b-5p,hsa-miR-…
hsa_circRNA_001454	hsa_circRNA_001454	circRNA	NM_006219	PIK3CB	protein_coding	7.77069809058737e-10	4.42944639631169e-07	157	62	225	0.275555555555556	346	0.179190751445087	2656	hsa-miR-3938,hsa-miR-199a-3p,hsa-miR-12129,hsa-miR-3064-5p,hsa-miR-761,hsa-miR-34c-5p,hsa-miR-19b-3p,hsa-miR-34a-5p,hsa-miR-449b-5p,hsa-miR-4649-3p,hsa-miR-4277,hsa-miR-875-3p,hsa-miR-1299,hsa-miR-7162-3p,hsa-miR-4268,hsa-miR-103a-2-5p,hsa-miR-3666,hsa-miR-3085-3p,hsa-miR-335-3p,hsa-miR-4328,hsa-miR-3614-5p,hsa-miR-4659b-3p,hsa-miR-130b-3p,hsa-miR-146a-3p,hsa-miR-374c-5p,hsa-miR-4677-5p,hsa-miR-1…
hsa_circRNA_001454	hsa_circRNA_001454	circRNA	NM_001366004	ADGRL2	protein_coding	9.8838898585599e-06	0.000320021329635348	2764	50	225	0.222222222222222	328	0.152439024390244	2656	hsa-miR-199a-3p,hsa-miR-30d-3p,hsa-miR-30e-3p,hsa-miR-3064-5p,hsa-miR-522-3p,hsa-miR-4255,hsa-miR-12132,hsa-miR-374b-3p,hsa-miR-4496,hsa-miR-222-5p,hsa-miR-3085-3p,hsa-miR-517-5p,hsa-miR-4797-5p,hsa-miR-195-5p,hsa-miR-374c-5p,hsa-miR-627-3p,hsa-miR-199b-3p,hsa-miR-3129-5p,hsa-miR-124-5p,hsa-miR-224-3p,hsa-miR-30a-3p,hsa-miR-3611,hsa-miR-19b-1-5p,hsa-miR-3689c,hsa-miR-580-3p,hsa-miR-4667-3p,hsa-mi…
hsa_circRNA_001454	hsa_circRNA_001454	circRNA	ENST00000398130	RELCH	protein_coding	1.077518879437e-08	2.84455448606063e-06	339	47	225	0.208888888888889	242	0.194214876033058	2656	hsa-miR-361-5p,hsa-miR-6737-3p,hsa-miR-30d-3p,hsa-miR-30e-3p,hsa-miR-19b-3p,hsa-miR-4712-3p,hsa-miR-4496,hsa-miR-374a-3p,hsa-miR-4693-5p,hsa-miR-3666,hsa-miR-4328,hsa-miR-450a-2-3p,hsa-miR-4659b-3p,hsa-miR-4797-5p,hsa-miR-487a-5p,hsa-miR-130b-3p,hsa-miR-374c-5p,hsa-miR-627-3p,hsa-miR-454-3p,hsa-miR-3150a-3p,hsa-miR-10523-5p,hsa-miR-4659a-3p,hsa-miR-30a-3p,hsa-miR-4295,hsa-miR-607,hsa-miR-148a-3p,…
hsa_circRNA_001454	hsa_circRNA_001454	circRNA	NM_001122606	LAMP2	protein_coding	1.86300610821394e-05	0.000500378168194449	3332	49	225	0.217777777777778	326	0.150306748466258	2656	hsa-miR-4777-5p,hsa-miR-2682-5p,hsa-miR-30d-3p,hsa-miR-30e-3p,hsa-miR-4273,hsa-miR-34b-5p,hsa-miR-374b-3p,hsa-miR-4277,hsa-miR-448,hsa-miR-3151-3p,hsa-miR-222-5p,hsa-miR-653-3p,hsa-miR-3714,hsa-miR-4328,hsa-miR-450a-2-3p,hsa-miR-517-5p,hsa-miR-7154-5p,hsa-miR-449c-5p,hsa-miR-195-5p,hsa-miR-4677-5p,hsa-miR-4524a-5p,hsa-miR-30a-3p,hsa-miR-5195-3p,hsa-miR-5584-3p,hsa-miR-148a-3p,hsa-miR-605-3p,hsa-m…
hsa_circRNA_001454	hsa_circRNA_001454	circRNA	NM_020750	XPO5	protein_coding	2.72240791040876e-07	2.5610398258296e-05	951	61	225	0.271111111111111	390	0.156410256410256	2656	hsa-miR-199a-3p,hsa-miR-6737-3p,hsa-miR-3909,hsa-miR-34c-5p,hsa-miR-34a-5p,hsa-miR-449b-5p,hsa-miR-374b-3p,hsa-miR-6747-3p,hsa-miR-218-5p,hsa-miR-103a-2-5p,hsa-miR-3666,hsa-miR-6884-5p,hsa-miR-211-3p,hsa-miR-517-5p,hsa-miR-7974,hsa-miR-130b-3p,hsa-miR-195-5p,hsa-miR-485-5p,hsa-miR-627-3p,hsa-miR-199b-3p,hsa-miR-454-3p,hsa-miR-6865-5p,hsa-miR-3611,hsa-miR-6763-5p,hsa-miR-148a-3p,hsa-miR-605-3p,hsa…
hsa_circRNA_001454	hsa_circRNA_001454	circRNA	NM_015000	STK38L	protein_coding	5.65947306801576e-10	3.72414134761717e-07	136	58	225	0.257777777777778	310	0.187096774193548	2656	hsa-miR-2682-5p,hsa-miR-199a-3p,hsa-miR-12129,hsa-miR-30d-3p,hsa-miR-3909,hsa-miR-30e-3p,hsa-miR-4273,hsa-miR-34c-5p,hsa-miR-34b-5p,hsa-miR-34a-5p,hsa-miR-449b-5p,hsa-miR-4277,hsa-miR-4514,hsa-miR-222-5p,hsa-miR-4693-5p,hsa-miR-654-3p,hsa-miR-335-3p,hsa-miR-211-3p,hsa-miR-487a-5p,hsa-miR-130b-3p,hsa-miR-449c-5p,hsa-miR-548au-3p,hsa-miR-302f,hsa-miR-195-5p,hsa-miR-374c-5p,hsa-miR-627-3p,hsa-miR-19…
hsa_circRNA_001454	hsa_circRNA_001454	circRNA	ENST00000267843	FGF7	protein_coding	4.54355321607627e-07	3.63374627315741e-05	1118	55	225	0.244444444444444	341	0.161290322580645	2656	hsa-miR-640,hsa-miR-361-5p,hsa-miR-199a-3p,hsa-miR-30d-3p,hsa-miR-30e-3p,hsa-miR-34c-5p,hsa-miR-4712-3p,hsa-miR-12132,hsa-miR-34a-5p,hsa-miR-449b-5p,hsa-miR-4310,hsa-miR-374a-3p,hsa-miR-222-5p,hsa-miR-653-3p,hsa-miR-335-3p,hsa-miR-4328,hsa-miR-541-5p,hsa-miR-6884-5p,hsa-miR-548au-3p,hsa-miR-195-5p,hsa-miR-4677-5p,hsa-miR-199b-3p,hsa-miR-3129-5p,hsa-miR-4524a-5p,hsa-miR-30a-3p,hsa-miR-107,hsa-miR-…
hsa_circRNA_001454	hsa_circRNA_001454	circRNA	NM_014510	PCLO	protein_coding	1.45259678659064e-05	0.000423305907594777	3071	45	225	0.2	287	0.156794425087108	2656	hsa-miR-640,hsa-miR-361-5p,hsa-miR-6737-3p,hsa-miR-30d-3p,hsa-miR-30e-3p,hsa-miR-3064-5p,hsa-miR-761,hsa-miR-34c-5p,hsa-miR-522-3p,hsa-miR-4712-3p,hsa-miR-34a-5p,hsa-miR-449b-5p,hsa-miR-875-3p,hsa-miR-374a-3p,hsa-miR-3151-3p,hsa-miR-218-5p,hsa-miR-4268,hsa-miR-3085-3p,hsa-miR-654-3p,hsa-miR-3614-5p,hsa-miR-450a-2-3p,hsa-miR-3150a-3p,hsa-miR-10523-5p,hsa-miR-30a-3p,hsa-miR-6763-5p,hsa-miR-148a-3p,…
hsa_circRNA_001454	hsa_circRNA_001454	circRNA	NM_000492	CFTR	protein_coding	9.22214252494738e-07	6.07287751333843e-05	1358	46	225	0.204444444444444	269	0.171003717472119	2656	hsa-miR-2682-5p,hsa-miR-3064-5p,hsa-miR-34c-5p,hsa-miR-34b-5p,hsa-miR-34a-5p,hsa-miR-449b-5p,hsa-miR-4310,hsa-miR-4277,hsa-miR-1299,hsa-miR-103a-2-5p,hsa-miR-3714,hsa-miR-4328,hsa-miR-541-5p,hsa-miR-6884-5p,hsa-miR-4659b-3p,hsa-miR-7974,hsa-miR-618,hsa-miR-449c-5p,hsa-miR-485-5p,hsa-miR-3150a-3p,hsa-miR-4659a-3p,hsa-miR-5195-3p,hsa-miR-5584-3p,hsa-miR-6763-5p,hsa-miR-607,hsa-miR-605-3p,hsa-miR-57…
hsa_circRNA_001454	hsa_circRNA_001454	circRNA	ENST00000297857	ZHX1	protein_coding	7.30531623366169e-05	0.00133778323245158	4887	37	225	0.164444444444444	233	0.158798283261803	2656	hsa-miR-199a-3p,hsa-miR-12129,hsa-miR-4709-3p,hsa-miR-12132,hsa-miR-448,hsa-miR-374a-3p,hsa-miR-4693-5p,hsa-miR-653-3p,hsa-miR-103a-2-5p,hsa-miR-4659b-3p,hsa-miR-4797-5p,hsa-miR-195-5p,hsa-miR-199b-3p,hsa-miR-3129-5p,hsa-miR-224-3p,hsa-miR-4659a-3p,hsa-miR-107,hsa-miR-607,hsa-miR-580-3p,hsa-miR-497-5p,hsa-miR-147b-5p,hsa-miR-424-5p,hsa-miR-1248,hsa-miR-4742-3p,hsa-miR-15a-5p,hsa-miR-15b-5p,hsa-mi…
hsa_circRNA_001454	hsa_circRNA_001454	circRNA	NM_016562	TLR7	protein_coding	4.8104427981616e-08	7.52624051286496e-06	572	47	225	0.208888888888889	253	0.185770750988142	2656	hsa-miR-640,hsa-miR-2682-5p,hsa-miR-708-5p,hsa-miR-34b-5p,hsa-miR-19b-3p,hsa-miR-3139,hsa-miR-3619-3p,hsa-miR-4277,hsa-miR-6747-3p,hsa-miR-7162-3p,hsa-miR-3666,hsa-miR-4452,hsa-miR-4659b-3p,hsa-miR-7154-5p,hsa-miR-618,hsa-miR-130b-3p,hsa-miR-449c-5p,hsa-miR-548au-3p,hsa-miR-4677-5p,hsa-miR-454-3p,hsa-miR-4659a-3p,hsa-miR-3140-3p,hsa-miR-3611,hsa-miR-5584-3p,hsa-miR-4690-5p,hsa-miR-5010-3p,hsa-miR…
hsa_circRNA_001454	hsa_circRNA_001454	circRNA	NM_018244	UQCC1	protein_coding	8.24625130758002e-06	0.000281564963093956	2620	50	225	0.222222222222222	326	0.153374233128834	2656	hsa-miR-185-3p,hsa-miR-3064-5p,hsa-miR-4273,hsa-miR-4310,hsa-miR-4496,hsa-miR-6747-3p,hsa-miR-653-3p,hsa-miR-3085-3p,hsa-miR-450a-2-3p,hsa-miR-7154-5p,hsa-miR-7974,hsa-miR-195-5p,hsa-miR-6865-5p,hsa-miR-3150a-3p,hsa-miR-122-5p,hsa-miR-4690-5p,hsa-miR-107,hsa-miR-6763-5p,hsa-miR-4747-5p,hsa-miR-6508-3p,hsa-miR-7845-5p,hsa-miR-942-5p,hsa-miR-497-5p,hsa-miR-423-5p,hsa-miR-6842-3p,hsa-miR-544a,hsa-mi…
hsa_circRNA_001454	hsa_circRNA_001454	circRNA	NM_001521	GTF3C2	protein_coding	2.79266202235116e-07	2.57923689143733e-05	962	37	225	0.164444444444444	186	0.198924731182796	2656	hsa-miR-2682-5p,hsa-miR-185-3p,hsa-miR-30d-3p,hsa-miR-30e-3p,hsa-miR-708-5p,hsa-miR-34b-5p,hsa-miR-4255,hsa-miR-3139,hsa-miR-449b-5p,hsa-miR-4277,hsa-miR-3714,hsa-miR-541-5p,hsa-miR-6801-3p,hsa-miR-7974,hsa-miR-449c-5p,hsa-miR-4677-5p,hsa-miR-124-5p,hsa-miR-3150a-3p,hsa-miR-122-5p,hsa-miR-6810-3p,hsa-miR-5584-3p,hsa-miR-6763-5p,hsa-miR-4747-5p,hsa-miR-605-3p,hsa-miR-6508-3p,hsa-miR-147b-5p,hsa-mi…
hsa_circRNA_001454	hsa_circRNA_001454	circRNA	NM_001265615	FAM153B	protein_coding	3.59514308838881e-06	0.000157706883422662	2038	36	225	0.16	197	0.182741116751269	2656	hsa-miR-185-3p,hsa-miR-761,hsa-miR-4273,hsa-miR-19b-3p,hsa-miR-4709-3p,hsa-miR-103a-2-5p,hsa-miR-3666,hsa-miR-6884-5p,hsa-miR-6801-3p,hsa-miR-130b-3p,hsa-miR-485-5p,hsa-miR-454-3p,hsa-miR-6810-3p,hsa-miR-4295,hsa-miR-4690-5p,hsa-miR-4747-5p,hsa-miR-148a-3p,hsa-miR-6508-3p,hsa-miR-205-5p,hsa-miR-7156-5p,hsa-miR-4478,hsa-miR-214-3p,hsa-miR-10394-5p,hsa-miR-432-5p,hsa-miR-3619-5p,hsa-miR-130a-3p,hsa…
hsa_circRNA_001454	hsa_circRNA_001454	circRNA	ENST00000513610	MYO10	protein_coding	0.000217508267551703	0.00290182876982775	6707	37	225	0.164444444444444	245	0.151020408163265	2656	hsa-miR-2682-5p,hsa-miR-3909,hsa-miR-34c-5p,hsa-miR-34b-5p,hsa-miR-4709-3p,hsa-miR-4310,hsa-miR-222-5p,hsa-miR-1299,hsa-miR-4328,hsa-miR-4659b-3p,hsa-miR-7154-5p,hsa-miR-487a-5p,hsa-miR-449c-5p,hsa-miR-548au-3p,hsa-miR-374c-5p,hsa-miR-3129-5p,hsa-miR-6865-5p,hsa-miR-4659a-3p,hsa-miR-19b-1-5p,hsa-miR-3689c,hsa-miR-4667-3p,hsa-miR-7845-5p,hsa-miR-147b-5p,hsa-miR-6842-3p,hsa-miR-19b-2-5p,hsa-miR-715…
hsa_circRNA_001454	hsa_circRNA_001454	circRNA	NM_017715	ZNF3	protein_coding	8.00752165220417e-07	5.52945320386349e-05	1296	34	225	0.151111111111111	170	0.2	2656	hsa-miR-2682-5p,hsa-miR-34c-5p,hsa-miR-34b-5p,hsa-miR-19b-3p,hsa-miR-34a-5p,hsa-miR-449b-5p,hsa-miR-4649-3p,hsa-miR-3666,hsa-miR-3614-5p,hsa-miR-130b-3p,hsa-miR-449c-5p,hsa-miR-195-5p,hsa-miR-454-3p,hsa-miR-3150a-3p,hsa-miR-122-5p,hsa-miR-4295,hsa-miR-107,hsa-miR-6763-5p,hsa-miR-497-5p,hsa-miR-424-5p,hsa-miR-423-5p,hsa-miR-1248,hsa-miR-6730-5p,hsa-miR-15a-5p,hsa-miR-15b-5p,hsa-miR-449a,hsa-miR-31…
hsa_circRNA_001454	hsa_circRNA_001454	circRNA	ENST00000319217	MPDZ	protein_coding	3.21274906721847e-06	0.000146096825341759	1965	34	225	0.151111111111111	180	0.188888888888889	2656	hsa-miR-4777-5p,hsa-miR-4273,hsa-miR-374b-3p,hsa-miR-448,hsa-miR-1299,hsa-miR-335-3p,hsa-miR-4328,hsa-miR-4659b-3p,hsa-miR-195-5p,hsa-miR-4677-5p,hsa-miR-3150a-3p,hsa-miR-4659a-3p,hsa-miR-4524a-5p,hsa-miR-107,hsa-miR-6763-5p,hsa-miR-148a-3p,hsa-miR-2113,hsa-miR-942-5p,hsa-miR-497-5p,hsa-miR-424-5p,hsa-miR-1248,hsa-miR-4642,hsa-miR-2054,hsa-miR-544a,hsa-miR-3679-3p,hsa-miR-15a-5p,hsa-miR-670-3p,hs…
hsa_circRNA_001454	hsa_circRNA_001454	circRNA	NM_001042601	TTC14	protein_coding	1.49009061217752e-06	8.39571437407586e-05	1587	53	225	0.235555555555556	335	0.158208955223881	2656	hsa-miR-640,hsa-miR-199a-3p,hsa-miR-3909,hsa-miR-761,hsa-miR-4709-3p,hsa-miR-4255,hsa-miR-3619-3p,hsa-miR-4310,hsa-miR-875-3p,hsa-miR-222-5p,hsa-miR-1299,hsa-miR-7162-3p,hsa-miR-3666,hsa-miR-654-3p,hsa-miR-3614-5p,hsa-miR-130b-3p,hsa-miR-195-5p,hsa-miR-374c-5p,hsa-miR-4677-5p,hsa-miR-199b-3p,hsa-miR-454-3p,hsa-miR-3129-5p,hsa-miR-124-5p,hsa-miR-5195-3p,hsa-miR-570-3p,hsa-miR-4638-5p,hsa-miR-497-5…
hsa_circRNA_001454	hsa_circRNA_001454	circRNA	ENST00000310954	SLCO4C1	protein_coding	2.10122578009982e-06	0.00010714814742933	1755	48	225	0.213333333333333	294	0.163265306122449	2656	hsa-miR-3938,hsa-miR-199a-3p,hsa-miR-30d-3p,hsa-miR-30e-3p,hsa-miR-522-3p,hsa-miR-4310,hsa-miR-4277,hsa-miR-374a-3p,hsa-miR-6747-3p,hsa-miR-7162-3p,hsa-miR-4268,hsa-miR-450a-2-3p,hsa-miR-146a-3p,hsa-miR-199b-3p,hsa-miR-3129-5p,hsa-miR-124-5p,hsa-miR-10523-5p,hsa-miR-378g,hsa-miR-224-3p,hsa-miR-30a-3p,hsa-miR-5584-3p,hsa-miR-10400-3p,hsa-miR-107,hsa-miR-605-3p,hsa-miR-3689c,hsa-miR-6508-3p,hsa-miR…
hsa_circRNA_001454	hsa_circRNA_001454	circRNA	NM_032582	USP32	protein_coding	9.66433814946275e-08	1.24087606027241e-05	697	51	225	0.226666666666667	292	0.174657534246575	2656	hsa-miR-196b-5p,hsa-miR-361-5p,hsa-miR-30d-3p,hsa-miR-30e-3p,hsa-miR-19b-3p,hsa-miR-4693-5p,hsa-miR-218-5p,hsa-miR-4268,hsa-miR-3666,hsa-miR-4452,hsa-miR-541-5p,hsa-miR-6801-3p,hsa-miR-7154-5p,hsa-miR-618,hsa-miR-130b-3p,hsa-miR-4677-5p,hsa-miR-454-3p,hsa-miR-6865-5p,hsa-miR-4524a-5p,hsa-miR-30a-3p,hsa-miR-3140-3p,hsa-miR-6810-3p,hsa-miR-196a-5p,hsa-miR-148a-3p,hsa-miR-605-3p,hsa-miR-3138,hsa-miR…
hsa_circRNA_001454	hsa_circRNA_001454	circRNA	NM_153000	APCDD1	protein_coding	1.44531541078195e-05	0.000421458494809739	3068	48	225	0.213333333333333	314	0.152866242038217	2656	hsa-miR-640,hsa-miR-185-3p,hsa-miR-761,hsa-miR-12132,hsa-miR-4310,hsa-miR-6747-3p,hsa-miR-3666,hsa-miR-335-3p,hsa-miR-4328,hsa-miR-3614-5p,hsa-miR-4659b-3p,hsa-miR-618,hsa-miR-130b-3p,hsa-miR-195-5p,hsa-miR-454-3p,hsa-miR-6865-5p,hsa-miR-4659a-3p,hsa-miR-4295,hsa-miR-4747-5p,hsa-miR-605-3p,hsa-miR-3689c,hsa-miR-4667-3p,hsa-miR-4638-5p,hsa-miR-497-5p,hsa-miR-424-5p,hsa-miR-4711-5p,hsa-miR-29b-1-5p…
hsa_circRNA_001454	hsa_circRNA_001454	circRNA	NM_001037334	USP14	protein_coding	5.4382042893235e-08	8.29099176259673e-06	587	56	225	0.248888888888889	330	0.16969696969697	2656	hsa-miR-6737-3p,hsa-miR-708-5p,hsa-miR-522-3p,hsa-miR-4709-3p,hsa-miR-4712-3p,hsa-miR-3139,hsa-miR-875-3p,hsa-miR-4514,hsa-miR-218-5p,hsa-miR-103a-2-5p,hsa-miR-3714,hsa-miR-450a-2-3p,hsa-miR-4797-5p,hsa-miR-146a-3p,hsa-miR-195-5p,hsa-miR-3150a-3p,hsa-miR-10523-5p,hsa-miR-107,hsa-miR-6763-5p,hsa-miR-580-3p,hsa-miR-6881-3p,hsa-miR-4667-3p,hsa-miR-7849-3p,hsa-miR-942-5p,hsa-miR-497-5p,hsa-miR-424-5p…
hsa_circRNA_001454	hsa_circRNA_001454	circRNA	ENST00000397092	GPER1	protein_coding	2.4213561598437e-05	0.000604459560312174	3583	37	225	0.164444444444444	222	0.166666666666667	2656	hsa-miR-3064-5p,hsa-miR-708-5p,hsa-miR-6764-5p,hsa-miR-4649-3p,hsa-miR-4514,hsa-miR-4268,hsa-miR-3666,hsa-miR-3085-3p,hsa-miR-130b-3p,hsa-miR-627-3p,hsa-miR-454-3p,hsa-miR-4295,hsa-miR-107,hsa-miR-6881-3p,hsa-miR-942-5p,hsa-miR-497-5p,hsa-miR-424-5p,hsa-miR-423-5p,hsa-miR-6842-3p,hsa-miR-6504-5p,hsa-miR-3679-3p,hsa-miR-4692,hsa-miR-15a-5p,hsa-miR-15b-5p,hsa-miR-223-3p,hsa-miR-4478,hsa-miR-28-5p,h…
hsa_circRNA_001454	hsa_circRNA_001454	circRNA	ENST00000394859	ANKRD13B	protein_coding	2.88285674970978e-06	0.000134793886678044	1910	54	225	0.24	351	0.153846153846154	2656	hsa-miR-185-3p,hsa-miR-6737-3p,hsa-miR-3064-5p,hsa-miR-34c-5p,hsa-miR-6764-5p,hsa-miR-34a-5p,hsa-miR-449b-5p,hsa-miR-1299,hsa-miR-218-5p,hsa-miR-4268,hsa-miR-3085-3p,hsa-miR-3614-5p,hsa-miR-450a-2-3p,hsa-miR-541-5p,hsa-miR-6884-5p,hsa-miR-6801-3p,hsa-miR-4677-5p,hsa-miR-627-3p,hsa-miR-4524a-5p,hsa-miR-6810-3p,hsa-miR-5010-3p,hsa-miR-636,hsa-miR-4747-5p,hsa-miR-3689c,hsa-miR-7845-5p,hsa-miR-2113,h…
hsa_circRNA_001454	hsa_circRNA_001454	circRNA	NM_002839	PTPRD	protein_coding	4.73192852150501e-07	3.72448970250702e-05	1136	62	225	0.275555555555556	405	0.153086419753086	2656	hsa-miR-3938,hsa-miR-30d-3p,hsa-miR-30e-3p,hsa-miR-34c-5p,hsa-miR-19b-3p,hsa-miR-4709-3p,hsa-miR-34a-5p,hsa-miR-449b-5p,hsa-miR-4310,hsa-miR-374b-3p,hsa-miR-4277,hsa-miR-875-3p,hsa-miR-653-3p,hsa-miR-7162-3p,hsa-miR-3666,hsa-miR-3085-3p,hsa-miR-335-3p,hsa-miR-4452,hsa-miR-4797-5p,hsa-miR-487a-5p,hsa-miR-130b-3p,hsa-miR-548au-3p,hsa-miR-195-5p,hsa-miR-454-3p,hsa-miR-4524a-5p,hsa-miR-30a-3p,hsa-miR…
hsa_circRNA_001454	hsa_circRNA_001454	circRNA	ENST00000636217	PRSS51	protein_coding	3.02317636012075e-06	0.000140110368718947	1930	46	225	0.204444444444444	280	0.164285714285714	2656	hsa-miR-185-3p,hsa-miR-30d-3p,hsa-miR-30e-3p,hsa-miR-3064-5p,hsa-miR-34c-5p,hsa-miR-34a-5p,hsa-miR-449b-5p,hsa-miR-374b-3p,hsa-miR-4496,hsa-miR-3151-3p,hsa-miR-1299,hsa-miR-3085-3p,hsa-miR-7154-5p,hsa-miR-7974,hsa-miR-618,hsa-miR-627-3p,hsa-miR-30a-3p,hsa-miR-107,hsa-miR-3689c,hsa-miR-4667-3p,hsa-miR-7845-5p,hsa-miR-4638-5p,hsa-miR-497-5p,hsa-miR-424-5p,hsa-miR-1248,hsa-miR-4742-3p,hsa-miR-205-5p…
hsa_circRNA_001454	hsa_circRNA_001454	circRNA	NM_016028	KMT5B	protein_coding	8.98134425257242e-06	0.000299555255576294	2683	41	225	0.182222222222222	247	0.165991902834008	2656	hsa-miR-30d-3p,hsa-miR-761,hsa-miR-34c-5p,hsa-miR-522-3p,hsa-miR-34a-5p,hsa-miR-449b-5p,hsa-miR-875-3p,hsa-miR-653-3p,hsa-miR-218-5p,hsa-miR-4268,hsa-miR-103a-2-5p,hsa-miR-4656,hsa-miR-4659b-3p,hsa-miR-195-5p,hsa-miR-627-3p,hsa-miR-224-3p,hsa-miR-30a-3p,hsa-miR-5195-3p,hsa-miR-580-3p,hsa-miR-570-3p,hsa-miR-942-5p,hsa-miR-497-5p,hsa-miR-147b-5p,hsa-miR-424-5p,hsa-miR-6504-5p,hsa-miR-6888-3p,hsa-mi…
hsa_circRNA_001454	hsa_circRNA_001454	circRNA	ENST00000381196	PTPRD	protein_coding	4.73192852150501e-07	3.72448970250702e-05	1137	62	225	0.275555555555556	405	0.153086419753086	2656	hsa-miR-3938,hsa-miR-30d-3p,hsa-miR-30e-3p,hsa-miR-34c-5p,hsa-miR-19b-3p,hsa-miR-4709-3p,hsa-miR-34a-5p,hsa-miR-449b-5p,hsa-miR-4310,hsa-miR-374b-3p,hsa-miR-4277,hsa-miR-875-3p,hsa-miR-653-3p,hsa-miR-7162-3p,hsa-miR-3666,hsa-miR-3085-3p,hsa-miR-335-3p,hsa-miR-4452,hsa-miR-4797-5p,hsa-miR-487a-5p,hsa-miR-130b-3p,hsa-miR-548au-3p,hsa-miR-195-5p,hsa-miR-454-3p,hsa-miR-4524a-5p,hsa-miR-30a-3p,hsa-miR…
hsa_circRNA_001454	hsa_circRNA_001454	circRNA	ENST00000448083	FOSL1	protein_coding	0.000182748725567554	0.00256947866413465	6363	37	225	0.164444444444444	243	0.152263374485597	2656	hsa-miR-3938,hsa-miR-185-3p,hsa-miR-34c-5p,hsa-miR-19b-3p,hsa-miR-4255,hsa-miR-34a-5p,hsa-miR-449b-5p,hsa-miR-4693-5p,hsa-miR-1299,hsa-miR-3666,hsa-miR-6884-5p,hsa-miR-130b-3p,hsa-miR-485-5p,hsa-miR-454-3p,hsa-miR-378g,hsa-miR-4524a-5p,hsa-miR-3611,hsa-miR-4295,hsa-miR-4747-5p,hsa-miR-4642,hsa-miR-6504-5p,hsa-miR-5196-5p,hsa-miR-10394-5p,hsa-miR-449a,hsa-miR-138-5p,hsa-miR-6802-5p,hsa-miR-130a-3p…
hsa_circRNA_001454	hsa_circRNA_001454	circRNA	NM_001301097	KIRREL3	protein_coding	6.78841121352356e-05	0.0012643398225429	4800	43	225	0.191111111111111	286	0.15034965034965	2656	hsa-miR-2682-5p,hsa-miR-3909,hsa-miR-34c-5p,hsa-miR-34b-5p,hsa-miR-6764-5p,hsa-miR-4255,hsa-miR-34a-5p,hsa-miR-449b-5p,hsa-miR-374a-3p,hsa-miR-6747-3p,hsa-miR-218-5p,hsa-miR-3714,hsa-miR-6884-5p,hsa-miR-7154-5p,hsa-miR-449c-5p,hsa-miR-485-5p,hsa-miR-124-5p,hsa-miR-3150a-3p,hsa-miR-10400-3p,hsa-miR-636,hsa-miR-6763-5p,hsa-miR-4747-5p,hsa-miR-605-3p,hsa-miR-3689c,hsa-miR-4667-3p,hsa-miR-2113,hsa-mi…
hsa_circRNA_001454	hsa_circRNA_001454	circRNA	NM_031200	CCR9	protein_coding	8.95435280504318e-05	0.00154731008994348	5177	41	225	0.182222222222222	271	0.151291512915129	2656	hsa-miR-4777-5p,hsa-miR-30d-3p,hsa-miR-30e-3p,hsa-miR-3064-5p,hsa-miR-761,hsa-miR-34b-5p,hsa-miR-875-3p,hsa-miR-653-3p,hsa-miR-4268,hsa-miR-3085-3p,hsa-miR-4452,hsa-miR-449c-5p,hsa-miR-195-5p,hsa-miR-627-3p,hsa-miR-4524a-5p,hsa-miR-30a-3p,hsa-miR-3140-3p,hsa-miR-107,hsa-miR-148a-3p,hsa-miR-580-3p,hsa-miR-497-5p,hsa-miR-424-5p,hsa-miR-4742-3p,hsa-miR-3154,hsa-miR-6504-5p,hsa-miR-15a-5p,hsa-miR-670…
hsa_circRNA_001454	hsa_circRNA_001454	circRNA	NM_016329	SFMBT1	protein_coding	2.17110845346477e-06	0.000109587709433685	1773	50	225	0.222222222222222	312	0.16025641025641	2656	hsa-miR-6737-3p,hsa-miR-761,hsa-miR-19b-3p,hsa-miR-875-3p,hsa-miR-4514,hsa-miR-653-3p,hsa-miR-218-5p,hsa-miR-103a-2-5p,hsa-miR-3666,hsa-miR-541-5p,hsa-miR-517-5p,hsa-miR-4659b-3p,hsa-miR-130b-3p,hsa-miR-627-3p,hsa-miR-10523-5p,hsa-miR-378g,hsa-miR-4659a-3p,hsa-miR-4295,hsa-miR-607,hsa-miR-3689c,hsa-miR-580-3p,hsa-miR-4797-3p,hsa-miR-570-3p,hsa-miR-2113,hsa-miR-4638-5p,hsa-miR-4642,hsa-miR-2054,hs…
hsa_circRNA_001454	hsa_circRNA_001454	circRNA	NM_001018072	BTBD11	protein_coding	3.19587058670191e-06	0.000146096825341759	1955	53	225	0.235555555555556	343	0.154518950437318	2656	hsa-miR-2682-5p,hsa-miR-185-3p,hsa-miR-3909,hsa-miR-34c-5p,hsa-miR-34b-5p,hsa-miR-34a-5p,hsa-miR-449b-5p,hsa-miR-657,hsa-miR-4514,hsa-miR-4693-5p,hsa-miR-1299,hsa-miR-653-3p,hsa-miR-7162-3p,hsa-miR-146a-3p,hsa-miR-449c-5p,hsa-miR-548au-3p,hsa-miR-374c-5p,hsa-miR-124-5p,hsa-miR-3140-3p,hsa-miR-563,hsa-miR-380-5p,hsa-miR-5195-3p,hsa-miR-5584-3p,hsa-miR-107,hsa-miR-5010-3p,hsa-miR-148a-3p,hsa-miR-60…
hsa_circRNA_001454	hsa_circRNA_001454	circRNA	NM_182645	VGLL2	protein_coding	2.86324546420596e-08	5.40591616726127e-06	473	45	225	0.2	233	0.1931330472103	2656	hsa-miR-199a-3p,hsa-miR-761,hsa-miR-4649-3p,hsa-miR-3666,hsa-miR-3714,hsa-miR-6884-5p,hsa-miR-211-3p,hsa-miR-4659b-3p,hsa-miR-130b-3p,hsa-miR-195-5p,hsa-miR-485-5p,hsa-miR-199b-3p,hsa-miR-454-3p,hsa-miR-3129-5p,hsa-miR-6865-5p,hsa-miR-4659a-3p,hsa-miR-4295,hsa-miR-5584-3p,hsa-miR-4747-5p,hsa-miR-148a-3p,hsa-miR-605-3p,hsa-miR-7845-5p,hsa-miR-942-5p,hsa-miR-497-5p,hsa-miR-424-5p,hsa-miR-4778-3p,hs…
hsa_circRNA_001454	hsa_circRNA_001454	circRNA	NM_001042417	RUFY2	protein_coding	6.47827271940612e-05	0.00122596756286279	4728	36	225	0.16	223	0.161434977578475	2656	hsa-miR-6737-3p,hsa-miR-34c-5p,hsa-miR-19b-3p,hsa-miR-4709-3p,hsa-miR-4712-3p,hsa-miR-34a-5p,hsa-miR-449b-5p,hsa-miR-875-3p,hsa-miR-448,hsa-miR-6747-3p,hsa-miR-1299,hsa-miR-218-5p,hsa-miR-3666,hsa-miR-654-3p,hsa-miR-335-3p,hsa-miR-541-5p,hsa-miR-130b-3p,hsa-miR-454-3p,hsa-miR-4295,hsa-miR-607,hsa-miR-148a-3p,hsa-miR-6881-3p,hsa-miR-2113,hsa-miR-1248,hsa-miR-4642,hsa-miR-567,hsa-miR-670-3p,hsa-miR…
hsa_circRNA_001454	hsa_circRNA_001454	circRNA	ENST00000261304	GALC	protein_coding	2.71810480423065e-05	0.00065601978512607	3704	41	225	0.182222222222222	258	0.158914728682171	2656	hsa-miR-196b-5p,hsa-miR-4777-5p,hsa-miR-640,hsa-miR-361-5p,hsa-miR-4709-3p,hsa-miR-12132,hsa-miR-875-3p,hsa-miR-4496,hsa-miR-374a-3p,hsa-miR-1299,hsa-miR-653-3p,hsa-miR-4328,hsa-miR-3614-5p,hsa-miR-6884-5p,hsa-miR-195-5p,hsa-miR-485-5p,hsa-miR-4677-5p,hsa-miR-4524a-5p,hsa-miR-122-5p,hsa-miR-196a-5p,hsa-miR-107,hsa-miR-148a-3p,hsa-miR-4667-3p,hsa-miR-497-5p,hsa-miR-147b-5p,hsa-miR-424-5p,hsa-miR-1…
hsa_circRNA_001454	hsa_circRNA_001454	circRNA	ENST00000421967	NME6	protein_coding	3.61767446499042e-05	0.000807775800637195	4007	41	225	0.182222222222222	261	0.157088122605364	2656	hsa-miR-12129,hsa-miR-30d-3p,hsa-miR-30e-3p,hsa-miR-3064-5p,hsa-miR-4273,hsa-miR-4709-3p,hsa-miR-4277,hsa-miR-4514,hsa-miR-6747-3p,hsa-miR-103a-2-5p,hsa-miR-3666,hsa-miR-3085-3p,hsa-miR-6801-3p,hsa-miR-4659b-3p,hsa-miR-130b-3p,hsa-miR-627-3p,hsa-miR-454-3p,hsa-miR-4659a-3p,hsa-miR-4524a-5p,hsa-miR-30a-3p,hsa-miR-6810-3p,hsa-miR-4295,hsa-miR-107,hsa-miR-605-3p,hsa-miR-4797-3p,hsa-miR-4638-5p,hsa-m…
hsa_circRNA_001454	hsa_circRNA_001454	circRNA	NM_004768	SRSF11	protein_coding	2.6193174242771e-06	0.000125891822905924	1859	49	225	0.217777777777778	305	0.160655737704918	2656	hsa-miR-3938,hsa-miR-2682-5p,hsa-miR-30e-3p,hsa-miR-708-5p,hsa-miR-34c-5p,hsa-miR-34b-5p,hsa-miR-3139,hsa-miR-34a-5p,hsa-miR-449b-5p,hsa-miR-4310,hsa-miR-448,hsa-miR-374a-3p,hsa-miR-222-5p,hsa-miR-3666,hsa-miR-4328,hsa-miR-541-5p,hsa-miR-618,hsa-miR-487a-5p,hsa-miR-138-1-3p,hsa-miR-130b-3p,hsa-miR-449c-5p,hsa-miR-195-5p,hsa-miR-454-3p,hsa-miR-3129-5p,hsa-miR-4295,hsa-miR-148a-3p,hsa-miR-3138,hsa-…
hsa_circRNA_001454	hsa_circRNA_001454	circRNA	ENST00000411539	SEMA4B	protein_coding	2.31009290827902e-05	0.000583227322105007	3539	44	225	0.195555555555556	283	0.15547703180212	2656	hsa-miR-3909,hsa-miR-761,hsa-miR-708-5p,hsa-miR-34c-5p,hsa-miR-6764-5p,hsa-miR-3139,hsa-miR-34a-5p,hsa-miR-449b-5p,hsa-miR-875-3p,hsa-miR-7162-3p,hsa-miR-3714,hsa-miR-3150a-3p,hsa-miR-5195-3p,hsa-miR-4690-5p,hsa-miR-6763-5p,hsa-miR-4747-5p,hsa-miR-605-3p,hsa-miR-3689c,hsa-miR-4638-5p,hsa-miR-497-5p,hsa-miR-424-5p,hsa-miR-6888-3p,hsa-miR-6730-5p,hsa-miR-15a-5p,hsa-miR-5196-5p,hsa-miR-15b-5p,hsa-mi…
hsa_circRNA_001454	hsa_circRNA_001454	circRNA	NM_003212	TDGF1	protein_coding	7.4182405205803e-05	0.0013515484505462	4912	38	225	0.168888888888889	242	0.15702479338843	2656	hsa-miR-30d-3p,hsa-miR-30e-3p,hsa-miR-4649-3p,hsa-miR-875-3p,hsa-miR-4496,hsa-miR-4693-5p,hsa-miR-1299,hsa-miR-103a-2-5p,hsa-miR-3614-5p,hsa-miR-450a-2-3p,hsa-miR-6884-5p,hsa-miR-7154-5p,hsa-miR-4797-5p,hsa-miR-618,hsa-miR-485-5p,hsa-miR-4524a-5p,hsa-miR-30a-3p,hsa-miR-5584-3p,hsa-miR-3689c,hsa-miR-6881-3p,hsa-miR-942-5p,hsa-miR-497-5p,hsa-miR-147b-5p,hsa-miR-424-5p,hsa-miR-4742-3p,hsa-miR-15a-5p…
hsa_circRNA_001454	hsa_circRNA_001454	circRNA	NM_001161429	RANBP3L	protein_coding	2.2806252289369e-05	0.000578514721125993	3525	47	225	0.208888888888889	310	0.151612903225806	2656	hsa-miR-2682-5p,hsa-miR-30d-3p,hsa-miR-30e-3p,hsa-miR-4273,hsa-miR-34b-5p,hsa-miR-4709-3p,hsa-miR-374b-3p,hsa-miR-875-3p,hsa-miR-448,hsa-miR-4514,hsa-miR-374a-3p,hsa-miR-1299,hsa-miR-3666,hsa-miR-4452,hsa-miR-6884-5p,hsa-miR-4659b-3p,hsa-miR-618,hsa-miR-130b-3p,hsa-miR-146a-3p,hsa-miR-449c-5p,hsa-miR-302f,hsa-miR-485-5p,hsa-miR-4677-5p,hsa-miR-627-3p,hsa-miR-454-3p,hsa-miR-4659a-3p,hsa-miR-30a-3p…
hsa_circRNA_001454	hsa_circRNA_001454	circRNA	ENST00000394818	INCENP	protein_coding	7.99289297580483e-09	2.35298674698586e-06	304	46	225	0.204444444444444	232	0.198275862068966	2656	hsa-miR-2682-5p,hsa-miR-185-3p,hsa-miR-761,hsa-miR-708-5p,hsa-miR-34c-5p,hsa-miR-34b-5p,hsa-miR-3139,hsa-miR-34a-5p,hsa-miR-449b-5p,hsa-miR-374b-3p,hsa-miR-4649-3p,hsa-miR-4514,hsa-miR-3714,hsa-miR-6884-5p,hsa-miR-449c-5p,hsa-miR-195-5p,hsa-miR-485-5p,hsa-miR-627-3p,hsa-miR-3150a-3p,hsa-miR-4524a-5p,hsa-miR-4690-5p,hsa-miR-107,hsa-miR-6763-5p,hsa-miR-605-3p,hsa-miR-497-5p,hsa-miR-424-5p,hsa-miR-6…
hsa_circRNA_001454	hsa_circRNA_001454	circRNA	ENST00000331952	C14orf180	protein_coding	9.47170134642169e-07	6.1949776190902e-05	1367	40	225	0.177777777777778	219	0.182648401826484	2656	hsa-miR-185-3p,hsa-miR-3064-5p,hsa-miR-761,hsa-miR-34c-5p,hsa-miR-34a-5p,hsa-miR-449b-5p,hsa-miR-374b-3p,hsa-miR-4514,hsa-miR-3085-3p,hsa-miR-7974,hsa-miR-195-5p,hsa-miR-3150a-3p,hsa-miR-378g,hsa-miR-4524a-5p,hsa-miR-10400-3p,hsa-miR-6763-5p,hsa-miR-6881-3p,hsa-miR-4667-3p,hsa-miR-4638-5p,hsa-miR-497-5p,hsa-miR-424-5p,hsa-miR-6842-3p,hsa-miR-6504-5p,hsa-miR-4692,hsa-miR-15a-5p,hsa-miR-4524b-5p,hs…
hsa_circRNA_001454	hsa_circRNA_001454	circRNA	NM_024665	TBL1XR1	protein_coding	6.20459498874033e-09	1.94149587177391e-06	285	63	225	0.28	372	0.169354838709677	2656	hsa-miR-640,hsa-miR-3938,hsa-miR-199a-3p,hsa-miR-12129,hsa-miR-3909,hsa-miR-761,hsa-miR-34c-5p,hsa-miR-4712-3p,hsa-miR-12132,hsa-miR-34a-5p,hsa-miR-449b-5p,hsa-miR-374b-3p,hsa-miR-4277,hsa-miR-6747-3p,hsa-miR-222-5p,hsa-miR-3666,hsa-miR-6740-3p,hsa-miR-335-3p,hsa-miR-3614-5p,hsa-miR-541-5p,hsa-miR-211-3p,hsa-miR-4797-5p,hsa-miR-130b-3p,hsa-miR-548au-3p,hsa-miR-195-5p,hsa-miR-374c-5p,hsa-miR-199b-…
hsa_circRNA_001454	hsa_circRNA_001454	circRNA	NM_004655	AXIN2	protein_coding	3.792578938766e-09	1.42706775672001e-06	236	46	225	0.204444444444444	227	0.202643171806167	2656	hsa-miR-34c-5p,hsa-miR-34b-5p,hsa-miR-19b-3p,hsa-miR-34a-5p,hsa-miR-449b-5p,hsa-miR-4514,hsa-miR-6747-3p,hsa-miR-3666,hsa-miR-6740-3p,hsa-miR-3614-5p,hsa-miR-541-5p,hsa-miR-7154-5p,hsa-miR-7974,hsa-miR-130b-3p,hsa-miR-449c-5p,hsa-miR-195-5p,hsa-miR-627-3p,hsa-miR-454-3p,hsa-miR-4295,hsa-miR-4690-5p,hsa-miR-107,hsa-miR-497-5p,hsa-miR-424-5p,hsa-miR-4778-3p,hsa-miR-2054,hsa-miR-544a,hsa-miR-6888-3p…
hsa_circRNA_001454	hsa_circRNA_001454	circRNA	ENST00000520121	PGRMC2	protein_coding	3.98128844795752e-05	0.000860829782732695	4137	44	225	0.195555555555556	289	0.152249134948097	2656	hsa-miR-199a-3p,hsa-miR-30d-3p,hsa-miR-30e-3p,hsa-miR-761,hsa-miR-522-3p,hsa-miR-4277,hsa-miR-222-5p,hsa-miR-3666,hsa-miR-450a-2-3p,hsa-miR-130b-3p,hsa-miR-548au-3p,hsa-miR-627-3p,hsa-miR-199b-3p,hsa-miR-454-3p,hsa-miR-124-5p,hsa-miR-224-3p,hsa-miR-30a-3p,hsa-miR-4295,hsa-miR-107,hsa-miR-5010-3p,hsa-miR-4747-5p,hsa-miR-607,hsa-miR-148a-3p,hsa-miR-4778-3p,hsa-miR-423-5p,hsa-miR-1248,hsa-miR-4642,h…
hsa_circRNA_001454	hsa_circRNA_001454	circRNA	NM_001242462	GHR	protein_coding	4.08103752569572e-06	0.00017301008587735	2111	55	225	0.244444444444444	364	0.151098901098901	2656	hsa-miR-3938,hsa-miR-6737-3p,hsa-miR-3909,hsa-miR-34b-5p,hsa-miR-3139,hsa-miR-3619-3p,hsa-miR-374a-3p,hsa-miR-6747-3p,hsa-miR-222-5p,hsa-miR-7162-3p,hsa-miR-103a-2-5p,hsa-miR-335-3p,hsa-miR-450a-2-3p,hsa-miR-4659b-3p,hsa-miR-7154-5p,hsa-miR-7974,hsa-miR-487a-5p,hsa-miR-449c-5p,hsa-miR-195-5p,hsa-miR-378g,hsa-miR-4659a-3p,hsa-miR-4524a-5p,hsa-miR-3611,hsa-miR-1179,hsa-miR-3689c,hsa-miR-6881-3p,hsa…
hsa_circRNA_001454	hsa_circRNA_001454	circRNA	ENST00000545279	SMAD5	protein_coding	1.6683407952263e-06	9.04877713861743e-05	1649	59	225	0.262222222222222	391	0.150895140664962	2656	hsa-miR-761,hsa-miR-19b-3p,hsa-miR-4709-3p,hsa-miR-4255,hsa-miR-4712-3p,hsa-miR-657,hsa-miR-374a-3p,hsa-miR-1299,hsa-miR-3666,hsa-miR-7974,hsa-miR-130b-3p,hsa-miR-548au-3p,hsa-miR-195-5p,hsa-miR-374c-5p,hsa-miR-454-3p,hsa-miR-124-5p,hsa-miR-10523-5p,hsa-miR-30a-3p,hsa-miR-4295,hsa-miR-5584-3p,hsa-miR-107,hsa-miR-607,hsa-miR-148a-3p,hsa-miR-605-3p,hsa-miR-3689c,hsa-miR-6881-3p,hsa-miR-4638-5p,hsa-…
hsa_circRNA_001454	hsa_circRNA_001454	circRNA	ENST00000400286	SLITRK6	protein_coding	2.17831632820944e-07	2.15646087566866e-05	903	35	225	0.155555555555556	169	0.207100591715976	2656	hsa-miR-6737-3p,hsa-miR-30d-3p,hsa-miR-30e-3p,hsa-miR-4712-3p,hsa-miR-12132,hsa-miR-4310,hsa-miR-222-5p,hsa-miR-218-5p,hsa-miR-103a-2-5p,hsa-miR-335-3p,hsa-miR-541-5p,hsa-miR-4659b-3p,hsa-miR-487a-5p,hsa-miR-195-5p,hsa-miR-4659a-3p,hsa-miR-30a-3p,hsa-miR-5195-3p,hsa-miR-497-5p,hsa-miR-424-5p,hsa-miR-4778-3p,hsa-miR-1248,hsa-miR-4642,hsa-miR-2054,hsa-miR-15a-5p,hsa-miR-567,hsa-miR-15b-5p,hsa-miR-7…
hsa_circRNA_001454	hsa_circRNA_001454	circRNA	NM_002190	IL17A	protein_coding	9.83072745009918e-05	0.00165310276529824	5319	39	225	0.173333333333333	254	0.153543307086614	2656	hsa-miR-185-3p,hsa-miR-30d-3p,hsa-miR-30e-3p,hsa-miR-522-3p,hsa-miR-1299,hsa-miR-4656,hsa-miR-450a-2-3p,hsa-miR-541-5p,hsa-miR-6884-5p,hsa-miR-618,hsa-miR-146a-3p,hsa-miR-485-5p,hsa-miR-374c-5p,hsa-miR-627-3p,hsa-miR-3150a-3p,hsa-miR-224-3p,hsa-miR-30a-3p,hsa-miR-122-5p,hsa-miR-3611,hsa-miR-19b-1-5p,hsa-miR-6763-5p,hsa-miR-605-3p,hsa-miR-580-3p,hsa-miR-6508-3p,hsa-miR-423-5p,hsa-miR-1248,hsa-miR-…
hsa_circRNA_001454	hsa_circRNA_001454	circRNA	ENST00000307534	PANK1	protein_coding	8.62357532123081e-06	0.000291226274046381	2649	38	225	0.168888888888889	221	0.171945701357466	2656	hsa-miR-761,hsa-miR-4255,hsa-miR-12132,hsa-miR-448,hsa-miR-657,hsa-miR-1299,hsa-miR-218-5p,hsa-miR-6740-3p,hsa-miR-3714,hsa-miR-4452,hsa-miR-541-5p,hsa-miR-7154-5p,hsa-miR-124-5p,hsa-miR-605-3p,hsa-miR-3689c,hsa-miR-7849-3p,hsa-miR-942-5p,hsa-miR-497-5p,hsa-miR-424-5p,hsa-miR-4778-3p,hsa-miR-1248,hsa-miR-205-5p,hsa-miR-6730-5p,hsa-miR-3679-3p,hsa-miR-15a-5p,hsa-miR-15b-5p,hsa-miR-214-3p,hsa-miR-2…
hsa_circRNA_001454	hsa_circRNA_001454	circRNA	ENST00000272252	GALM	protein_coding	5.09033581555805e-07	3.93393284232933e-05	1158	44	225	0.195555555555556	247	0.178137651821862	2656	hsa-miR-2682-5p,hsa-miR-6737-3p,hsa-miR-34c-5p,hsa-miR-34b-5p,hsa-miR-34a-5p,hsa-miR-449b-5p,hsa-miR-875-3p,hsa-miR-6747-3p,hsa-miR-653-3p,hsa-miR-218-5p,hsa-miR-103a-2-5p,hsa-miR-3714,hsa-miR-4659b-3p,hsa-miR-7974,hsa-miR-146a-3p,hsa-miR-449c-5p,hsa-miR-195-5p,hsa-miR-6865-5p,hsa-miR-4659a-3p,hsa-miR-19b-1-5p,hsa-miR-107,hsa-miR-636,hsa-miR-148a-3p,hsa-miR-580-3p,hsa-miR-4667-3p,hsa-miR-4638-5p,…
hsa_circRNA_001454	hsa_circRNA_001454	circRNA	ENST00000319974	C2orf69	protein_coding	5.6262896016804e-07	4.22587268410893e-05	1189	50	225	0.222222222222222	299	0.167224080267559	2656	hsa-miR-30d-3p,hsa-miR-30e-3p,hsa-miR-4709-3p,hsa-miR-12132,hsa-miR-4310,hsa-miR-6747-3p,hsa-miR-218-5p,hsa-miR-654-3p,hsa-miR-335-3p,hsa-miR-3714,hsa-miR-541-5p,hsa-miR-7154-5p,hsa-miR-146a-3p,hsa-miR-548au-3p,hsa-miR-195-5p,hsa-miR-374c-5p,hsa-miR-4677-5p,hsa-miR-627-3p,hsa-miR-378g,hsa-miR-30a-3p,hsa-miR-122-5p,hsa-miR-3140-3p,hsa-miR-563,hsa-miR-1179,hsa-miR-380-5p,hsa-miR-10400-3p,hsa-miR-10…
hsa_circRNA_001454	hsa_circRNA_001454	circRNA	ENST00000302259	DDI1	protein_coding	2.84595261033461e-05	0.000677735063748472	3754	34	225	0.151111111111111	198	0.171717171717172	2656	hsa-miR-6764-5p,hsa-miR-3619-3p,hsa-miR-4649-3p,hsa-miR-875-3p,hsa-miR-222-5p,hsa-miR-1299,hsa-miR-335-3p,hsa-miR-517-5p,hsa-miR-6801-3p,hsa-miR-195-5p,hsa-miR-627-3p,hsa-miR-4524a-5p,hsa-miR-6810-3p,hsa-miR-4747-5p,hsa-miR-607,hsa-miR-4797-3p,hsa-miR-570-3p,hsa-miR-497-5p,hsa-miR-424-5p,hsa-miR-2054,hsa-miR-544a,hsa-miR-29b-1-5p,hsa-miR-15a-5p,hsa-miR-5196-5p,hsa-miR-4524b-5p,hsa-miR-15b-5p,hsa-…
hsa_circRNA_001454	hsa_circRNA_001454	circRNA	NM_004785	SLC9A3R2	protein_coding	1.32716087658124e-05	0.000396079265853257	2998	46	225	0.204444444444444	295	0.155932203389831	2656	hsa-miR-185-3p,hsa-miR-761,hsa-miR-19b-3p,hsa-miR-6764-5p,hsa-miR-3619-3p,hsa-miR-4649-3p,hsa-miR-4514,hsa-miR-3666,hsa-miR-4656,hsa-miR-6884-5p,hsa-miR-211-3p,hsa-miR-130b-3p,hsa-miR-195-5p,hsa-miR-485-5p,hsa-miR-454-3p,hsa-miR-5195-3p,hsa-miR-4295,hsa-miR-4690-5p,hsa-miR-6763-5p,hsa-miR-4747-5p,hsa-miR-4667-3p,hsa-miR-497-5p,hsa-miR-147b-5p,hsa-miR-424-5p,hsa-miR-6888-3p,hsa-miR-4692,hsa-miR-15…
hsa_circRNA_001454	hsa_circRNA_001454	circRNA	ENST00000345530	WDR35	protein_coding	1.98366938260547e-06	0.000102945770574312	1719	51	225	0.226666666666667	320	0.159375	2656	hsa-miR-640,hsa-miR-2682-5p,hsa-miR-34b-5p,hsa-miR-19b-3p,hsa-miR-4712-3p,hsa-miR-12132,hsa-miR-875-3p,hsa-miR-4514,hsa-miR-374a-3p,hsa-miR-4693-5p,hsa-miR-1299,hsa-miR-3666,hsa-miR-335-3p,hsa-miR-4452,hsa-miR-4328,hsa-miR-450a-2-3p,hsa-miR-6884-5p,hsa-miR-130b-3p,hsa-miR-449c-5p,hsa-miR-485-5p,hsa-miR-627-3p,hsa-miR-454-3p,hsa-miR-10523-5p,hsa-miR-19b-1-5p,hsa-miR-4295,hsa-miR-7849-3p,hsa-miR-57…
hsa_circRNA_001454	hsa_circRNA_001454	circRNA	ENST00000398020	PIP4P1	protein_coding	1.27434036732326e-05	0.000384117691117751	2968	34	225	0.151111111111111	191	0.178010471204188	2656	hsa-miR-6764-5p,hsa-miR-4649-3p,hsa-miR-3666,hsa-miR-3714,hsa-miR-138-1-3p,hsa-miR-130b-3p,hsa-miR-195-5p,hsa-miR-485-5p,hsa-miR-454-3p,hsa-miR-3150a-3p,hsa-miR-4524a-5p,hsa-miR-19b-1-5p,hsa-miR-4295,hsa-miR-6763-5p,hsa-miR-605-3p,hsa-miR-7845-5p,hsa-miR-497-5p,hsa-miR-424-5p,hsa-miR-423-5p,hsa-miR-19b-2-5p,hsa-miR-15a-5p,hsa-miR-4524b-5p,hsa-miR-15b-5p,hsa-miR-432-5p,hsa-miR-6752-3p,hsa-miR-3184…
hsa_circRNA_001454	hsa_circRNA_001454	circRNA	ENST00000381340	ITPR2	protein_coding	6.44522530727517e-07	4.68564214804205e-05	1230	51	225	0.226666666666667	309	0.16504854368932	2656	hsa-miR-2682-5p,hsa-miR-6737-3p,hsa-miR-30d-3p,hsa-miR-30e-3p,hsa-miR-4273,hsa-miR-34c-5p,hsa-miR-34b-5p,hsa-miR-6764-5p,hsa-miR-34a-5p,hsa-miR-449b-5p,hsa-miR-4310,hsa-miR-374b-3p,hsa-miR-4277,hsa-miR-4514,hsa-miR-6747-3p,hsa-miR-218-5p,hsa-miR-3614-5p,hsa-miR-450a-2-3p,hsa-miR-541-5p,hsa-miR-4659b-3p,hsa-miR-7154-5p,hsa-miR-449c-5p,hsa-miR-3150a-3p,hsa-miR-4659a-3p,hsa-miR-30a-3p,hsa-miR-5584-3…
hsa_circRNA_001454	hsa_circRNA_001454	circRNA	NM_000585	IL15	protein_coding	3.23266977034193e-09	1.27445513549432e-06	226	43	225	0.191111111111111	203	0.211822660098522	2656	hsa-miR-640,hsa-miR-199a-3p,hsa-miR-761,hsa-miR-708-5p,hsa-miR-19b-3p,hsa-miR-4712-3p,hsa-miR-3139,hsa-miR-4310,hsa-miR-3151-3p,hsa-miR-222-5p,hsa-miR-3666,hsa-miR-4659b-3p,hsa-miR-130b-3p,hsa-miR-195-5p,hsa-miR-199b-3p,hsa-miR-454-3p,hsa-miR-3129-5p,hsa-miR-378g,hsa-miR-4659a-3p,hsa-miR-3611,hsa-miR-4295,hsa-miR-5584-3p,hsa-miR-107,hsa-miR-5010-3p,hsa-miR-148a-3p,hsa-miR-497-5p,hsa-miR-424-5p,hs…
hsa_circRNA_001454	hsa_circRNA_001454	circRNA	NM_002605	PDE8A	protein_coding	1.12574396085522e-07	1.35593814655203e-05	742	41	225	0.182222222222222	211	0.194312796208531	2656	hsa-miR-199a-3p,hsa-miR-185-3p,hsa-miR-3064-5p,hsa-miR-761,hsa-miR-708-5p,hsa-miR-522-3p,hsa-miR-4709-3p,hsa-miR-4255,hsa-miR-3139,hsa-miR-4649-3p,hsa-miR-653-3p,hsa-miR-3085-3p,hsa-miR-335-3p,hsa-miR-4452,hsa-miR-450a-2-3p,hsa-miR-146a-3p,hsa-miR-4677-5p,hsa-miR-627-3p,hsa-miR-199b-3p,hsa-miR-3129-5p,hsa-miR-3150a-3p,hsa-miR-3140-3p,hsa-miR-3611,hsa-miR-5195-3p,hsa-miR-4690-5p,hsa-miR-6763-5p,hs…
hsa_circRNA_001454	hsa_circRNA_001454	circRNA	ENST00000399215	SETD4	protein_coding	4.79367326412132e-06	0.000190666756189337	2250	44	225	0.195555555555556	267	0.164794007490637	2656	hsa-miR-3938,hsa-miR-361-5p,hsa-miR-2682-5p,hsa-miR-199a-3p,hsa-miR-185-3p,hsa-miR-6737-3p,hsa-miR-3064-5p,hsa-miR-34b-5p,hsa-miR-522-3p,hsa-miR-4649-3p,hsa-miR-4514,hsa-miR-4496,hsa-miR-6747-3p,hsa-miR-222-5p,hsa-miR-3085-3p,hsa-miR-541-5p,hsa-miR-6801-3p,hsa-miR-618,hsa-miR-449c-5p,hsa-miR-548au-3p,hsa-miR-199b-3p,hsa-miR-3129-5p,hsa-miR-224-3p,hsa-miR-563,hsa-miR-380-5p,hsa-miR-4690-5p,hsa-miR…
hsa_circRNA_001454	hsa_circRNA_001454	circRNA	NM_003786	ABCC3	protein_coding	6.96022722250671e-12	1.51924784103364e-08	41	51	225	0.226666666666667	227	0.224669603524229	2656	hsa-miR-708-5p,hsa-miR-19b-3p,hsa-miR-6764-5p,hsa-miR-3139,hsa-miR-4514,hsa-miR-4693-5p,hsa-miR-1299,hsa-miR-103a-2-5p,hsa-miR-3666,hsa-miR-4656,hsa-miR-6740-3p,hsa-miR-3614-5p,hsa-miR-450a-2-3p,hsa-miR-7974,hsa-miR-487a-5p,hsa-miR-130b-3p,hsa-miR-454-3p,hsa-miR-124-5p,hsa-miR-122-5p,hsa-miR-3611,hsa-miR-1179,hsa-miR-107,hsa-miR-5010-3p,hsa-miR-148a-3p,hsa-miR-605-3p,hsa-miR-6881-3p,hsa-miR-570-3…
hsa_circRNA_001454	hsa_circRNA_001454	circRNA	ENST00000321680	STXBP5	protein_coding	5.85885190506989e-09	1.86592965672747e-06	280	67	225	0.297777777777778	407	0.164619164619165	2656	hsa-miR-640,hsa-miR-2682-5p,hsa-miR-199a-3p,hsa-miR-3064-5p,hsa-miR-34b-5p,hsa-miR-522-3p,hsa-miR-4310,hsa-miR-875-3p,hsa-miR-448,hsa-miR-7162-3p,hsa-miR-3666,hsa-miR-130b-3p,hsa-miR-449c-5p,hsa-miR-195-5p,hsa-miR-374c-5p,hsa-miR-199b-3p,hsa-miR-454-3p,hsa-miR-3129-5p,hsa-miR-10523-5p,hsa-miR-224-3p,hsa-miR-4524a-5p,hsa-miR-19b-1-5p,hsa-miR-4295,hsa-miR-107,hsa-miR-148a-3p,hsa-miR-3138,hsa-miR-78…
hsa_circRNA_001454	hsa_circRNA_001454	circRNA	ENST00000340160	TSPAN18	protein_coding	6.88810596825813e-09	2.10600777136766e-06	292	78	225	0.346666666666667	510	0.152941176470588	2656	hsa-miR-3938,hsa-miR-2682-5p,hsa-miR-6737-3p,hsa-miR-3909,hsa-miR-3064-5p,hsa-miR-708-5p,hsa-miR-34c-5p,hsa-miR-34b-5p,hsa-miR-19b-3p,hsa-miR-6764-5p,hsa-miR-3139,hsa-miR-34a-5p,hsa-miR-449b-5p,hsa-miR-4514,hsa-miR-6747-3p,hsa-miR-103a-2-5p,hsa-miR-3666,hsa-miR-4656,hsa-miR-3085-3p,hsa-miR-6740-3p,hsa-miR-450a-2-3p,hsa-miR-211-3p,hsa-miR-517-5p,hsa-miR-7974,hsa-miR-130b-3p,hsa-miR-449c-5p,hsa-miR…
hsa_circRNA_001454	hsa_circRNA_001454	circRNA	ENST00000323716	ARMC10	protein_coding	1.81011484183573e-05	0.000492229132605303	3290	34	225	0.151111111111111	194	0.175257731958763	2656	hsa-miR-30d-3p,hsa-miR-30e-3p,hsa-miR-522-3p,hsa-miR-4255,hsa-miR-374b-3p,hsa-miR-6747-3p,hsa-miR-3666,hsa-miR-335-3p,hsa-miR-3614-5p,hsa-miR-4797-5p,hsa-miR-130b-3p,hsa-miR-4677-5p,hsa-miR-454-3p,hsa-miR-10523-5p,hsa-miR-224-3p,hsa-miR-4524a-5p,hsa-miR-30a-3p,hsa-miR-122-5p,hsa-miR-3611,hsa-miR-19b-1-5p,hsa-miR-4295,hsa-miR-5010-3p,hsa-miR-605-3p,hsa-miR-4642,hsa-miR-3154,hsa-miR-494-3p,hsa-miR-…
hsa_circRNA_001454	hsa_circRNA_001454	circRNA	NM_032947	SMIM3	protein_coding	3.79348373804815e-06	0.000164561434885673	2063	47	225	0.208888888888889	291	0.161512027491409	2656	hsa-miR-6737-3p,hsa-miR-3064-5p,hsa-miR-761,hsa-miR-34c-5p,hsa-miR-3139,hsa-miR-34a-5p,hsa-miR-449b-5p,hsa-miR-875-3p,hsa-miR-1299,hsa-miR-3085-3p,hsa-miR-6884-5p,hsa-miR-195-5p,hsa-miR-485-5p,hsa-miR-627-3p,hsa-miR-107,hsa-miR-148a-3p,hsa-miR-3689c,hsa-miR-4667-3p,hsa-miR-7845-5p,hsa-miR-424-5p,hsa-miR-423-5p,hsa-miR-6504-5p,hsa-miR-15a-5p,hsa-miR-15b-5p,hsa-miR-7157-5p,hsa-miR-214-3p,hsa-miR-10…
hsa_circRNA_001454	hsa_circRNA_001454	circRNA	NM_031216	SEH1L	protein_coding	5.1654598934749e-06	0.000200668572430683	2301	48	225	0.213333333333333	303	0.158415841584158	2656	hsa-miR-3064-5p,hsa-miR-708-5p,hsa-miR-34c-5p,hsa-miR-3139,hsa-miR-3619-3p,hsa-miR-34a-5p,hsa-miR-449b-5p,hsa-miR-374b-3p,hsa-miR-4693-5p,hsa-miR-3714,hsa-miR-3614-5p,hsa-miR-4797-5p,hsa-miR-195-5p,hsa-miR-374c-5p,hsa-miR-10523-5p,hsa-miR-19b-1-5p,hsa-miR-4690-5p,hsa-miR-4747-5p,hsa-miR-607,hsa-miR-3689c,hsa-miR-4667-3p,hsa-miR-942-5p,hsa-miR-497-5p,hsa-miR-424-5p,hsa-miR-6842-3p,hsa-miR-2054,hsa…
hsa_circRNA_001454	hsa_circRNA_001454	circRNA	NM_001040694	INCENP	protein_coding	3.9895109440721e-08	6.61172783181194e-06	540	49	225	0.217777777777778	268	0.182835820895522	2656	hsa-miR-2682-5p,hsa-miR-185-3p,hsa-miR-761,hsa-miR-708-5p,hsa-miR-34c-5p,hsa-miR-34b-5p,hsa-miR-4255,hsa-miR-3139,hsa-miR-34a-5p,hsa-miR-449b-5p,hsa-miR-374b-3p,hsa-miR-4649-3p,hsa-miR-4514,hsa-miR-3714,hsa-miR-6884-5p,hsa-miR-449c-5p,hsa-miR-195-5p,hsa-miR-485-5p,hsa-miR-4677-5p,hsa-miR-3150a-3p,hsa-miR-4524a-5p,hsa-miR-4690-5p,hsa-miR-107,hsa-miR-6763-5p,hsa-miR-607,hsa-miR-605-3p,hsa-miR-497-5…
hsa_circRNA_001454	hsa_circRNA_001454	circRNA	ENST00000377819	RTN3	protein_coding	5.24581667545596e-05	0.00105431133803138	4451	42	225	0.186666666666667	274	0.153284671532847	2656	hsa-miR-3938,hsa-miR-361-5p,hsa-miR-708-5p,hsa-miR-522-3p,hsa-miR-3619-3p,hsa-miR-657,hsa-miR-374a-3p,hsa-miR-218-5p,hsa-miR-335-3p,hsa-miR-4659b-3p,hsa-miR-146a-3p,hsa-miR-195-5p,hsa-miR-4677-5p,hsa-miR-224-3p,hsa-miR-4659a-3p,hsa-miR-5584-3p,hsa-miR-636,hsa-miR-148a-3p,hsa-miR-3689c,hsa-miR-580-3p,hsa-miR-570-3p,hsa-miR-2113,hsa-miR-497-5p,hsa-miR-424-5p,hsa-miR-4778-3p,hsa-miR-4742-3p,hsa-miR-…
hsa_circRNA_001454	hsa_circRNA_001454	circRNA	ENST00000354952	PLSCR4	protein_coding	6.04755750146199e-08	8.85784064612664e-06	609	48	225	0.213333333333333	263	0.182509505703422	2656	hsa-miR-361-5p,hsa-miR-2682-5p,hsa-miR-3064-5p,hsa-miR-761,hsa-miR-4277,hsa-miR-657,hsa-miR-6747-3p,hsa-miR-4693-5p,hsa-miR-3666,hsa-miR-3085-3p,hsa-miR-7974,hsa-miR-618,hsa-miR-130b-3p,hsa-miR-195-5p,hsa-miR-4677-5p,hsa-miR-454-3p,hsa-miR-10523-5p,hsa-miR-4524a-5p,hsa-miR-5195-3p,hsa-miR-4295,hsa-miR-107,hsa-miR-580-3p,hsa-miR-570-3p,hsa-miR-497-5p,hsa-miR-424-5p,hsa-miR-1248,hsa-miR-2054,hsa-mi…
hsa_circRNA_001454	hsa_circRNA_001454	circRNA	NM_201999	ELF2	protein_coding	0.000282190122410043	0.00347899719311778	7258	34	225	0.151111111111111	221	0.153846153846154	2656	hsa-miR-2682-5p,hsa-miR-199a-3p,hsa-miR-761,hsa-miR-34b-5p,hsa-miR-522-3p,hsa-miR-4255,hsa-miR-449b-5p,hsa-miR-374b-3p,hsa-miR-448,hsa-miR-4693-5p,hsa-miR-6740-3p,hsa-miR-654-3p,hsa-miR-4328,hsa-miR-449c-5p,hsa-miR-548au-3p,hsa-miR-302f,hsa-miR-4677-5p,hsa-miR-627-3p,hsa-miR-199b-3p,hsa-miR-3129-5p,hsa-miR-10523-5p,hsa-miR-224-3p,hsa-miR-3140-3p,hsa-miR-4747-5p,hsa-miR-6881-3p,hsa-miR-3154,hsa-mi…
hsa_circRNA_001454	hsa_circRNA_001454	circRNA	ENST00000263640	ACVR1	protein_coding	1.4341091921295e-05	0.000418873152517119	3061	34	225	0.151111111111111	192	0.177083333333333	2656	hsa-miR-4310,hsa-miR-448,hsa-miR-4514,hsa-miR-3666,hsa-miR-4452,hsa-miR-4328,hsa-miR-130b-3p,hsa-miR-454-3p,hsa-miR-3150a-3p,hsa-miR-10523-5p,hsa-miR-122-5p,hsa-miR-3611,hsa-miR-19b-1-5p,hsa-miR-4295,hsa-miR-6763-5p,hsa-miR-148a-3p,hsa-miR-7849-3p,hsa-miR-570-3p,hsa-miR-3920,hsa-miR-6842-3p,hsa-miR-2054,hsa-miR-544a,hsa-miR-4692,hsa-miR-19b-2-5p,hsa-miR-7157-5p,hsa-miR-27b-3p,hsa-miR-12119,hsa-mi…
hsa_circRNA_001454	hsa_circRNA_001454	circRNA	ENST00000366933	SPATA17	protein_coding	1.09288034609337e-06	6.85389914596595e-05	1425	57	225	0.253333333333333	368	0.154891304347826	2656	hsa-miR-4777-5p,hsa-miR-640,hsa-miR-3938,hsa-miR-2682-5p,hsa-miR-199a-3p,hsa-miR-185-3p,hsa-miR-6737-3p,hsa-miR-708-5p,hsa-miR-34b-5p,hsa-miR-19b-3p,hsa-miR-6764-5p,hsa-miR-522-3p,hsa-miR-3139,hsa-miR-4310,hsa-miR-3151-3p,hsa-miR-6747-3p,hsa-miR-7162-3p,hsa-miR-3666,hsa-miR-6740-3p,hsa-miR-4452,hsa-miR-7974,hsa-miR-449c-5p,hsa-miR-548au-3p,hsa-miR-195-5p,hsa-miR-4677-5p,hsa-miR-199b-3p,hsa-miR-31…
hsa_circRNA_001454	hsa_circRNA_001454	circRNA	NM_007163	SLC14A2	protein_coding	3.66233579160169e-05	0.000812678941229384	4032	37	225	0.164444444444444	226	0.163716814159292	2656	hsa-miR-640,hsa-miR-30d-3p,hsa-miR-30e-3p,hsa-miR-4277,hsa-miR-6747-3p,hsa-miR-1299,hsa-miR-653-3p,hsa-miR-7162-3p,hsa-miR-103a-2-5p,hsa-miR-335-3p,hsa-miR-4328,hsa-miR-450a-2-3p,hsa-miR-7154-5p,hsa-miR-4797-5p,hsa-miR-195-5p,hsa-miR-3150a-3p,hsa-miR-4524a-5p,hsa-miR-30a-3p,hsa-miR-19b-1-5p,hsa-miR-5584-3p,hsa-miR-5010-3p,hsa-miR-6763-5p,hsa-miR-4747-5p,hsa-miR-942-5p,hsa-miR-497-5p,hsa-miR-147b-…
hsa_circRNA_001454	hsa_circRNA_001454	circRNA	ENST00000533211	SPTBN2	protein_coding	4.24202135154789e-07	3.50536672958519e-05	1083	42	225	0.186666666666667	229	0.183406113537118	2656	hsa-miR-2682-5p,hsa-miR-3064-5p,hsa-miR-761,hsa-miR-34b-5p,hsa-miR-6764-5p,hsa-miR-4649-3p,hsa-miR-4514,hsa-miR-1299,hsa-miR-3085-3p,hsa-miR-3714,hsa-miR-6884-5p,hsa-miR-449c-5p,hsa-miR-548au-3p,hsa-miR-195-5p,hsa-miR-485-5p,hsa-miR-4524a-5p,hsa-miR-563,hsa-miR-380-5p,hsa-miR-4690-5p,hsa-miR-6763-5p,hsa-miR-605-3p,hsa-miR-7845-5p,hsa-miR-497-5p,hsa-miR-424-5p,hsa-miR-423-5p,hsa-miR-6842-3p,hsa-mi…
hsa_circRNA_001454	hsa_circRNA_001454	circRNA	NM_014388	UTP25	protein_coding	4.57291183276775e-13	2.41922423285017e-09	16	76	225	0.337777777777778	409	0.185819070904645	2656	hsa-miR-2682-5p,hsa-miR-199a-3p,hsa-miR-12129,hsa-miR-708-5p,hsa-miR-34c-5p,hsa-miR-34b-5p,hsa-miR-3139,hsa-miR-3619-3p,hsa-miR-34a-5p,hsa-miR-449b-5p,hsa-miR-374b-3p,hsa-miR-4277,hsa-miR-4514,hsa-miR-4496,hsa-miR-222-5p,hsa-miR-1299,hsa-miR-4268,hsa-miR-6740-3p,hsa-miR-335-3p,hsa-miR-450a-2-3p,hsa-miR-211-3p,hsa-miR-4659b-3p,hsa-miR-487a-5p,hsa-miR-449c-5p,hsa-miR-195-5p,hsa-miR-199b-3p,hsa-miR-…
hsa_circRNA_001454	hsa_circRNA_001454	circRNA	NM_145762	GFRA4	protein_coding	1.41402289141544e-05	0.000414902133185055	3050	37	225	0.164444444444444	217	0.170506912442396	2656	hsa-miR-6737-3p,hsa-miR-3064-5p,hsa-miR-6764-5p,hsa-miR-4514,hsa-miR-1299,hsa-miR-3085-3p,hsa-miR-6884-5p,hsa-miR-7974,hsa-miR-195-5p,hsa-miR-485-5p,hsa-miR-6865-5p,hsa-miR-107,hsa-miR-3689c,hsa-miR-497-5p,hsa-miR-424-5p,hsa-miR-6842-3p,hsa-miR-6504-5p,hsa-miR-4692,hsa-miR-15a-5p,hsa-miR-5196-5p,hsa-miR-15b-5p,hsa-miR-6848-5p,hsa-miR-4478,hsa-miR-10394-5p,hsa-miR-5008-3p,hsa-miR-7157-3p,hsa-miR-6…
hsa_circRNA_001454	hsa_circRNA_001454	circRNA	NM_173570	ZDHHC23	protein_coding	4.93589903970059e-09	1.69244602590009e-06	261	63	225	0.28	370	0.17027027027027	2656	hsa-miR-4777-5p,hsa-miR-6737-3p,hsa-miR-34c-5p,hsa-miR-19b-3p,hsa-miR-6764-5p,hsa-miR-4712-3p,hsa-miR-34a-5p,hsa-miR-449b-5p,hsa-miR-374b-3p,hsa-miR-3151-3p,hsa-miR-222-5p,hsa-miR-7162-3p,hsa-miR-218-5p,hsa-miR-4268,hsa-miR-3666,hsa-miR-541-5p,hsa-miR-6801-3p,hsa-miR-4659b-3p,hsa-miR-7154-5p,hsa-miR-4797-5p,hsa-miR-130b-3p,hsa-miR-195-5p,hsa-miR-454-3p,hsa-miR-3129-5p,hsa-miR-10523-5p,hsa-miR-465…
hsa_circRNA_001454	hsa_circRNA_001454	circRNA	ENST00000378000	PTER	protein_coding	2.71884659474215e-05	0.00065601978512607	3708	47	225	0.208888888888889	312	0.150641025641026	2656	hsa-miR-199a-3p,hsa-miR-30d-3p,hsa-miR-30e-3p,hsa-miR-761,hsa-miR-4273,hsa-miR-875-3p,hsa-miR-448,hsa-miR-222-5p,hsa-miR-4452,hsa-miR-450a-2-3p,hsa-miR-4797-5p,hsa-miR-146a-3p,hsa-miR-4677-5p,hsa-miR-199b-3p,hsa-miR-3129-5p,hsa-miR-10523-5p,hsa-miR-30a-3p,hsa-miR-3140-3p,hsa-miR-605-3p,hsa-miR-3138,hsa-miR-6881-3p,hsa-miR-4667-3p,hsa-miR-942-5p,hsa-miR-424-5p,hsa-miR-3920,hsa-miR-2054,hsa-miR-474…
hsa_circRNA_001454	hsa_circRNA_001454	circRNA	NM_031463	HSDL1	protein_coding	1.00348499091598e-05	0.00032315538788069	2778	47	225	0.208888888888889	301	0.156146179401993	2656	hsa-miR-2682-5p,hsa-miR-199a-3p,hsa-miR-6737-3p,hsa-miR-30d-3p,hsa-miR-30e-3p,hsa-miR-34b-5p,hsa-miR-6764-5p,hsa-miR-522-3p,hsa-miR-4310,hsa-miR-657,hsa-miR-4496,hsa-miR-6747-3p,hsa-miR-222-5p,hsa-miR-1299,hsa-miR-653-3p,hsa-miR-218-5p,hsa-miR-3666,hsa-miR-6884-5p,hsa-miR-517-5p,hsa-miR-449c-5p,hsa-miR-485-5p,hsa-miR-199b-3p,hsa-miR-3129-5p,hsa-miR-124-5p,hsa-miR-378g,hsa-miR-30a-3p,hsa-miR-19b-1…
hsa_circRNA_001454	hsa_circRNA_001454	circRNA	NM_020422	TMEM159	protein_coding	9.5498962290149e-05	0.00161819368248638	5279	36	225	0.16	227	0.158590308370044	2656	hsa-miR-640,hsa-miR-19b-3p,hsa-miR-6764-5p,hsa-miR-4649-3p,hsa-miR-7162-3p,hsa-miR-103a-2-5p,hsa-miR-3666,hsa-miR-335-3p,hsa-miR-3714,hsa-miR-3614-5p,hsa-miR-6884-5p,hsa-miR-517-5p,hsa-miR-4659b-3p,hsa-miR-130b-3p,hsa-miR-485-5p,hsa-miR-4677-5p,hsa-miR-454-3p,hsa-miR-4659a-3p,hsa-miR-4295,hsa-miR-636,hsa-miR-3689c,hsa-miR-570-3p,hsa-miR-1248,hsa-miR-4478,hsa-miR-432-5p,hsa-miR-130a-3p,hsa-miR-678…
hsa_circRNA_001454	hsa_circRNA_001454	circRNA	NM_003887	ASAP2	protein_coding	8.26620336413659e-07	5.64818786610429e-05	1304	54	225	0.24	338	0.159763313609467	2656	hsa-miR-2682-5p,hsa-miR-199a-3p,hsa-miR-30d-3p,hsa-miR-30e-3p,hsa-miR-34c-5p,hsa-miR-34b-5p,hsa-miR-19b-3p,hsa-miR-12132,hsa-miR-34a-5p,hsa-miR-374b-3p,hsa-miR-875-3p,hsa-miR-448,hsa-miR-222-5p,hsa-miR-4693-5p,hsa-miR-653-3p,hsa-miR-4328,hsa-miR-7154-5p,hsa-miR-618,hsa-miR-487a-5p,hsa-miR-449c-5p,hsa-miR-199b-3p,hsa-miR-3129-5p,hsa-miR-10523-5p,hsa-miR-378g,hsa-miR-30a-3p,hsa-miR-19b-1-5p,hsa-miR…
hsa_circRNA_001454	hsa_circRNA_001454	circRNA	ENST00000432825	FBXO10	protein_coding	1.2124733314455e-07	1.43528936310916e-05	755	63	225	0.28	400	0.1575	2656	hsa-miR-2682-5p,hsa-miR-3909,hsa-miR-761,hsa-miR-4273,hsa-miR-34c-5p,hsa-miR-34b-5p,hsa-miR-19b-3p,hsa-miR-4255,hsa-miR-34a-5p,hsa-miR-449b-5p,hsa-miR-4310,hsa-miR-875-3p,hsa-miR-4514,hsa-miR-4268,hsa-miR-3666,hsa-miR-3714,hsa-miR-4659b-3p,hsa-miR-7974,hsa-miR-130b-3p,hsa-miR-449c-5p,hsa-miR-195-5p,hsa-miR-6865-5p,hsa-miR-3150a-3p,hsa-miR-4659a-3p,hsa-miR-4295,hsa-miR-4690-5p,hsa-miR-107,hsa-miR-…
hsa_circRNA_001454	hsa_circRNA_001454	circRNA	NM_020647	JPH1	protein_coding	1.59021947638272e-10	1.5990282202238e-07	88	59	225	0.262222222222222	309	0.190938511326861	2656	hsa-miR-2682-5p,hsa-miR-185-3p,hsa-miR-6737-3p,hsa-miR-3909,hsa-miR-761,hsa-miR-708-5p,hsa-miR-4273,hsa-miR-34c-5p,hsa-miR-34b-5p,hsa-miR-6764-5p,hsa-miR-3139,hsa-miR-34a-5p,hsa-miR-449b-5p,hsa-miR-653-3p,hsa-miR-218-5p,hsa-miR-4656,hsa-miR-335-3p,hsa-miR-3714,hsa-miR-4659b-3p,hsa-miR-7154-5p,hsa-miR-449c-5p,hsa-miR-3129-5p,hsa-miR-4659a-3p,hsa-miR-3140-3p,hsa-miR-19b-1-5p,hsa-miR-5584-3p,hsa-miR…
hsa_circRNA_001454	hsa_circRNA_001454	circRNA	NM_017933	PID1	protein_coding	1.43968992184988e-07	1.62047360614983e-05	795	48	225	0.213333333333333	270	0.177777777777778	2656	hsa-miR-4777-5p,hsa-miR-3938,hsa-miR-761,hsa-miR-4310,hsa-miR-448,hsa-miR-657,hsa-miR-103a-2-5p,hsa-miR-3666,hsa-miR-3714,hsa-miR-517-5p,hsa-miR-7974,hsa-miR-130b-3p,hsa-miR-302f,hsa-miR-195-5p,hsa-miR-454-3p,hsa-miR-124-5p,hsa-miR-4295,hsa-miR-107,hsa-miR-4747-5p,hsa-miR-3138,hsa-miR-6881-3p,hsa-miR-4667-3p,hsa-miR-570-3p,hsa-miR-497-5p,hsa-miR-424-5p,hsa-miR-4711-5p,hsa-miR-29b-1-5p,hsa-miR-315…
hsa_circRNA_001454	hsa_circRNA_001454	circRNA	NM_001322907	SNAP25	protein_coding	5.73699749610989e-07	4.29281870333915e-05	1196	39	225	0.173333333333333	207	0.188405797101449	2656	hsa-miR-4777-5p,hsa-miR-30d-3p,hsa-miR-30e-3p,hsa-miR-708-5p,hsa-miR-522-3p,hsa-miR-3139,hsa-miR-34a-5p,hsa-miR-875-3p,hsa-miR-374a-3p,hsa-miR-4693-5p,hsa-miR-3666,hsa-miR-4328,hsa-miR-517-5p,hsa-miR-7154-5p,hsa-miR-130b-3p,hsa-miR-195-5p,hsa-miR-454-3p,hsa-miR-224-3p,hsa-miR-30a-3p,hsa-miR-1179,hsa-miR-4295,hsa-miR-5010-3p,hsa-miR-497-5p,hsa-miR-424-5p,hsa-miR-15a-5p,hsa-miR-15b-5p,hsa-miR-7157-…
hsa_circRNA_001454	hsa_circRNA_001454	circRNA	ENST00000447266	SENP6	protein_coding	9.83072745009918e-05	0.00165310276529824	5320	39	225	0.173333333333333	254	0.153543307086614	2656	hsa-miR-2682-5p,hsa-miR-30d-3p,hsa-miR-30e-3p,hsa-miR-34c-5p,hsa-miR-34b-5p,hsa-miR-19b-3p,hsa-miR-12132,hsa-miR-34a-5p,hsa-miR-449b-5p,hsa-miR-875-3p,hsa-miR-448,hsa-miR-374a-3p,hsa-miR-3714,hsa-miR-4328,hsa-miR-517-5p,hsa-miR-449c-5p,hsa-miR-302f,hsa-miR-374c-5p,hsa-miR-4677-5p,hsa-miR-30a-3p,hsa-miR-5584-3p,hsa-miR-5010-3p,hsa-miR-4747-5p,hsa-miR-607,hsa-miR-6881-3p,hsa-miR-7849-3p,hsa-miR-474…
hsa_circRNA_001454	hsa_circRNA_001454	circRNA	NM_017423	GALNT7	protein_coding	1.28651685067103e-06	7.68586465401219e-05	1497	46	225	0.204444444444444	272	0.169117647058824	2656	hsa-miR-3938,hsa-miR-199a-3p,hsa-miR-30d-3p,hsa-miR-30e-3p,hsa-miR-761,hsa-miR-34c-5p,hsa-miR-522-3p,hsa-miR-34a-5p,hsa-miR-449b-5p,hsa-miR-657,hsa-miR-222-5p,hsa-miR-3085-3p,hsa-miR-517-5p,hsa-miR-4797-5p,hsa-miR-199b-3p,hsa-miR-3129-5p,hsa-miR-224-3p,hsa-miR-30a-3p,hsa-miR-3611,hsa-miR-380-5p,hsa-miR-107,hsa-miR-3689c,hsa-miR-3138,hsa-miR-497-5p,hsa-miR-424-5p,hsa-miR-4742-3p,hsa-miR-4520-3p,hs…
hsa_circRNA_001454	hsa_circRNA_001454	circRNA	NM_152545	RASGEF1B	protein_coding	2.30627066279807e-05	0.000583227322105007	3535	36	225	0.16	213	0.169014084507042	2656	hsa-miR-30d-3p,hsa-miR-30e-3p,hsa-miR-761,hsa-miR-4255,hsa-miR-374b-3p,hsa-miR-4514,hsa-miR-218-5p,hsa-miR-450a-2-3p,hsa-miR-4659b-3p,hsa-miR-195-5p,hsa-miR-4659a-3p,hsa-miR-4524a-5p,hsa-miR-30a-3p,hsa-miR-4690-5p,hsa-miR-607,hsa-miR-4667-3p,hsa-miR-7849-3p,hsa-miR-7845-5p,hsa-miR-497-5p,hsa-miR-147b-5p,hsa-miR-424-5p,hsa-miR-3659,hsa-miR-15a-5p,hsa-miR-670-3p,hsa-miR-4524b-5p,hsa-miR-15b-5p,hsa-…
hsa_circRNA_001454	hsa_circRNA_001454	circRNA	NM_021183	RAP2C	protein_coding	2.19353783391341e-07	2.15721188319135e-05	910	49	225	0.217777777777778	282	0.173758865248227	2656	hsa-miR-640,hsa-miR-19b-3p,hsa-miR-4709-3p,hsa-miR-4277,hsa-miR-448,hsa-miR-7162-3p,hsa-miR-103a-2-5p,hsa-miR-3666,hsa-miR-4452,hsa-miR-130b-3p,hsa-miR-302f,hsa-miR-195-5p,hsa-miR-374c-5p,hsa-miR-627-3p,hsa-miR-454-3p,hsa-miR-3129-5p,hsa-miR-10523-5p,hsa-miR-378g,hsa-miR-1179,hsa-miR-4295,hsa-miR-196a-5p,hsa-miR-10400-3p,hsa-miR-107,hsa-miR-605-3p,hsa-miR-4667-3p,hsa-miR-7849-3p,hsa-miR-4797-3p,h…
hsa_circRNA_001454	hsa_circRNA_001454	circRNA	ENST00000409599	IL18R1	protein_coding	3.00321258185422e-05	0.000702106853677847	3826	46	225	0.204444444444444	304	0.151315789473684	2656	hsa-miR-30d-3p,hsa-miR-30e-3p,hsa-miR-19b-3p,hsa-miR-4310,hsa-miR-4649-3p,hsa-miR-4496,hsa-miR-103a-2-5p,hsa-miR-4452,hsa-miR-3614-5p,hsa-miR-378g,hsa-miR-30a-3p,hsa-miR-3611,hsa-miR-5195-3p,hsa-miR-5584-3p,hsa-miR-10400-3p,hsa-miR-4690-5p,hsa-miR-107,hsa-miR-5010-3p,hsa-miR-607,hsa-miR-3689c,hsa-miR-4667-3p,hsa-miR-942-5p,hsa-miR-497-5p,hsa-miR-424-5p,hsa-miR-6730-5p,hsa-miR-15a-5p,hsa-miR-15b-5…
hsa_circRNA_001454	hsa_circRNA_001454	circRNA	NM_002355	M6PR	protein_coding	5.79649005572492e-07	4.3293794991373e-05	1198	51	225	0.226666666666667	308	0.165584415584416	2656	hsa-miR-2682-5p,hsa-miR-3064-5p,hsa-miR-34b-5p,hsa-miR-6764-5p,hsa-miR-4310,hsa-miR-875-3p,hsa-miR-1299,hsa-miR-3085-3p,hsa-miR-3714,hsa-miR-4328,hsa-miR-6884-5p,hsa-miR-517-5p,hsa-miR-6801-3p,hsa-miR-7974,hsa-miR-449c-5p,hsa-miR-548au-3p,hsa-miR-195-5p,hsa-miR-485-5p,hsa-miR-627-3p,hsa-miR-3140-3p,hsa-miR-6810-3p,hsa-miR-107,hsa-miR-5010-3p,hsa-miR-4747-5p,hsa-miR-605-3p,hsa-miR-3138,hsa-miR-784…
hsa_circRNA_001454	hsa_circRNA_001454	circRNA	ENST00000276569	ARMC1	protein_coding	2.94301919759933e-05	0.000692011605493318	3806	40	225	0.177777777777778	250	0.16	2656	hsa-miR-199a-3p,hsa-miR-30d-3p,hsa-miR-30e-3p,hsa-miR-3064-5p,hsa-miR-4709-3p,hsa-miR-4310,hsa-miR-4649-3p,hsa-miR-4496,hsa-miR-374a-3p,hsa-miR-4693-5p,hsa-miR-1299,hsa-miR-653-3p,hsa-miR-3085-3p,hsa-miR-3614-5p,hsa-miR-7154-5p,hsa-miR-199b-3p,hsa-miR-124-5p,hsa-miR-10523-5p,hsa-miR-4524a-5p,hsa-miR-30a-3p,hsa-miR-5584-3p,hsa-miR-107,hsa-miR-570-3p,hsa-miR-2113,hsa-miR-942-5p,hsa-miR-1248,hsa-miR…
hsa_circRNA_001454	hsa_circRNA_001454	circRNA	ENST00000323456	MTMR4	protein_coding	4.41981080297912e-07	3.58572054097486e-05	1101	53	225	0.235555555555556	323	0.164086687306502	2656	hsa-miR-361-5p,hsa-miR-3064-5p,hsa-miR-34c-5p,hsa-miR-4709-3p,hsa-miR-3619-3p,hsa-miR-34a-5p,hsa-miR-449b-5p,hsa-miR-4310,hsa-miR-4514,hsa-miR-3666,hsa-miR-3085-3p,hsa-miR-3614-5p,hsa-miR-6884-5p,hsa-miR-487a-5p,hsa-miR-130b-3p,hsa-miR-146a-3p,hsa-miR-485-5p,hsa-miR-454-3p,hsa-miR-3140-3p,hsa-miR-5195-3p,hsa-miR-4295,hsa-miR-107,hsa-miR-148a-3p,hsa-miR-570-3p,hsa-miR-497-5p,hsa-miR-424-5p,hsa-miR…
hsa_circRNA_001454	hsa_circRNA_001454	circRNA	NM_006947	SRP72	protein_coding	0.000237772700374172	0.00308879980421197	6883	36	225	0.16	237	0.151898734177215	2656	hsa-miR-12129,hsa-miR-6737-3p,hsa-miR-30d-3p,hsa-miR-30e-3p,hsa-miR-4273,hsa-miR-4709-3p,hsa-miR-653-3p,hsa-miR-103a-2-5p,hsa-miR-654-3p,hsa-miR-3714,hsa-miR-541-5p,hsa-miR-4797-5p,hsa-miR-195-5p,hsa-miR-30a-3p,hsa-miR-5584-3p,hsa-miR-107,hsa-miR-580-3p,hsa-miR-942-5p,hsa-miR-497-5p,hsa-miR-424-5p,hsa-miR-6888-3p,hsa-miR-6730-5p,hsa-miR-7156-5p,hsa-miR-15a-5p,hsa-miR-567,hsa-miR-15b-5p,hsa-miR-50…
hsa_circRNA_001454	hsa_circRNA_001454	circRNA	ENST00000428762	RELN	protein_coding	2.40754559054544e-08	4.83090756804222e-06	446	36	225	0.16	163	0.220858895705521	2656	hsa-miR-6737-3p,hsa-miR-30d-3p,hsa-miR-30e-3p,hsa-miR-4693-5p,hsa-miR-218-5p,hsa-miR-3666,hsa-miR-130b-3p,hsa-miR-548au-3p,hsa-miR-195-5p,hsa-miR-454-3p,hsa-miR-10523-5p,hsa-miR-30a-3p,hsa-miR-3140-3p,hsa-miR-4295,hsa-miR-4747-5p,hsa-miR-3689c,hsa-miR-570-3p,hsa-miR-2113,hsa-miR-497-5p,hsa-miR-424-5p,hsa-miR-544a,hsa-miR-3154,hsa-miR-15a-5p,hsa-miR-15b-5p,hsa-miR-5008-3p,hsa-miR-27b-3p,hsa-miR-71…
hsa_circRNA_001454	hsa_circRNA_001454	circRNA	ENST00000466681	MALSU1	protein_coding	1.41886127895105e-11	2.53956304874333e-08	50	56	225	0.248888888888889	269	0.20817843866171	2656	hsa-miR-12129,hsa-miR-3064-5p,hsa-miR-708-5p,hsa-miR-4273,hsa-miR-34b-5p,hsa-miR-4709-3p,hsa-miR-374b-3p,hsa-miR-4277,hsa-miR-875-3p,hsa-miR-448,hsa-miR-4693-5p,hsa-miR-1299,hsa-miR-653-3p,hsa-miR-218-5p,hsa-miR-3085-3p,hsa-miR-3714,hsa-miR-618,hsa-miR-146a-3p,hsa-miR-449c-5p,hsa-miR-302f,hsa-miR-195-5p,hsa-miR-10523-5p,hsa-miR-3140-3p,hsa-miR-1179,hsa-miR-4797-3p,hsa-miR-570-3p,hsa-miR-2113,hsa-…
hsa_circRNA_001454	hsa_circRNA_001454	circRNA	ENST00000324068	CAPN6	protein_coding	4.13212116475531e-07	3.43595856522219e-05	1074	56	225	0.248888888888889	349	0.160458452722063	2656	hsa-miR-4777-5p,hsa-miR-361-5p,hsa-miR-2682-5p,hsa-miR-3064-5p,hsa-miR-708-5p,hsa-miR-34c-5p,hsa-miR-34b-5p,hsa-miR-4255,hsa-miR-3139,hsa-miR-34a-5p,hsa-miR-449b-5p,hsa-miR-875-3p,hsa-miR-374a-3p,hsa-miR-3085-3p,hsa-miR-654-3p,hsa-miR-335-3p,hsa-miR-3714,hsa-miR-450a-2-3p,hsa-miR-517-5p,hsa-miR-7974,hsa-miR-449c-5p,hsa-miR-195-5p,hsa-miR-124-5p,hsa-miR-6865-5p,hsa-miR-378g,hsa-miR-4524a-5p,hsa-mi…
hsa_circRNA_001454	hsa_circRNA_001454	circRNA	NM_004687	MTMR4	protein_coding	4.41981080297912e-07	3.58572054097486e-05	1102	53	225	0.235555555555556	323	0.164086687306502	2656	hsa-miR-361-5p,hsa-miR-3064-5p,hsa-miR-34c-5p,hsa-miR-4709-3p,hsa-miR-3619-3p,hsa-miR-34a-5p,hsa-miR-449b-5p,hsa-miR-4310,hsa-miR-4514,hsa-miR-3666,hsa-miR-3085-3p,hsa-miR-3614-5p,hsa-miR-6884-5p,hsa-miR-487a-5p,hsa-miR-130b-3p,hsa-miR-146a-3p,hsa-miR-485-5p,hsa-miR-454-3p,hsa-miR-3140-3p,hsa-miR-5195-3p,hsa-miR-4295,hsa-miR-107,hsa-miR-148a-3p,hsa-miR-570-3p,hsa-miR-497-5p,hsa-miR-424-5p,hsa-miR…
hsa_circRNA_001454	hsa_circRNA_001454	circRNA	NM_130475	MADD	protein_coding	1.15291133537677e-06	7.08636635555446e-05	1456	49	225	0.217777777777778	297	0.164983164983165	2656	hsa-miR-2682-5p,hsa-miR-185-3p,hsa-miR-761,hsa-miR-34b-5p,hsa-miR-19b-3p,hsa-miR-6764-5p,hsa-miR-34a-5p,hsa-miR-4514,hsa-miR-6747-3p,hsa-miR-4656,hsa-miR-3714,hsa-miR-3614-5p,hsa-miR-6884-5p,hsa-miR-211-3p,hsa-miR-4797-5p,hsa-miR-7974,hsa-miR-449c-5p,hsa-miR-548au-3p,hsa-miR-485-5p,hsa-miR-378g,hsa-miR-107,hsa-miR-4747-5p,hsa-miR-605-3p,hsa-miR-3138,hsa-miR-6881-3p,hsa-miR-4667-3p,hsa-miR-6508-3p…
hsa_circRNA_001454	hsa_circRNA_001454	circRNA	NM_001135187	AGFG1	protein_coding	2.4134723723041e-09	1.02851849054576e-06	210	67	225	0.297777777777778	399	0.167919799498747	2656	hsa-miR-6737-3p,hsa-miR-3909,hsa-miR-4273,hsa-miR-19b-3p,hsa-miR-6764-5p,hsa-miR-522-3p,hsa-miR-374b-3p,hsa-miR-4514,hsa-miR-7162-3p,hsa-miR-218-5p,hsa-miR-3666,hsa-miR-4656,hsa-miR-654-3p,hsa-miR-517-5p,hsa-miR-4659b-3p,hsa-miR-7974,hsa-miR-138-1-3p,hsa-miR-130b-3p,hsa-miR-195-5p,hsa-miR-374c-5p,hsa-miR-454-3p,hsa-miR-6865-5p,hsa-miR-3150a-3p,hsa-miR-10523-5p,hsa-miR-224-3p,hsa-miR-4659a-3p,hsa-…
hsa_circRNA_001454	hsa_circRNA_001454	circRNA	NM_006589	FAM189B	protein_coding	4.20196558322392e-11	5.78533086060706e-08	65	42	225	0.186666666666667	172	0.244186046511628	2656	hsa-miR-185-3p,hsa-miR-761,hsa-miR-657,hsa-miR-4514,hsa-miR-6747-3p,hsa-miR-3666,hsa-miR-130b-3p,hsa-miR-195-5p,hsa-miR-454-3p,hsa-miR-124-5p,hsa-miR-6865-5p,hsa-miR-5195-3p,hsa-miR-4690-5p,hsa-miR-107,hsa-miR-5010-3p,hsa-miR-148a-3p,hsa-miR-6508-3p,hsa-miR-7845-5p,hsa-miR-570-3p,hsa-miR-2113,hsa-miR-497-5p,hsa-miR-424-5p,hsa-miR-6842-3p,hsa-miR-3154,hsa-miR-4692,hsa-miR-15a-5p,hsa-miR-15b-5p,hsa…
hsa_circRNA_001454	hsa_circRNA_001454	circRNA	NM_173546	KLHDC8B	protein_coding	8.86588021839521e-08	1.16376776982855e-05	679	38	225	0.168888888888889	186	0.204301075268817	2656	hsa-miR-2682-5p,hsa-miR-708-5p,hsa-miR-34c-5p,hsa-miR-34b-5p,hsa-miR-6764-5p,hsa-miR-3139,hsa-miR-34a-5p,hsa-miR-449b-5p,hsa-miR-4310,hsa-miR-374b-3p,hsa-miR-3714,hsa-miR-211-3p,hsa-miR-7154-5p,hsa-miR-449c-5p,hsa-miR-548au-3p,hsa-miR-195-5p,hsa-miR-4524a-5p,hsa-miR-1179,hsa-miR-3138,hsa-miR-6881-3p,hsa-miR-497-5p,hsa-miR-424-5p,hsa-miR-4520-3p,hsa-miR-15a-5p,hsa-miR-4524b-5p,hsa-miR-15b-5p,hsa-m…
hsa_circRNA_001454	hsa_circRNA_001454	circRNA	NM_025040	ZNF614	protein_coding	4.19358910035433e-06	0.000175618563106229	2134	47	225	0.208888888888889	292	0.160958904109589	2656	hsa-miR-199a-3p,hsa-miR-708-5p,hsa-miR-34c-5p,hsa-miR-34b-5p,hsa-miR-19b-3p,hsa-miR-3139,hsa-miR-34a-5p,hsa-miR-449b-5p,hsa-miR-4649-3p,hsa-miR-4514,hsa-miR-222-5p,hsa-miR-653-3p,hsa-miR-3666,hsa-miR-335-3p,hsa-miR-6884-5p,hsa-miR-517-5p,hsa-miR-7154-5p,hsa-miR-487a-5p,hsa-miR-130b-3p,hsa-miR-485-5p,hsa-miR-374c-5p,hsa-miR-627-3p,hsa-miR-199b-3p,hsa-miR-454-3p,hsa-miR-3129-5p,hsa-miR-122-5p,hsa-m…
hsa_circRNA_001454	hsa_circRNA_001454	circRNA	NM_031244	SIRT5	protein_coding	2.22218285862528e-07	2.18298365057028e-05	911	42	225	0.186666666666667	224	0.1875	2656	hsa-miR-361-5p,hsa-miR-2682-5p,hsa-miR-199a-3p,hsa-miR-3909,hsa-miR-34c-5p,hsa-miR-34b-5p,hsa-miR-34a-5p,hsa-miR-449b-5p,hsa-miR-4310,hsa-miR-4277,hsa-miR-4514,hsa-miR-374a-3p,hsa-miR-6801-3p,hsa-miR-4659b-3p,hsa-miR-618,hsa-miR-449c-5p,hsa-miR-302f,hsa-miR-627-3p,hsa-miR-199b-3p,hsa-miR-3129-5p,hsa-miR-4659a-3p,hsa-miR-4524a-5p,hsa-miR-1179,hsa-miR-6810-3p,hsa-miR-5195-3p,hsa-miR-107,hsa-miR-368…
hsa_circRNA_001454	hsa_circRNA_001454	circRNA	ENST00000305738	PATE1	protein_coding	3.97883277578582e-06	0.000169884390077958	2095	42	225	0.186666666666667	248	0.169354838709677	2656	hsa-miR-196b-5p,hsa-miR-4709-3p,hsa-miR-4310,hsa-miR-4649-3p,hsa-miR-218-5p,hsa-miR-654-3p,hsa-miR-3714,hsa-miR-6884-5p,hsa-miR-7154-5p,hsa-miR-4797-5p,hsa-miR-195-5p,hsa-miR-485-5p,hsa-miR-4677-5p,hsa-miR-627-3p,hsa-miR-3611,hsa-miR-1179,hsa-miR-19b-1-5p,hsa-miR-196a-5p,hsa-miR-605-3p,hsa-miR-6881-3p,hsa-miR-497-5p,hsa-miR-3154,hsa-miR-6504-5p,hsa-miR-6888-3p,hsa-miR-6730-5p,hsa-miR-19b-2-5p,hsa…
hsa_circRNA_001454	hsa_circRNA_001454	circRNA	NM_016026	RDH11	protein_coding	0.000152497493146956	0.00224723499986836	6073	39	225	0.173333333333333	259	0.150579150579151	2656	hsa-miR-196b-5p,hsa-miR-640,hsa-miR-361-5p,hsa-miR-34c-5p,hsa-miR-449b-5p,hsa-miR-4310,hsa-miR-4514,hsa-miR-374a-3p,hsa-miR-4693-5p,hsa-miR-7162-3p,hsa-miR-3666,hsa-miR-6740-3p,hsa-miR-130b-3p,hsa-miR-454-3p,hsa-miR-3611,hsa-miR-19b-1-5p,hsa-miR-4295,hsa-miR-4690-5p,hsa-miR-107,hsa-miR-3689c,hsa-miR-570-3p,hsa-miR-2113,hsa-miR-942-5p,hsa-miR-3920,hsa-miR-544a,hsa-miR-205-5p,hsa-miR-29b-1-5p,hsa-m…
hsa_circRNA_001454	hsa_circRNA_001454	circRNA	NM_001024688	NBN	protein_coding	8.22476188975829e-05	0.00145281930460619	5061	40	225	0.177777777777778	261	0.153256704980843	2656	hsa-miR-640,hsa-miR-2682-5p,hsa-miR-30d-3p,hsa-miR-30e-3p,hsa-miR-34c-5p,hsa-miR-34b-5p,hsa-miR-4255,hsa-miR-449b-5p,hsa-miR-875-3p,hsa-miR-448,hsa-miR-3151-3p,hsa-miR-3666,hsa-miR-3714,hsa-miR-3614-5p,hsa-miR-7154-5p,hsa-miR-138-1-3p,hsa-miR-130b-3p,hsa-miR-449c-5p,hsa-miR-454-3p,hsa-miR-124-5p,hsa-miR-10523-5p,hsa-miR-30a-3p,hsa-miR-4295,hsa-miR-7849-3p,hsa-miR-4797-3p,hsa-miR-570-3p,hsa-miR-21…
hsa_circRNA_001454	hsa_circRNA_001454	circRNA	ENST00000394908	FLOT2	protein_coding	3.1876803911775e-10	2.4382485576722e-07	117	64	225	0.284444444444444	356	0.179775280898876	2656	hsa-miR-2682-5p,hsa-miR-185-3p,hsa-miR-761,hsa-miR-34c-5p,hsa-miR-34b-5p,hsa-miR-34a-5p,hsa-miR-449b-5p,hsa-miR-4310,hsa-miR-374b-3p,hsa-miR-4514,hsa-miR-4496,hsa-miR-3666,hsa-miR-3085-3p,hsa-miR-3714,hsa-miR-6884-5p,hsa-miR-6801-3p,hsa-miR-7974,hsa-miR-130b-3p,hsa-miR-449c-5p,hsa-miR-195-5p,hsa-miR-454-3p,hsa-miR-6865-5p,hsa-miR-3150a-3p,hsa-miR-378g,hsa-miR-6810-3p,hsa-miR-4295,hsa-miR-5584-3p,…
hsa_circRNA_001454	hsa_circRNA_001454	circRNA	NM_003948	CDKL2	protein_coding	9.86010110483793e-08	1.24987256115476e-05	706	58	225	0.257777777777778	353	0.164305949008499	2656	hsa-miR-3938,hsa-miR-199a-3p,hsa-miR-30d-3p,hsa-miR-30e-3p,hsa-miR-34c-5p,hsa-miR-34b-5p,hsa-miR-19b-3p,hsa-miR-4712-3p,hsa-miR-34a-5p,hsa-miR-449b-5p,hsa-miR-4277,hsa-miR-4514,hsa-miR-3151-3p,hsa-miR-653-3p,hsa-miR-103a-2-5p,hsa-miR-3666,hsa-miR-450a-2-3p,hsa-miR-4659b-3p,hsa-miR-130b-3p,hsa-miR-449c-5p,hsa-miR-199b-3p,hsa-miR-454-3p,hsa-miR-3129-5p,hsa-miR-3150a-3p,hsa-miR-4659a-3p,hsa-miR-30a-…
hsa_circRNA_001454	hsa_circRNA_001454	circRNA	ENST00000612677	RAB44	protein_coding	5.21294497628122e-05	0.00105061846564046	4437	40	225	0.177777777777778	256	0.15625	2656	hsa-miR-6737-3p,hsa-miR-3909,hsa-miR-708-5p,hsa-miR-3139,hsa-miR-875-3p,hsa-miR-1299,hsa-miR-218-5p,hsa-miR-3714,hsa-miR-450a-2-3p,hsa-miR-6801-3p,hsa-miR-195-5p,hsa-miR-122-5p,hsa-miR-6810-3p,hsa-miR-636,hsa-miR-4747-5p,hsa-miR-3689c,hsa-miR-4667-3p,hsa-miR-7845-5p,hsa-miR-4638-5p,hsa-miR-497-5p,hsa-miR-424-5p,hsa-miR-423-5p,hsa-miR-3920,hsa-miR-3154,hsa-miR-6730-5p,hsa-miR-15a-5p,hsa-miR-15b-5p…
hsa_circRNA_001454	hsa_circRNA_001454	circRNA	ENST00000447532	CYB561A3	protein_coding	0.000124677414106871	0.00195270490386177	5714	35	225	0.155555555555556	221	0.158371040723982	2656	hsa-miR-640,hsa-miR-185-3p,hsa-miR-34c-5p,hsa-miR-6764-5p,hsa-miR-34a-5p,hsa-miR-449b-5p,hsa-miR-3151-3p,hsa-miR-6884-5p,hsa-miR-146a-3p,hsa-miR-195-5p,hsa-miR-485-5p,hsa-miR-6865-5p,hsa-miR-3150a-3p,hsa-miR-10400-3p,hsa-miR-6763-5p,hsa-miR-605-3p,hsa-miR-4797-3p,hsa-miR-497-5p,hsa-miR-424-5p,hsa-miR-423-5p,hsa-miR-4642,hsa-miR-4711-5p,hsa-miR-15a-5p,hsa-miR-15b-5p,hsa-miR-449a,hsa-miR-3184-5p,hs…
hsa_circRNA_001454	hsa_circRNA_001454	circRNA	ENST00000070846	PKP2	protein_coding	8.20566241391337e-05	0.00145157016487122	5057	39	225	0.173333333333333	252	0.154761904761905	2656	hsa-miR-2682-5p,hsa-miR-3064-5p,hsa-miR-34c-5p,hsa-miR-34b-5p,hsa-miR-34a-5p,hsa-miR-875-3p,hsa-miR-1299,hsa-miR-103a-2-5p,hsa-miR-3085-3p,hsa-miR-4328,hsa-miR-450a-2-3p,hsa-miR-4659b-3p,hsa-miR-618,hsa-miR-449c-5p,hsa-miR-302f,hsa-miR-627-3p,hsa-miR-378g,hsa-miR-224-3p,hsa-miR-4659a-3p,hsa-miR-4524a-5p,hsa-miR-3140-3p,hsa-miR-607,hsa-miR-3689c,hsa-miR-6881-3p,hsa-miR-942-5p,hsa-miR-4778-3p,hsa-m…
hsa_circRNA_001454	hsa_circRNA_001454	circRNA	ENST00000366929	TGFB2	protein_coding	1.32984091955714e-06	7.82970088249518e-05	1520	51	225	0.226666666666667	316	0.161392405063291	2656	hsa-miR-3909,hsa-miR-3064-5p,hsa-miR-19b-3p,hsa-miR-3151-3p,hsa-miR-653-3p,hsa-miR-218-5p,hsa-miR-103a-2-5p,hsa-miR-3666,hsa-miR-3085-3p,hsa-miR-4328,hsa-miR-3614-5p,hsa-miR-4659b-3p,hsa-miR-618,hsa-miR-130b-3p,hsa-miR-302f,hsa-miR-454-3p,hsa-miR-4659a-3p,hsa-miR-4524a-5p,hsa-miR-3611,hsa-miR-5195-3p,hsa-miR-4295,hsa-miR-5584-3p,hsa-miR-196a-5p,hsa-miR-5010-3p,hsa-miR-4747-5p,hsa-miR-148a-3p,hsa-…
hsa_circRNA_001454	hsa_circRNA_001454	circRNA	ENST00000394886	CDC23	protein_coding	2.31009290827902e-05	0.000583227322105007	3540	44	225	0.195555555555556	283	0.15547703180212	2656	hsa-miR-4777-5p,hsa-miR-640,hsa-miR-3938,hsa-miR-6737-3p,hsa-miR-34c-5p,hsa-miR-19b-3p,hsa-miR-34a-5p,hsa-miR-449b-5p,hsa-miR-4310,hsa-miR-4693-5p,hsa-miR-7162-3p,hsa-miR-654-3p,hsa-miR-4452,hsa-miR-618,hsa-miR-146a-3p,hsa-miR-195-5p,hsa-miR-4677-5p,hsa-miR-107,hsa-miR-4747-5p,hsa-miR-3689c,hsa-miR-7845-5p,hsa-miR-4797-3p,hsa-miR-497-5p,hsa-miR-424-5p,hsa-miR-1248,hsa-miR-15a-5p,hsa-miR-5196-5p,h…
hsa_circRNA_001454	hsa_circRNA_001454	circRNA	NM_001350477	CAP1	protein_coding	3.19175612966165e-06	0.000146096825341759	1949	42	225	0.186666666666667	246	0.170731707317073	2656	hsa-miR-2682-5p,hsa-miR-6737-3p,hsa-miR-30d-3p,hsa-miR-30e-3p,hsa-miR-34c-5p,hsa-miR-34b-5p,hsa-miR-6764-5p,hsa-miR-34a-5p,hsa-miR-449b-5p,hsa-miR-374b-3p,hsa-miR-875-3p,hsa-miR-448,hsa-miR-7162-3p,hsa-miR-218-5p,hsa-miR-3666,hsa-miR-3714,hsa-miR-4328,hsa-miR-541-5p,hsa-miR-211-3p,hsa-miR-130b-3p,hsa-miR-449c-5p,hsa-miR-548au-3p,hsa-miR-454-3p,hsa-miR-30a-3p,hsa-miR-3611,hsa-miR-4295,hsa-miR-4747…
hsa_circRNA_001454	hsa_circRNA_001454	circRNA	NM_152468	TMC8	protein_coding	4.7660330604529e-07	3.74474623950054e-05	1138	65	225	0.288888888888889	433	0.150115473441109	2656	hsa-miR-2682-5p,hsa-miR-3064-5p,hsa-miR-34c-5p,hsa-miR-34b-5p,hsa-miR-6764-5p,hsa-miR-3139,hsa-miR-34a-5p,hsa-miR-449b-5p,hsa-miR-4649-3p,hsa-miR-4514,hsa-miR-1299,hsa-miR-7162-3p,hsa-miR-3085-3p,hsa-miR-3614-5p,hsa-miR-450a-2-3p,hsa-miR-6884-5p,hsa-miR-449c-5p,hsa-miR-548au-3p,hsa-miR-195-5p,hsa-miR-485-5p,hsa-miR-6865-5p,hsa-miR-378g,hsa-miR-4524a-5p,hsa-miR-1179,hsa-miR-4690-5p,hsa-miR-107,hsa…
hsa_circRNA_001454	hsa_circRNA_001454	circRNA	ENST00000294724	AGL	protein_coding	1.01803398652329e-05	0.000326197334607692	2790	39	225	0.173333333333333	231	0.168831168831169	2656	hsa-miR-361-5p,hsa-miR-199a-3p,hsa-miR-6737-3p,hsa-miR-4709-3p,hsa-miR-448,hsa-miR-4514,hsa-miR-218-5p,hsa-miR-3666,hsa-miR-335-3p,hsa-miR-4659b-3p,hsa-miR-7154-5p,hsa-miR-130b-3p,hsa-miR-374c-5p,hsa-miR-4677-5p,hsa-miR-199b-3p,hsa-miR-454-3p,hsa-miR-3129-5p,hsa-miR-10523-5p,hsa-miR-4659a-3p,hsa-miR-1179,hsa-miR-4295,hsa-miR-4690-5p,hsa-miR-607,hsa-miR-1248,hsa-miR-4742-3p,hsa-miR-29b-1-5p,hsa-mi…
hsa_circRNA_001454	hsa_circRNA_001454	circRNA	NM_152345	ANKRD13B	protein_coding	2.88285674970978e-06	0.000134793886678044	1911	54	225	0.24	351	0.153846153846154	2656	hsa-miR-185-3p,hsa-miR-6737-3p,hsa-miR-3064-5p,hsa-miR-34c-5p,hsa-miR-6764-5p,hsa-miR-34a-5p,hsa-miR-449b-5p,hsa-miR-1299,hsa-miR-218-5p,hsa-miR-4268,hsa-miR-3085-3p,hsa-miR-3614-5p,hsa-miR-450a-2-3p,hsa-miR-541-5p,hsa-miR-6884-5p,hsa-miR-6801-3p,hsa-miR-4677-5p,hsa-miR-627-3p,hsa-miR-4524a-5p,hsa-miR-6810-3p,hsa-miR-5010-3p,hsa-miR-636,hsa-miR-4747-5p,hsa-miR-3689c,hsa-miR-7845-5p,hsa-miR-2113,h…
hsa_circRNA_001454	hsa_circRNA_001454	circRNA	NM_000245	MET	protein_coding	5.610263490788e-06	0.000212835655184862	2358	52	225	0.231111111111111	340	0.152941176470588	2656	hsa-miR-361-5p,hsa-miR-2682-5p,hsa-miR-199a-3p,hsa-miR-185-3p,hsa-miR-4273,hsa-miR-34c-5p,hsa-miR-34b-5p,hsa-miR-4255,hsa-miR-34a-5p,hsa-miR-449b-5p,hsa-miR-4514,hsa-miR-374a-3p,hsa-miR-3666,hsa-miR-6884-5p,hsa-miR-130b-3p,hsa-miR-449c-5p,hsa-miR-485-5p,hsa-miR-627-3p,hsa-miR-199b-3p,hsa-miR-454-3p,hsa-miR-3129-5p,hsa-miR-122-5p,hsa-miR-19b-1-5p,hsa-miR-4295,hsa-miR-5584-3p,hsa-miR-5010-3p,hsa-mi…
hsa_circRNA_001454	hsa_circRNA_001454	circRNA	NM_016374	ARID4B	protein_coding	3.29126615585407e-05	0.000752044405194577	3914	41	225	0.182222222222222	260	0.157692307692308	2656	hsa-miR-2682-5p,hsa-miR-199a-3p,hsa-miR-34c-5p,hsa-miR-34b-5p,hsa-miR-19b-3p,hsa-miR-449b-5p,hsa-miR-4277,hsa-miR-657,hsa-miR-4514,hsa-miR-4496,hsa-miR-4693-5p,hsa-miR-218-5p,hsa-miR-3666,hsa-miR-335-3p,hsa-miR-541-5p,hsa-miR-130b-3p,hsa-miR-449c-5p,hsa-miR-374c-5p,hsa-miR-627-3p,hsa-miR-199b-3p,hsa-miR-454-3p,hsa-miR-5195-3p,hsa-miR-4295,hsa-miR-636,hsa-miR-6508-3p,hsa-miR-7849-3p,hsa-miR-570-3p…
hsa_circRNA_001454	hsa_circRNA_001454	circRNA	NM_024626	VTCN1	protein_coding	1.59139125592139e-07	1.7375413494388e-05	817	55	225	0.244444444444444	331	0.166163141993958	2656	hsa-miR-4777-5p,hsa-miR-2682-5p,hsa-miR-185-3p,hsa-miR-3909,hsa-miR-34c-5p,hsa-miR-34b-5p,hsa-miR-4709-3p,hsa-miR-3619-3p,hsa-miR-34a-5p,hsa-miR-449b-5p,hsa-miR-4649-3p,hsa-miR-875-3p,hsa-miR-4514,hsa-miR-218-5p,hsa-miR-103a-2-5p,hsa-miR-3714,hsa-miR-4452,hsa-miR-4328,hsa-miR-517-5p,hsa-miR-618,hsa-miR-449c-5p,hsa-miR-548au-3p,hsa-miR-374c-5p,hsa-miR-627-3p,hsa-miR-3150a-3p,hsa-miR-10523-5p,hsa-m…
hsa_circRNA_001454	hsa_circRNA_001454	circRNA	ENST00000379979	GLRX	protein_coding	8.67805409466111e-05	0.00151684588885451	5120	36	225	0.16	226	0.15929203539823	2656	hsa-miR-640,hsa-miR-185-3p,hsa-miR-708-5p,hsa-miR-34c-5p,hsa-miR-4255,hsa-miR-3139,hsa-miR-374a-3p,hsa-miR-3151-3p,hsa-miR-6740-3p,hsa-miR-335-3p,hsa-miR-4797-5p,hsa-miR-195-5p,hsa-miR-374c-5p,hsa-miR-5010-3p,hsa-miR-2113,hsa-miR-497-5p,hsa-miR-424-5p,hsa-miR-423-5p,hsa-miR-1248,hsa-miR-29b-1-5p,hsa-miR-3659,hsa-miR-15a-5p,hsa-miR-15b-5p,hsa-miR-6848-5p,hsa-miR-4307,hsa-miR-4666b,hsa-miR-28-5p,hs…
hsa_circRNA_001454	hsa_circRNA_001454	circRNA	NM_019596	C21orf62	protein_coding	1.18197316050875e-05	0.000364627108077937	2900	50	225	0.222222222222222	330	0.151515151515152	2656	hsa-miR-2682-5p,hsa-miR-6737-3p,hsa-miR-30d-3p,hsa-miR-30e-3p,hsa-miR-708-5p,hsa-miR-4273,hsa-miR-34b-5p,hsa-miR-4255,hsa-miR-3139,hsa-miR-449b-5p,hsa-miR-374b-3p,hsa-miR-4514,hsa-miR-222-5p,hsa-miR-3666,hsa-miR-3714,hsa-miR-541-5p,hsa-miR-7974,hsa-miR-487a-5p,hsa-miR-146a-3p,hsa-miR-449c-5p,hsa-miR-195-5p,hsa-miR-10523-5p,hsa-miR-30a-3p,hsa-miR-122-5p,hsa-miR-107,hsa-miR-580-3p,hsa-miR-6881-3p,h…
hsa_circRNA_001454	hsa_circRNA_001454	circRNA	NM_005962	MXI1	protein_coding	2.08689290892054e-05	0.000543862280425235	3433	47	225	0.208888888888889	309	0.15210355987055	2656	hsa-miR-361-5p,hsa-miR-3909,hsa-miR-4273,hsa-miR-6764-5p,hsa-miR-12132,hsa-miR-3619-3p,hsa-miR-374a-3p,hsa-miR-653-3p,hsa-miR-335-3p,hsa-miR-4328,hsa-miR-541-5p,hsa-miR-6884-5p,hsa-miR-4659b-3p,hsa-miR-7154-5p,hsa-miR-138-1-3p,hsa-miR-548au-3p,hsa-miR-485-5p,hsa-miR-6865-5p,hsa-miR-378g,hsa-miR-224-3p,hsa-miR-4659a-3p,hsa-miR-3140-3p,hsa-miR-5010-3p,hsa-miR-4747-5p,hsa-miR-3689c,hsa-miR-580-3p,hs…
hsa_circRNA_001454	hsa_circRNA_001454	circRNA	ENST00000613533	PER3	protein_coding	6.26686611513685e-08	9.04581692325713e-06	617	57	225	0.253333333333333	340	0.167647058823529	2656	hsa-miR-361-5p,hsa-miR-2682-5p,hsa-miR-30d-3p,hsa-miR-30e-3p,hsa-miR-3064-5p,hsa-miR-761,hsa-miR-34c-5p,hsa-miR-34b-5p,hsa-miR-4712-3p,hsa-miR-34a-5p,hsa-miR-449b-5p,hsa-miR-4310,hsa-miR-4277,hsa-miR-4693-5p,hsa-miR-653-3p,hsa-miR-4268,hsa-miR-3085-3p,hsa-miR-654-3p,hsa-miR-335-3p,hsa-miR-211-3p,hsa-miR-6801-3p,hsa-miR-7154-5p,hsa-miR-4797-5p,hsa-miR-487a-5p,hsa-miR-449c-5p,hsa-miR-195-5p,hsa-miR…
hsa_circRNA_001454	hsa_circRNA_001454	circRNA	ENST00000358970	POTEC	protein_coding	2.28699339703182e-06	0.000113642365397317	1801	57	225	0.253333333333333	376	0.151595744680851	2656	hsa-miR-3938,hsa-miR-199a-3p,hsa-miR-185-3p,hsa-miR-6737-3p,hsa-miR-708-5p,hsa-miR-4273,hsa-miR-3139,hsa-miR-4310,hsa-miR-875-3p,hsa-miR-374a-3p,hsa-miR-6747-3p,hsa-miR-1299,hsa-miR-7162-3p,hsa-miR-103a-2-5p,hsa-miR-450a-2-3p,hsa-miR-7154-5p,hsa-miR-130b-3p,hsa-miR-627-3p,hsa-miR-199b-3p,hsa-miR-454-3p,hsa-miR-3129-5p,hsa-miR-6865-5p,hsa-miR-10523-5p,hsa-miR-122-5p,hsa-miR-1179,hsa-miR-5195-3p,hs…
hsa_circRNA_001454	hsa_circRNA_001454	circRNA	NM_004703	RABEP1	protein_coding	2.05845838936167e-08	4.42830809228711e-06	416	68	225	0.302222222222222	428	0.158878504672897	2656	hsa-miR-4777-5p,hsa-miR-640,hsa-miR-3938,hsa-miR-199a-3p,hsa-miR-6737-3p,hsa-miR-30d-3p,hsa-miR-3909,hsa-miR-30e-3p,hsa-miR-761,hsa-miR-708-5p,hsa-miR-522-3p,hsa-miR-4255,hsa-miR-3139,hsa-miR-12132,hsa-miR-4649-3p,hsa-miR-3151-3p,hsa-miR-6747-3p,hsa-miR-222-5p,hsa-miR-653-3p,hsa-miR-218-5p,hsa-miR-6740-3p,hsa-miR-6884-5p,hsa-miR-517-5p,hsa-miR-4659b-3p,hsa-miR-7154-5p,hsa-miR-7974,hsa-miR-487a-5p…
hsa_circRNA_001454	hsa_circRNA_001454	circRNA	NM_001271082	NKD2	protein_coding	0.000336765528768605	0.00395461979610141	7620	35	225	0.155555555555556	232	0.150862068965517	2656	hsa-miR-185-3p,hsa-miR-3064-5p,hsa-miR-34c-5p,hsa-miR-34a-5p,hsa-miR-449b-5p,hsa-miR-4649-3p,hsa-miR-657,hsa-miR-4496,hsa-miR-3085-3p,hsa-miR-6884-5p,hsa-miR-7974,hsa-miR-485-5p,hsa-miR-124-5p,hsa-miR-378g,hsa-miR-196a-5p,hsa-miR-4690-5p,hsa-miR-636,hsa-miR-147b-5p,hsa-miR-423-5p,hsa-miR-4642,hsa-miR-6842-3p,hsa-miR-6504-5p,hsa-miR-494-3p,hsa-miR-6848-5p,hsa-miR-223-3p,hsa-miR-4478,hsa-miR-6752-3…
hsa_circRNA_001454	hsa_circRNA_001454	circRNA	ENST00000367565	TEDDM1	protein_coding	2.30041179519324e-05	0.000582543160122321	3532	46	225	0.204444444444444	301	0.152823920265781	2656	hsa-miR-640,hsa-miR-3938,hsa-miR-2682-5p,hsa-miR-3064-5p,hsa-miR-708-5p,hsa-miR-4273,hsa-miR-34c-5p,hsa-miR-34b-5p,hsa-miR-4255,hsa-miR-34a-5p,hsa-miR-449b-5p,hsa-miR-3085-3p,hsa-miR-3714,hsa-miR-4452,hsa-miR-450a-2-3p,hsa-miR-6884-5p,hsa-miR-211-3p,hsa-miR-7974,hsa-miR-449c-5p,hsa-miR-195-5p,hsa-miR-485-5p,hsa-miR-4677-5p,hsa-miR-3129-5p,hsa-miR-124-5p,hsa-miR-5195-3p,hsa-miR-7845-5p,hsa-miR-479…
hsa_circRNA_001454	hsa_circRNA_001454	circRNA	ENST00000393977	CCNJL	protein_coding	1.59139125592139e-07	1.7375413494388e-05	818	55	225	0.244444444444444	331	0.166163141993958	2656	hsa-miR-640,hsa-miR-2682-5p,hsa-miR-3909,hsa-miR-3064-5p,hsa-miR-34c-5p,hsa-miR-34b-5p,hsa-miR-522-3p,hsa-miR-34a-5p,hsa-miR-449b-5p,hsa-miR-875-3p,hsa-miR-4514,hsa-miR-653-3p,hsa-miR-3085-3p,hsa-miR-3714,hsa-miR-3614-5p,hsa-miR-6801-3p,hsa-miR-7974,hsa-miR-449c-5p,hsa-miR-302f,hsa-miR-195-5p,hsa-miR-627-3p,hsa-miR-6810-3p,hsa-miR-19b-1-5p,hsa-miR-5195-3p,hsa-miR-107,hsa-miR-6881-3p,hsa-miR-4667-…
hsa_circRNA_001454	hsa_circRNA_001454	circRNA	NM_001291411	SON	protein_coding	0.000102940467115163	0.00170518873059311	5398	35	225	0.155555555555556	219	0.159817351598174	2656	hsa-miR-708-5p,hsa-miR-19b-3p,hsa-miR-3139,hsa-miR-374b-3p,hsa-miR-4514,hsa-miR-4496,hsa-miR-374a-3p,hsa-miR-3666,hsa-miR-130b-3p,hsa-miR-195-5p,hsa-miR-374c-5p,hsa-miR-454-3p,hsa-miR-4524a-5p,hsa-miR-4295,hsa-miR-497-5p,hsa-miR-147b-5p,hsa-miR-424-5p,hsa-miR-6842-3p,hsa-miR-2054,hsa-miR-4692,hsa-miR-15a-5p,hsa-miR-4524b-5p,hsa-miR-15b-5p,hsa-miR-4478,hsa-miR-432-5p,hsa-miR-28-5p,hsa-miR-130a-3p,…
hsa_circRNA_001454	hsa_circRNA_001454	circRNA	NM_001032296	STK24	protein_coding	8.62250950759928e-07	5.81400636592421e-05	1325	60	225	0.266666666666667	393	0.152671755725191	2656	hsa-miR-185-3p,hsa-miR-6737-3p,hsa-miR-3909,hsa-miR-3064-5p,hsa-miR-708-5p,hsa-miR-4255,hsa-miR-3139,hsa-miR-374b-3p,hsa-miR-4277,hsa-miR-657,hsa-miR-653-3p,hsa-miR-218-5p,hsa-miR-4656,hsa-miR-3085-3p,hsa-miR-3714,hsa-miR-3614-5p,hsa-miR-618,hsa-miR-3150a-3p,hsa-miR-378g,hsa-miR-122-5p,hsa-miR-1179,hsa-miR-6810-3p,hsa-miR-19b-1-5p,hsa-miR-10400-3p,hsa-miR-107,hsa-miR-5010-3p,hsa-miR-6763-5p,hsa-m…
hsa_circRNA_001454	hsa_circRNA_001454	circRNA	NM_183419	RNF19A	protein_coding	0.000400803098903766	0.0044875605817834	7992	34	225	0.151111111111111	225	0.151111111111111	2656	hsa-miR-2682-5p,hsa-miR-199a-3p,hsa-miR-34c-5p,hsa-miR-34b-5p,hsa-miR-19b-3p,hsa-miR-522-3p,hsa-miR-34a-5p,hsa-miR-449b-5p,hsa-miR-4310,hsa-miR-448,hsa-miR-4514,hsa-miR-222-5p,hsa-miR-218-5p,hsa-miR-4797-5p,hsa-miR-449c-5p,hsa-miR-199b-3p,hsa-miR-224-3p,hsa-miR-607,hsa-miR-4797-3p,hsa-miR-4642,hsa-miR-2054,hsa-miR-4742-3p,hsa-miR-544a,hsa-miR-4711-5p,hsa-miR-6730-5p,hsa-miR-4692,hsa-miR-7157-5p,h…
hsa_circRNA_001454	hsa_circRNA_001454	circRNA	ENST00000372071	OPN4	protein_coding	6.39354604659111e-06	0.000232120736855001	2465	37	225	0.164444444444444	210	0.176190476190476	2656	hsa-miR-185-3p,hsa-miR-6737-3p,hsa-miR-708-5p,hsa-miR-4273,hsa-miR-34c-5p,hsa-miR-3139,hsa-miR-34a-5p,hsa-miR-218-5p,hsa-miR-7974,hsa-miR-107,hsa-miR-636,hsa-miR-3689c,hsa-miR-6508-3p,hsa-miR-942-5p,hsa-miR-4638-5p,hsa-miR-423-5p,hsa-miR-7156-5p,hsa-miR-5196-5p,hsa-miR-7157-5p,hsa-miR-6848-5p,hsa-miR-4478,hsa-miR-10394-5p,hsa-miR-5008-3p,hsa-miR-7157-3p,hsa-miR-28-5p,hsa-miR-3184-5p,hsa-miR-6846-…
hsa_circRNA_001454	hsa_circRNA_001454	circRNA	NM_002078	GOLGA4	protein_coding	1.02100478543155e-08	2.73571201385107e-06	334	34	225	0.151111111111111	144	0.236111111111111	2656	hsa-miR-361-5p,hsa-miR-2682-5p,hsa-miR-199a-3p,hsa-miR-34b-5p,hsa-miR-4310,hsa-miR-374a-3p,hsa-miR-3714,hsa-miR-4659b-3p,hsa-miR-146a-3p,hsa-miR-449c-5p,hsa-miR-195-5p,hsa-miR-199b-3p,hsa-miR-3129-5p,hsa-miR-10523-5p,hsa-miR-4659a-3p,hsa-miR-607,hsa-miR-3138,hsa-miR-497-5p,hsa-miR-424-5p,hsa-miR-4778-3p,hsa-miR-423-5p,hsa-miR-4520-3p,hsa-miR-6730-5p,hsa-miR-15a-5p,hsa-miR-670-3p,hsa-miR-15b-5p,hs…
hsa_circRNA_001454	hsa_circRNA_001454	circRNA	ENST00000366756	DLL1	protein_coding	3.79243699611908e-11	5.47413813054331e-08	61	37	225	0.164444444444444	138	0.268115942028986	2656	hsa-miR-2682-5p,hsa-miR-34c-5p,hsa-miR-34b-5p,hsa-miR-34a-5p,hsa-miR-449b-5p,hsa-miR-4310,hsa-miR-103a-2-5p,hsa-miR-3666,hsa-miR-3714,hsa-miR-130b-3p,hsa-miR-449c-5p,hsa-miR-195-5p,hsa-miR-454-3p,hsa-miR-1179,hsa-miR-4295,hsa-miR-107,hsa-miR-5010-3p,hsa-miR-605-3p,hsa-miR-6881-3p,hsa-miR-4667-3p,hsa-miR-497-5p,hsa-miR-424-5p,hsa-miR-4692,hsa-miR-15a-5p,hsa-miR-15b-5p,hsa-miR-7157-5p,hsa-miR-449a,…
hsa_circRNA_001454	hsa_circRNA_001454	circRNA	ENST00000376862	SYNDIG1	protein_coding	5.22754548472895e-09	1.75875461678514e-06	265	51	225	0.226666666666667	269	0.189591078066914	2656	hsa-miR-2682-5p,hsa-miR-3909,hsa-miR-761,hsa-miR-34c-5p,hsa-miR-34b-5p,hsa-miR-6764-5p,hsa-miR-522-3p,hsa-miR-34a-5p,hsa-miR-449b-5p,hsa-miR-4310,hsa-miR-4649-3p,hsa-miR-6747-3p,hsa-miR-4268,hsa-miR-654-3p,hsa-miR-541-5p,hsa-miR-6884-5p,hsa-miR-4797-5p,hsa-miR-449c-5p,hsa-miR-195-5p,hsa-miR-485-5p,hsa-miR-224-3p,hsa-miR-122-5p,hsa-miR-1179,hsa-miR-107,hsa-miR-4747-5p,hsa-miR-3689c,hsa-miR-424-5p,…
hsa_circRNA_001454	hsa_circRNA_001454	circRNA	ENST00000318631	MAP6D1	protein_coding	4.28635925310836e-06	0.000177766204092365	2152	51	225	0.226666666666667	328	0.155487804878049	2656	hsa-miR-2682-5p,hsa-miR-185-3p,hsa-miR-3064-5p,hsa-miR-34c-5p,hsa-miR-34b-5p,hsa-miR-34a-5p,hsa-miR-449b-5p,hsa-miR-4649-3p,hsa-miR-4277,hsa-miR-4514,hsa-miR-1299,hsa-miR-7162-3p,hsa-miR-4268,hsa-miR-103a-2-5p,hsa-miR-3085-3p,hsa-miR-6884-5p,hsa-miR-4659b-3p,hsa-miR-7974,hsa-miR-449c-5p,hsa-miR-548au-3p,hsa-miR-485-5p,hsa-miR-627-3p,hsa-miR-4659a-3p,hsa-miR-5195-3p,hsa-miR-4690-5p,hsa-miR-605-3p,…
hsa_circRNA_001454	hsa_circRNA_001454	circRNA	NM_002483	CEACAM6	protein_coding	1.72960993096356e-05	0.000476227255082574	3248	39	225	0.173333333333333	236	0.165254237288136	2656	hsa-miR-30d-3p,hsa-miR-30e-3p,hsa-miR-3064-5p,hsa-miR-708-5p,hsa-miR-4273,hsa-miR-3139,hsa-miR-4496,hsa-miR-653-3p,hsa-miR-3085-3p,hsa-miR-335-3p,hsa-miR-4659b-3p,hsa-miR-7974,hsa-miR-146a-3p,hsa-miR-195-5p,hsa-miR-4677-5p,hsa-miR-4659a-3p,hsa-miR-30a-3p,hsa-miR-3140-3p,hsa-miR-3611,hsa-miR-497-5p,hsa-miR-147b-5p,hsa-miR-424-5p,hsa-miR-4778-3p,hsa-miR-6842-3p,hsa-miR-4742-3p,hsa-miR-6504-5p,hsa-m…
hsa_circRNA_001454	hsa_circRNA_001454	circRNA	NM_006054	RTN3	protein_coding	5.24581667545596e-05	0.00105431133803138	4452	42	225	0.186666666666667	274	0.153284671532847	2656	hsa-miR-3938,hsa-miR-361-5p,hsa-miR-708-5p,hsa-miR-522-3p,hsa-miR-3619-3p,hsa-miR-657,hsa-miR-374a-3p,hsa-miR-218-5p,hsa-miR-335-3p,hsa-miR-4659b-3p,hsa-miR-146a-3p,hsa-miR-195-5p,hsa-miR-4677-5p,hsa-miR-224-3p,hsa-miR-4659a-3p,hsa-miR-5584-3p,hsa-miR-636,hsa-miR-148a-3p,hsa-miR-3689c,hsa-miR-580-3p,hsa-miR-570-3p,hsa-miR-2113,hsa-miR-497-5p,hsa-miR-424-5p,hsa-miR-4778-3p,hsa-miR-4742-3p,hsa-miR-…
hsa_circRNA_001454	hsa_circRNA_001454	circRNA	NM_024871	MAP6D1	protein_coding	4.28635925310836e-06	0.000177766204092365	2153	51	225	0.226666666666667	328	0.155487804878049	2656	hsa-miR-2682-5p,hsa-miR-185-3p,hsa-miR-3064-5p,hsa-miR-34c-5p,hsa-miR-34b-5p,hsa-miR-34a-5p,hsa-miR-449b-5p,hsa-miR-4649-3p,hsa-miR-4277,hsa-miR-4514,hsa-miR-1299,hsa-miR-7162-3p,hsa-miR-4268,hsa-miR-103a-2-5p,hsa-miR-3085-3p,hsa-miR-6884-5p,hsa-miR-4659b-3p,hsa-miR-7974,hsa-miR-449c-5p,hsa-miR-548au-3p,hsa-miR-485-5p,hsa-miR-627-3p,hsa-miR-4659a-3p,hsa-miR-5195-3p,hsa-miR-4690-5p,hsa-miR-605-3p,…
hsa_circRNA_001454	hsa_circRNA_001454	circRNA	NM_001034837	KCNIP1	protein_coding	0.000235607162399546	0.00307319512966369	6860	34	225	0.151111111111111	219	0.155251141552511	2656	hsa-miR-2682-5p,hsa-miR-3909,hsa-miR-34c-5p,hsa-miR-34b-5p,hsa-miR-34a-5p,hsa-miR-449b-5p,hsa-miR-875-3p,hsa-miR-1299,hsa-miR-4656,hsa-miR-449c-5p,hsa-miR-195-5p,hsa-miR-378g,hsa-miR-10400-3p,hsa-miR-107,hsa-miR-3689c,hsa-miR-6881-3p,hsa-miR-7845-5p,hsa-miR-2113,hsa-miR-497-5p,hsa-miR-424-5p,hsa-miR-6888-3p,hsa-miR-15a-5p,hsa-miR-15b-5p,hsa-miR-449a,hsa-miR-6852-3p,hsa-miR-5589-5p,hsa-miR-16-5p,h…
hsa_circRNA_001454	hsa_circRNA_001454	circRNA	NM_002595	CDK17	protein_coding	4.44795873280176e-06	0.000183059524625841	2173	40	225	0.177777777777778	232	0.172413793103448	2656	hsa-miR-3938,hsa-miR-199a-3p,hsa-miR-185-3p,hsa-miR-4709-3p,hsa-miR-4255,hsa-miR-12132,hsa-miR-374b-3p,hsa-miR-4277,hsa-miR-4496,hsa-miR-218-5p,hsa-miR-335-3p,hsa-miR-195-5p,hsa-miR-374c-5p,hsa-miR-199b-3p,hsa-miR-3129-5p,hsa-miR-124-5p,hsa-miR-378g,hsa-miR-224-3p,hsa-miR-4524a-5p,hsa-miR-3611,hsa-miR-636,hsa-miR-570-3p,hsa-miR-497-5p,hsa-miR-147b-5p,hsa-miR-424-5p,hsa-miR-4778-3p,hsa-miR-544a,hs…
hsa_circRNA_001454	hsa_circRNA_001454	circRNA	NM_001367361	GSG1	protein_coding	1.5982824041917e-05	0.000450788172701948	3172	46	225	0.204444444444444	297	0.154882154882155	2656	hsa-miR-4777-5p,hsa-miR-361-5p,hsa-miR-2682-5p,hsa-miR-185-3p,hsa-miR-34c-5p,hsa-miR-34b-5p,hsa-miR-522-3p,hsa-miR-34a-5p,hsa-miR-4514,hsa-miR-653-3p,hsa-miR-103a-2-5p,hsa-miR-4797-5p,hsa-miR-449c-5p,hsa-miR-548au-3p,hsa-miR-224-3p,hsa-miR-4524a-5p,hsa-miR-107,hsa-miR-580-3p,hsa-miR-4667-3p,hsa-miR-497-5p,hsa-miR-147b-5p,hsa-miR-424-5p,hsa-miR-1248,hsa-miR-3920,hsa-miR-6842-3p,hsa-miR-3154,hsa-mi…
hsa_circRNA_001454	hsa_circRNA_001454	circRNA	NM_001039966	GPER1	protein_coding	2.4213561598437e-05	0.000604459560312174	3584	37	225	0.164444444444444	222	0.166666666666667	2656	hsa-miR-3064-5p,hsa-miR-708-5p,hsa-miR-6764-5p,hsa-miR-4649-3p,hsa-miR-4514,hsa-miR-4268,hsa-miR-3666,hsa-miR-3085-3p,hsa-miR-130b-3p,hsa-miR-627-3p,hsa-miR-454-3p,hsa-miR-4295,hsa-miR-107,hsa-miR-6881-3p,hsa-miR-942-5p,hsa-miR-497-5p,hsa-miR-424-5p,hsa-miR-423-5p,hsa-miR-6842-3p,hsa-miR-6504-5p,hsa-miR-3679-3p,hsa-miR-4692,hsa-miR-15a-5p,hsa-miR-15b-5p,hsa-miR-223-3p,hsa-miR-4478,hsa-miR-28-5p,h…
hsa_circRNA_001454	hsa_circRNA_001454	circRNA	ENST00000380034	TRIM5	protein_coding	8.20392540920093e-05	0.00145157016487122	5053	34	225	0.151111111111111	208	0.163461538461538	2656	hsa-miR-4777-5p,hsa-miR-640,hsa-miR-185-3p,hsa-miR-7162-3p,hsa-miR-335-3p,hsa-miR-4328,hsa-miR-450a-2-3p,hsa-miR-6884-5p,hsa-miR-517-5p,hsa-miR-618,hsa-miR-302f,hsa-miR-374c-5p,hsa-miR-627-3p,hsa-miR-3150a-3p,hsa-miR-10523-5p,hsa-miR-3611,hsa-miR-3689c,hsa-miR-3154,hsa-miR-567,hsa-miR-223-3p,hsa-miR-4478,hsa-miR-4307,hsa-miR-27b-3p,hsa-miR-138-5p,hsa-miR-12124,hsa-miR-6782-5p,hsa-miR-5589-5p,hsa-…
hsa_circRNA_001454	hsa_circRNA_001454	circRNA	ENST00000296135	LZTFL1	protein_coding	1.72891033385868e-05	0.000476227255082574	3243	48	225	0.213333333333333	316	0.151898734177215	2656	hsa-miR-2682-5p,hsa-miR-30d-3p,hsa-miR-30e-3p,hsa-miR-761,hsa-miR-708-5p,hsa-miR-522-3p,hsa-miR-4255,hsa-miR-3139,hsa-miR-34a-5p,hsa-miR-449b-5p,hsa-miR-875-3p,hsa-miR-374a-3p,hsa-miR-222-5p,hsa-miR-1299,hsa-miR-653-3p,hsa-miR-7162-3p,hsa-miR-7154-5p,hsa-miR-618,hsa-miR-449c-5p,hsa-miR-195-5p,hsa-miR-374c-5p,hsa-miR-4677-5p,hsa-miR-627-3p,hsa-miR-30a-3p,hsa-miR-4690-5p,hsa-miR-6763-5p,hsa-miR-479…
hsa_circRNA_001454	hsa_circRNA_001454	circRNA	ENST00000613252	DACH1	protein_coding	0.000116946556529178	0.00186665633831217	5601	40	225	0.177777777777778	265	0.150943396226415	2656	hsa-miR-522-3p,hsa-miR-4709-3p,hsa-miR-448,hsa-miR-6747-3p,hsa-miR-4693-5p,hsa-miR-103a-2-5p,hsa-miR-654-3p,hsa-miR-335-3p,hsa-miR-4328,hsa-miR-7154-5p,hsa-miR-4797-5p,hsa-miR-618,hsa-miR-487a-5p,hsa-miR-195-5p,hsa-miR-4677-5p,hsa-miR-627-3p,hsa-miR-10523-5p,hsa-miR-224-3p,hsa-miR-3140-3p,hsa-miR-3611,hsa-miR-1179,hsa-miR-5195-3p,hsa-miR-5584-3p,hsa-miR-607,hsa-miR-7849-3p,hsa-miR-497-5p,hsa-miR-…
hsa_circRNA_001454	hsa_circRNA_001454	circRNA	ENST00000491415	UTP25	protein_coding	5.24910370424943e-13	2.46178755686416e-09	19	76	225	0.337777777777778	410	0.185365853658537	2656	hsa-miR-2682-5p,hsa-miR-199a-3p,hsa-miR-12129,hsa-miR-708-5p,hsa-miR-34c-5p,hsa-miR-34b-5p,hsa-miR-3139,hsa-miR-3619-3p,hsa-miR-34a-5p,hsa-miR-449b-5p,hsa-miR-374b-3p,hsa-miR-4277,hsa-miR-4514,hsa-miR-4496,hsa-miR-222-5p,hsa-miR-1299,hsa-miR-4268,hsa-miR-6740-3p,hsa-miR-335-3p,hsa-miR-450a-2-3p,hsa-miR-211-3p,hsa-miR-4659b-3p,hsa-miR-487a-5p,hsa-miR-449c-5p,hsa-miR-195-5p,hsa-miR-199b-3p,hsa-miR-…
hsa_circRNA_001454	hsa_circRNA_001454	circRNA	ENST00000357430	ACSL3	protein_coding	1.88926668121456e-05	0.000505610475783297	3340	48	225	0.213333333333333	317	0.151419558359621	2656	hsa-miR-361-5p,hsa-miR-30d-3p,hsa-miR-30e-3p,hsa-miR-19b-3p,hsa-miR-522-3p,hsa-miR-374b-3p,hsa-miR-4514,hsa-miR-6747-3p,hsa-miR-3666,hsa-miR-211-3p,hsa-miR-7154-5p,hsa-miR-130b-3p,hsa-miR-548au-3p,hsa-miR-195-5p,hsa-miR-4677-5p,hsa-miR-454-3p,hsa-miR-3150a-3p,hsa-miR-10523-5p,hsa-miR-224-3p,hsa-miR-4524a-5p,hsa-miR-30a-3p,hsa-miR-1179,hsa-miR-5584-3p,hsa-miR-148a-3p,hsa-miR-3689c,hsa-miR-580-3p,h…
hsa_circRNA_001454	hsa_circRNA_001454	circRNA	ENST00000298530	TMEM52B	protein_coding	2.75129960771704e-07	2.56701997456909e-05	956	47	225	0.208888888888889	267	0.176029962546816	2656	hsa-miR-6737-3p,hsa-miR-30d-3p,hsa-miR-30e-3p,hsa-miR-4273,hsa-miR-34c-5p,hsa-miR-34b-5p,hsa-miR-449b-5p,hsa-miR-4310,hsa-miR-4649-3p,hsa-miR-448,hsa-miR-4514,hsa-miR-4693-5p,hsa-miR-7162-3p,hsa-miR-103a-2-5p,hsa-miR-541-5p,hsa-miR-7974,hsa-miR-449c-5p,hsa-miR-302f,hsa-miR-485-5p,hsa-miR-4677-5p,hsa-miR-6865-5p,hsa-miR-378g,hsa-miR-30a-3p,hsa-miR-1179,hsa-miR-5195-3p,hsa-miR-4690-5p,hsa-miR-148a-…
hsa_circRNA_001454	hsa_circRNA_001454	circRNA	NM_153257	ZNF461	protein_coding	4.6373025755178e-07	3.67108074666393e-05	1127	48	225	0.213333333333333	280	0.171428571428571	2656	hsa-miR-361-5p,hsa-miR-30d-3p,hsa-miR-30e-3p,hsa-miR-34c-5p,hsa-miR-4310,hsa-miR-4277,hsa-miR-875-3p,hsa-miR-4496,hsa-miR-374a-3p,hsa-miR-653-3p,hsa-miR-218-5p,hsa-miR-4268,hsa-miR-654-3p,hsa-miR-3614-5p,hsa-miR-541-5p,hsa-miR-4797-5p,hsa-miR-487a-5p,hsa-miR-195-5p,hsa-miR-374c-5p,hsa-miR-30a-3p,hsa-miR-107,hsa-miR-6763-5p,hsa-miR-4747-5p,hsa-miR-580-3p,hsa-miR-2113,hsa-miR-497-5p,hsa-miR-424-5p,…
hsa_circRNA_001454	hsa_circRNA_001454	circRNA	NM_001257357	RAB44	protein_coding	5.21294497628122e-05	0.00105061846564046	4438	40	225	0.177777777777778	256	0.15625	2656	hsa-miR-6737-3p,hsa-miR-3909,hsa-miR-708-5p,hsa-miR-3139,hsa-miR-875-3p,hsa-miR-1299,hsa-miR-218-5p,hsa-miR-3714,hsa-miR-450a-2-3p,hsa-miR-6801-3p,hsa-miR-195-5p,hsa-miR-122-5p,hsa-miR-6810-3p,hsa-miR-636,hsa-miR-4747-5p,hsa-miR-3689c,hsa-miR-4667-3p,hsa-miR-7845-5p,hsa-miR-4638-5p,hsa-miR-497-5p,hsa-miR-424-5p,hsa-miR-423-5p,hsa-miR-3920,hsa-miR-3154,hsa-miR-6730-5p,hsa-miR-15a-5p,hsa-miR-15b-5p…
hsa_circRNA_001454	hsa_circRNA_001454	circRNA	ENST00000601302	ARL14EPL	protein_coding	5.19205000391491e-10	3.49362504511546e-07	133	42	225	0.186666666666667	185	0.227027027027027	2656	hsa-miR-34c-5p,hsa-miR-34b-5p,hsa-miR-19b-3p,hsa-miR-34a-5p,hsa-miR-449b-5p,hsa-miR-3151-3p,hsa-miR-3666,hsa-miR-3714,hsa-miR-4452,hsa-miR-7154-5p,hsa-miR-130b-3p,hsa-miR-302f,hsa-miR-195-5p,hsa-miR-454-3p,hsa-miR-3140-3p,hsa-miR-5195-3p,hsa-miR-4295,hsa-miR-107,hsa-miR-607,hsa-miR-148a-3p,hsa-miR-605-3p,hsa-miR-2113,hsa-miR-497-5p,hsa-miR-424-5p,hsa-miR-3679-3p,hsa-miR-15a-5p,hsa-miR-567,hsa-miR…
hsa_circRNA_001454	hsa_circRNA_001454	circRNA	NM_001102601	CCDC163	protein_coding	0.000107207544737708	0.00175704261577241	5453	40	225	0.177777777777778	264	0.151515151515152	2656	hsa-miR-196b-5p,hsa-miR-2682-5p,hsa-miR-30d-3p,hsa-miR-30e-3p,hsa-miR-34c-5p,hsa-miR-34b-5p,hsa-miR-34a-5p,hsa-miR-449b-5p,hsa-miR-4649-3p,hsa-miR-4514,hsa-miR-222-5p,hsa-miR-7162-3p,hsa-miR-3714,hsa-miR-6884-5p,hsa-miR-138-1-3p,hsa-miR-449c-5p,hsa-miR-302f,hsa-miR-485-5p,hsa-miR-378g,hsa-miR-4524a-5p,hsa-miR-30a-3p,hsa-miR-196a-5p,hsa-miR-3689c,hsa-miR-4797-3p,hsa-miR-205-5p,hsa-miR-6730-5p,hsa-…
hsa_circRNA_001454	hsa_circRNA_001454	circRNA	ENST00000336735	SEL1L	protein_coding	2.82878241651321e-07	2.59613285490612e-05	973	64	225	0.284444444444444	418	0.15311004784689	2656	hsa-miR-640,hsa-miR-3938,hsa-miR-361-5p,hsa-miR-185-3p,hsa-miR-6737-3p,hsa-miR-19b-3p,hsa-miR-4255,hsa-miR-4310,hsa-miR-374b-3p,hsa-miR-4514,hsa-miR-3151-3p,hsa-miR-4693-5p,hsa-miR-103a-2-5p,hsa-miR-3666,hsa-miR-654-3p,hsa-miR-4328,hsa-miR-6884-5p,hsa-miR-4797-5p,hsa-miR-130b-3p,hsa-miR-195-5p,hsa-miR-485-5p,hsa-miR-454-3p,hsa-miR-122-5p,hsa-miR-563,hsa-miR-380-5p,hsa-miR-4295,hsa-miR-5010-3p,hsa…
hsa_circRNA_001454	hsa_circRNA_001454	circRNA	ENST00000374037	SPDEF	protein_coding	2.46017920864824e-06	0.000119917656818931	1835	34	225	0.151111111111111	178	0.191011235955056	2656	hsa-miR-3909,hsa-miR-3064-5p,hsa-miR-761,hsa-miR-6764-5p,hsa-miR-4649-3p,hsa-miR-875-3p,hsa-miR-4514,hsa-miR-1299,hsa-miR-3085-3p,hsa-miR-450a-2-3p,hsa-miR-6801-3p,hsa-miR-548au-3p,hsa-miR-195-5p,hsa-miR-3150a-3p,hsa-miR-6810-3p,hsa-miR-10400-3p,hsa-miR-6763-5p,hsa-miR-3689c,hsa-miR-497-5p,hsa-miR-424-5p,hsa-miR-6504-5p,hsa-miR-4692,hsa-miR-15a-5p,hsa-miR-15b-5p,hsa-miR-214-3p,hsa-miR-6752-3p,hsa…
hsa_circRNA_001454	hsa_circRNA_001454	circRNA	ENST00000333640	POU6F1	protein_coding	2.77160048340298e-08	5.37490680260905e-06	459	54	225	0.24	307	0.175895765472313	2656	hsa-miR-196b-5p,hsa-miR-708-5p,hsa-miR-34c-5p,hsa-miR-6764-5p,hsa-miR-3139,hsa-miR-34a-5p,hsa-miR-449b-5p,hsa-miR-4310,hsa-miR-448,hsa-miR-4514,hsa-miR-103a-2-5p,hsa-miR-3666,hsa-miR-3714,hsa-miR-450a-2-3p,hsa-miR-6884-5p,hsa-miR-7974,hsa-miR-130b-3p,hsa-miR-195-5p,hsa-miR-485-5p,hsa-miR-454-3p,hsa-miR-6865-5p,hsa-miR-378g,hsa-miR-1179,hsa-miR-4295,hsa-miR-196a-5p,hsa-miR-10400-3p,hsa-miR-3689c,h…
hsa_circRNA_001454	hsa_circRNA_001454	circRNA	ENST00000254630	PTCD3	protein_coding	4.92017649789788e-07	3.84046208976091e-05	1145	64	225	0.284444444444444	424	0.150943396226415	2656	hsa-miR-2682-5p,hsa-miR-761,hsa-miR-4273,hsa-miR-34b-5p,hsa-miR-19b-3p,hsa-miR-4255,hsa-miR-449b-5p,hsa-miR-374b-3p,hsa-miR-4277,hsa-miR-4514,hsa-miR-6747-3p,hsa-miR-222-5p,hsa-miR-3714,hsa-miR-6884-5p,hsa-miR-4659b-3p,hsa-miR-138-1-3p,hsa-miR-146a-3p,hsa-miR-449c-5p,hsa-miR-548au-3p,hsa-miR-195-5p,hsa-miR-485-5p,hsa-miR-124-5p,hsa-miR-6865-5p,hsa-miR-10523-5p,hsa-miR-378g,hsa-miR-4659a-3p,hsa-mi…
hsa_circRNA_001454	hsa_circRNA_001454	circRNA	ENST00000341165	NBR1	protein_coding	7.41947484140709e-08	1.02152471074161e-05	650	45	225	0.2	240	0.1875	2656	hsa-miR-3938,hsa-miR-2682-5p,hsa-miR-3064-5p,hsa-miR-761,hsa-miR-34b-5p,hsa-miR-522-3p,hsa-miR-12132,hsa-miR-4310,hsa-miR-374b-3p,hsa-miR-4514,hsa-miR-6747-3p,hsa-miR-4693-5p,hsa-miR-1299,hsa-miR-653-3p,hsa-miR-3085-3p,hsa-miR-4797-5p,hsa-miR-449c-5p,hsa-miR-548au-3p,hsa-miR-195-5p,hsa-miR-627-3p,hsa-miR-224-3p,hsa-miR-4690-5p,hsa-miR-580-3p,hsa-miR-4667-3p,hsa-miR-497-5p,hsa-miR-424-5p,hsa-miR-6…
hsa_circRNA_001454	hsa_circRNA_001454	circRNA	NM_006890	CEACAM7	protein_coding	6.7521812326802e-05	0.00126187999292194	4784	38	225	0.168888888888889	241	0.157676348547718	2656	hsa-miR-640,hsa-miR-2682-5p,hsa-miR-6737-3p,hsa-miR-30d-3p,hsa-miR-30e-3p,hsa-miR-708-5p,hsa-miR-4712-3p,hsa-miR-3139,hsa-miR-3619-3p,hsa-miR-4310,hsa-miR-4693-5p,hsa-miR-211-3p,hsa-miR-618,hsa-miR-449c-5p,hsa-miR-548au-3p,hsa-miR-195-5p,hsa-miR-30a-3p,hsa-miR-5195-3p,hsa-miR-7849-3p,hsa-miR-497-5p,hsa-miR-424-5p,hsa-miR-4642,hsa-miR-4742-3p,hsa-miR-544a,hsa-miR-15a-5p,hsa-miR-670-3p,hsa-miR-15b-…
hsa_circRNA_001454	hsa_circRNA_001454	circRNA	ENST00000354185	DDX21	protein_coding	2.96595954064206e-05	0.000696308019860125	3811	47	225	0.208888888888889	313	0.150159744408946	2656	hsa-miR-2682-5p,hsa-miR-3909,hsa-miR-708-5p,hsa-miR-34b-5p,hsa-miR-522-3p,hsa-miR-4712-3p,hsa-miR-3139,hsa-miR-12132,hsa-miR-4277,hsa-miR-875-3p,hsa-miR-4514,hsa-miR-222-5p,hsa-miR-1299,hsa-miR-218-5p,hsa-miR-3085-3p,hsa-miR-4452,hsa-miR-541-5p,hsa-miR-211-3p,hsa-miR-517-5p,hsa-miR-449c-5p,hsa-miR-548au-3p,hsa-miR-374c-5p,hsa-miR-4677-5p,hsa-miR-627-3p,hsa-miR-6865-5p,hsa-miR-224-3p,hsa-miR-3611,…
hsa_circRNA_001454	hsa_circRNA_001454	circRNA	ENST00000614585	CPEB3	protein_coding	4.41225688336616e-09	1.53644398935054e-06	257	60	225	0.266666666666667	343	0.174927113702624	2656	hsa-miR-2682-5p,hsa-miR-30d-3p,hsa-miR-30e-3p,hsa-miR-761,hsa-miR-34c-5p,hsa-miR-34b-5p,hsa-miR-19b-3p,hsa-miR-6764-5p,hsa-miR-4709-3p,hsa-miR-12132,hsa-miR-34a-5p,hsa-miR-449b-5p,hsa-miR-4649-3p,hsa-miR-657,hsa-miR-103a-2-5p,hsa-miR-3666,hsa-miR-4659b-3p,hsa-miR-7154-5p,hsa-miR-618,hsa-miR-130b-3p,hsa-miR-449c-5p,hsa-miR-195-5p,hsa-miR-374c-5p,hsa-miR-454-3p,hsa-miR-10523-5p,hsa-miR-378g,hsa-miR…
hsa_circRNA_001454	hsa_circRNA_001454	circRNA	ENST00000307169	INSM2	protein_coding	5.68510576547575e-06	0.000214402515916444	2373	37	225	0.164444444444444	209	0.177033492822967	2656	hsa-miR-2682-5p,hsa-miR-34c-5p,hsa-miR-34b-5p,hsa-miR-522-3p,hsa-miR-34a-5p,hsa-miR-449b-5p,hsa-miR-4514,hsa-miR-4496,hsa-miR-3666,hsa-miR-335-3p,hsa-miR-541-5p,hsa-miR-517-5p,hsa-miR-130b-3p,hsa-miR-449c-5p,hsa-miR-195-5p,hsa-miR-454-3p,hsa-miR-224-3p,hsa-miR-4295,hsa-miR-148a-3p,hsa-miR-3138,hsa-miR-6881-3p,hsa-miR-497-5p,hsa-miR-424-5p,hsa-miR-4742-3p,hsa-miR-6730-5p,hsa-miR-4692,hsa-miR-15a-5…
hsa_circRNA_001454	hsa_circRNA_001454	circRNA	ENST00000245206	GOT2	protein_coding	0.000110586242468149	0.00179809131489863	5503	34	225	0.151111111111111	211	0.161137440758294	2656	hsa-miR-640,hsa-miR-4712-3p,hsa-miR-4496,hsa-miR-6884-5p,hsa-miR-195-5p,hsa-miR-485-5p,hsa-miR-4677-5p,hsa-miR-627-3p,hsa-miR-4524a-5p,hsa-miR-107,hsa-miR-3689c,hsa-miR-6881-3p,hsa-miR-942-5p,hsa-miR-497-5p,hsa-miR-424-5p,hsa-miR-1248,hsa-miR-544a,hsa-miR-4711-5p,hsa-miR-6730-5p,hsa-miR-3659,hsa-miR-494-3p,hsa-miR-15a-5p,hsa-miR-4524b-5p,hsa-miR-15b-5p,hsa-miR-4478,hsa-miR-27b-3p,hsa-miR-16-5p,hs…
hsa_circRNA_001454	hsa_circRNA_001454	circRNA	ENST00000263390	MED26	protein_coding	1.14017601601712e-05	0.000355499745748213	2870	42	225	0.186666666666667	258	0.162790697674419	2656	hsa-miR-4777-5p,hsa-miR-2682-5p,hsa-miR-199a-3p,hsa-miR-34c-5p,hsa-miR-34b-5p,hsa-miR-34a-5p,hsa-miR-449b-5p,hsa-miR-4310,hsa-miR-4649-3p,hsa-miR-6747-3p,hsa-miR-4693-5p,hsa-miR-3085-3p,hsa-miR-6740-3p,hsa-miR-517-5p,hsa-miR-487a-5p,hsa-miR-449c-5p,hsa-miR-195-5p,hsa-miR-199b-3p,hsa-miR-6865-5p,hsa-miR-4524a-5p,hsa-miR-122-5p,hsa-miR-107,hsa-miR-424-5p,hsa-miR-1248,hsa-miR-6842-3p,hsa-miR-29b-1-5…
hsa_circRNA_001454	hsa_circRNA_001454	circRNA	NM_003625	PPFIA2	protein_coding	1.07653745029106e-05	0.000339372416880527	2836	38	225	0.168888888888889	223	0.170403587443946	2656	hsa-miR-3064-5p,hsa-miR-19b-3p,hsa-miR-522-3p,hsa-miR-657,hsa-miR-4496,hsa-miR-3085-3p,hsa-miR-4328,hsa-miR-138-1-3p,hsa-miR-302f,hsa-miR-195-5p,hsa-miR-374c-5p,hsa-miR-224-3p,hsa-miR-3140-3p,hsa-miR-563,hsa-miR-380-5p,hsa-miR-4747-5p,hsa-miR-607,hsa-miR-570-3p,hsa-miR-4638-5p,hsa-miR-497-5p,hsa-miR-147b-5p,hsa-miR-424-5p,hsa-miR-6842-3p,hsa-miR-2054,hsa-miR-6504-5p,hsa-miR-6888-3p,hsa-miR-6730-5…
hsa_circRNA_001454	hsa_circRNA_001454	circRNA	ENST00000304527	SH3D19	protein_coding	9.69881369338151e-05	0.00163583854855219	5303	37	225	0.164444444444444	236	0.156779661016949	2656	hsa-miR-12129,hsa-miR-185-3p,hsa-miR-30d-3p,hsa-miR-3909,hsa-miR-30e-3p,hsa-miR-19b-3p,hsa-miR-12132,hsa-miR-374b-3p,hsa-miR-218-5p,hsa-miR-3666,hsa-miR-4656,hsa-miR-6740-3p,hsa-miR-3614-5p,hsa-miR-541-5p,hsa-miR-7154-5p,hsa-miR-130b-3p,hsa-miR-454-3p,hsa-miR-3150a-3p,hsa-miR-30a-3p,hsa-miR-6763-5p,hsa-miR-6881-3p,hsa-miR-1248,hsa-miR-3920,hsa-miR-2054,hsa-miR-4742-3p,hsa-miR-4478,hsa-miR-4666b,h…
hsa_circRNA_001454	hsa_circRNA_001454	circRNA	NM_003682	MADD	protein_coding	4.39261545588873e-07	3.58572054097486e-05	1091	47	225	0.208888888888889	271	0.173431734317343	2656	hsa-miR-2682-5p,hsa-miR-185-3p,hsa-miR-761,hsa-miR-34b-5p,hsa-miR-19b-3p,hsa-miR-6764-5p,hsa-miR-34a-5p,hsa-miR-4514,hsa-miR-6747-3p,hsa-miR-4656,hsa-miR-3714,hsa-miR-3614-5p,hsa-miR-6884-5p,hsa-miR-211-3p,hsa-miR-4797-5p,hsa-miR-7974,hsa-miR-449c-5p,hsa-miR-548au-3p,hsa-miR-485-5p,hsa-miR-378g,hsa-miR-107,hsa-miR-4747-5p,hsa-miR-605-3p,hsa-miR-3138,hsa-miR-6881-3p,hsa-miR-4667-3p,hsa-miR-7845-5p…
hsa_circRNA_001454	hsa_circRNA_001454	circRNA	ENST00000629482	CCDC163	protein_coding	0.000107207544737708	0.00175704261577241	5454	40	225	0.177777777777778	264	0.151515151515152	2656	hsa-miR-196b-5p,hsa-miR-2682-5p,hsa-miR-30d-3p,hsa-miR-30e-3p,hsa-miR-34c-5p,hsa-miR-34b-5p,hsa-miR-34a-5p,hsa-miR-449b-5p,hsa-miR-4649-3p,hsa-miR-4514,hsa-miR-222-5p,hsa-miR-7162-3p,hsa-miR-3714,hsa-miR-6884-5p,hsa-miR-138-1-3p,hsa-miR-449c-5p,hsa-miR-302f,hsa-miR-485-5p,hsa-miR-378g,hsa-miR-4524a-5p,hsa-miR-30a-3p,hsa-miR-196a-5p,hsa-miR-3689c,hsa-miR-4797-3p,hsa-miR-205-5p,hsa-miR-6730-5p,hsa-…
hsa_circRNA_001454	hsa_circRNA_001454	circRNA	NM_014969	WDR47	protein_coding	2.82987834286364e-08	5.38838941569991e-06	469	47	225	0.208888888888889	249	0.188755020080321	2656	hsa-miR-199a-3p,hsa-miR-6737-3p,hsa-miR-19b-3p,hsa-miR-4709-3p,hsa-miR-12132,hsa-miR-448,hsa-miR-222-5p,hsa-miR-218-5p,hsa-miR-3666,hsa-miR-4328,hsa-miR-541-5p,hsa-miR-517-5p,hsa-miR-130b-3p,hsa-miR-195-5p,hsa-miR-374c-5p,hsa-miR-4677-5p,hsa-miR-199b-3p,hsa-miR-454-3p,hsa-miR-3129-5p,hsa-miR-10523-5p,hsa-miR-3140-3p,hsa-miR-4295,hsa-miR-148a-3p,hsa-miR-3689c,hsa-miR-4797-3p,hsa-miR-497-5p,hsa-miR…
hsa_circRNA_001454	hsa_circRNA_001454	circRNA	NM_001351589	C13orf42	protein_coding	6.30918606911003e-08	9.06304958078433e-06	623	50	225	0.222222222222222	280	0.178571428571429	2656	hsa-miR-2682-5p,hsa-miR-30d-3p,hsa-miR-30e-3p,hsa-miR-761,hsa-miR-708-5p,hsa-miR-4273,hsa-miR-34c-5p,hsa-miR-34b-5p,hsa-miR-3139,hsa-miR-34a-5p,hsa-miR-449b-5p,hsa-miR-4277,hsa-miR-875-3p,hsa-miR-4514,hsa-miR-1299,hsa-miR-4659b-3p,hsa-miR-7974,hsa-miR-618,hsa-miR-146a-3p,hsa-miR-449c-5p,hsa-miR-4659a-3p,hsa-miR-4524a-5p,hsa-miR-30a-3p,hsa-miR-563,hsa-miR-380-5p,hsa-miR-5584-3p,hsa-miR-4690-5p,hsa…
hsa_circRNA_001454	hsa_circRNA_001454	circRNA	NM_006922	SCN3A	protein_coding	8.65347734393868e-07	5.81400636592421e-05	1332	47	225	0.208888888888889	277	0.169675090252708	2656	hsa-miR-196b-5p,hsa-miR-3938,hsa-miR-2682-5p,hsa-miR-761,hsa-miR-34b-5p,hsa-miR-19b-3p,hsa-miR-4709-3p,hsa-miR-34a-5p,hsa-miR-4277,hsa-miR-657,hsa-miR-374a-3p,hsa-miR-3666,hsa-miR-450a-2-3p,hsa-miR-4797-5p,hsa-miR-130b-3p,hsa-miR-146a-3p,hsa-miR-449c-5p,hsa-miR-195-5p,hsa-miR-454-3p,hsa-miR-3611,hsa-miR-196a-5p,hsa-miR-107,hsa-miR-580-3p,hsa-miR-6881-3p,hsa-miR-7849-3p,hsa-miR-497-5p,hsa-miR-424-…
hsa_circRNA_001454	hsa_circRNA_001454	circRNA	NM_001368265	MYO3A	protein_coding	9.76658358550072e-05	0.00164602799400606	5310	41	225	0.182222222222222	272	0.150735294117647	2656	hsa-miR-4777-5p,hsa-miR-3938,hsa-miR-2682-5p,hsa-miR-30d-3p,hsa-miR-30e-3p,hsa-miR-3064-5p,hsa-miR-34b-5p,hsa-miR-4709-3p,hsa-miR-374b-3p,hsa-miR-4277,hsa-miR-3085-3p,hsa-miR-335-3p,hsa-miR-3714,hsa-miR-4452,hsa-miR-3614-5p,hsa-miR-450a-2-3p,hsa-miR-6884-5p,hsa-miR-4659b-3p,hsa-miR-7974,hsa-miR-449c-5p,hsa-miR-485-5p,hsa-miR-627-3p,hsa-miR-4659a-3p,hsa-miR-30a-3p,hsa-miR-6763-5p,hsa-miR-3689c,hsa…
hsa_circRNA_001454	hsa_circRNA_001454	circRNA	NM_020353	PLSCR4	protein_coding	6.04755750146199e-08	8.85784064612664e-06	611	48	225	0.213333333333333	263	0.182509505703422	2656	hsa-miR-361-5p,hsa-miR-2682-5p,hsa-miR-3064-5p,hsa-miR-761,hsa-miR-4277,hsa-miR-657,hsa-miR-6747-3p,hsa-miR-4693-5p,hsa-miR-3666,hsa-miR-3085-3p,hsa-miR-7974,hsa-miR-618,hsa-miR-130b-3p,hsa-miR-195-5p,hsa-miR-4677-5p,hsa-miR-454-3p,hsa-miR-10523-5p,hsa-miR-4524a-5p,hsa-miR-5195-3p,hsa-miR-4295,hsa-miR-107,hsa-miR-580-3p,hsa-miR-570-3p,hsa-miR-497-5p,hsa-miR-424-5p,hsa-miR-1248,hsa-miR-2054,hsa-mi…
hsa_circRNA_001454	hsa_circRNA_001454	circRNA	NM_005012	ROR1	protein_coding	2.26458469377206e-08	4.62704287670646e-06	437	57	225	0.253333333333333	331	0.172205438066465	2656	hsa-miR-185-3p,hsa-miR-6737-3p,hsa-miR-30d-3p,hsa-miR-30e-3p,hsa-miR-3064-5p,hsa-miR-761,hsa-miR-34c-5p,hsa-miR-19b-3p,hsa-miR-4709-3p,hsa-miR-4712-3p,hsa-miR-34a-5p,hsa-miR-449b-5p,hsa-miR-4277,hsa-miR-448,hsa-miR-4496,hsa-miR-653-3p,hsa-miR-3085-3p,hsa-miR-654-3p,hsa-miR-3714,hsa-miR-450a-2-3p,hsa-miR-4797-5p,hsa-miR-7974,hsa-miR-195-5p,hsa-miR-374c-5p,hsa-miR-627-3p,hsa-miR-30a-3p,hsa-miR-3611…
hsa_circRNA_001454	hsa_circRNA_001454	circRNA	NM_001352534	PTPN20	protein_coding	3.97175377941532e-06	0.000169747004623967	2092	40	225	0.177777777777778	231	0.173160173160173	2656	hsa-miR-761,hsa-miR-708-5p,hsa-miR-4273,hsa-miR-19b-3p,hsa-miR-3139,hsa-miR-12132,hsa-miR-875-3p,hsa-miR-374a-3p,hsa-miR-653-3p,hsa-miR-3666,hsa-miR-3714,hsa-miR-3614-5p,hsa-miR-4659b-3p,hsa-miR-130b-3p,hsa-miR-4677-5p,hsa-miR-454-3p,hsa-miR-10523-5p,hsa-miR-4659a-3p,hsa-miR-4524a-5p,hsa-miR-3140-3p,hsa-miR-5195-3p,hsa-miR-4295,hsa-miR-148a-3p,hsa-miR-605-3p,hsa-miR-580-3p,hsa-miR-6881-3p,hsa-miR…
hsa_circRNA_001454	hsa_circRNA_001454	circRNA	NM_001722	POLR3D	protein_coding	3.55764935987671e-08	6.23062062942166e-06	511	73	225	0.324444444444444	480	0.152083333333333	2656	hsa-miR-196b-5p,hsa-miR-2682-5p,hsa-miR-185-3p,hsa-miR-3909,hsa-miR-761,hsa-miR-4273,hsa-miR-34c-5p,hsa-miR-34b-5p,hsa-miR-6764-5p,hsa-miR-34a-5p,hsa-miR-449b-5p,hsa-miR-4514,hsa-miR-218-5p,hsa-miR-4656,hsa-miR-654-3p,hsa-miR-3614-5p,hsa-miR-541-5p,hsa-miR-6884-5p,hsa-miR-6801-3p,hsa-miR-4797-5p,hsa-miR-449c-5p,hsa-miR-548au-3p,hsa-miR-195-5p,hsa-miR-485-5p,hsa-miR-6865-5p,hsa-miR-10523-5p,hsa-mi…
hsa_circRNA_001454	hsa_circRNA_001454	circRNA	NM_025153	ATP10B	protein_coding	5.75914907096622e-09	1.86592965672747e-06	274	65	225	0.288888888888889	389	0.167095115681234	2656	hsa-miR-2682-5p,hsa-miR-12129,hsa-miR-185-3p,hsa-miR-3909,hsa-miR-3064-5p,hsa-miR-34c-5p,hsa-miR-34b-5p,hsa-miR-4709-3p,hsa-miR-12132,hsa-miR-34a-5p,hsa-miR-449b-5p,hsa-miR-4649-3p,hsa-miR-4277,hsa-miR-4514,hsa-miR-1299,hsa-miR-653-3p,hsa-miR-218-5p,hsa-miR-3714,hsa-miR-541-5p,hsa-miR-487a-5p,hsa-miR-449c-5p,hsa-miR-548au-3p,hsa-miR-195-5p,hsa-miR-4677-5p,hsa-miR-6865-5p,hsa-miR-3611,hsa-miR-5195…
hsa_circRNA_001454	hsa_circRNA_001454	circRNA	NM_018728	MYO5C	protein_coding	8.08560771422031e-07	5.57477111840307e-05	1297	48	225	0.213333333333333	285	0.168421052631579	2656	hsa-miR-12129,hsa-miR-30d-3p,hsa-miR-30e-3p,hsa-miR-761,hsa-miR-4709-3p,hsa-miR-4310,hsa-miR-374b-3p,hsa-miR-374a-3p,hsa-miR-7162-3p,hsa-miR-335-3p,hsa-miR-4452,hsa-miR-6884-5p,hsa-miR-4659b-3p,hsa-miR-7154-5p,hsa-miR-146a-3p,hsa-miR-195-5p,hsa-miR-485-5p,hsa-miR-4659a-3p,hsa-miR-30a-3p,hsa-miR-3140-3p,hsa-miR-5584-3p,hsa-miR-4690-5p,hsa-miR-107,hsa-miR-607,hsa-miR-3689c,hsa-miR-4667-3p,hsa-miR-4…
hsa_circRNA_001454	hsa_circRNA_001454	circRNA	NM_173552	DIPK2A	protein_coding	2.46734867897192e-05	0.000612285113462006	3606	41	225	0.182222222222222	257	0.159533073929961	2656	hsa-miR-361-5p,hsa-miR-199a-3p,hsa-miR-12129,hsa-miR-3064-5p,hsa-miR-34c-5p,hsa-miR-522-3p,hsa-miR-34a-5p,hsa-miR-449b-5p,hsa-miR-6747-3p,hsa-miR-3666,hsa-miR-654-3p,hsa-miR-4659b-3p,hsa-miR-4797-5p,hsa-miR-130b-3p,hsa-miR-146a-3p,hsa-miR-302f,hsa-miR-199b-3p,hsa-miR-454-3p,hsa-miR-3129-5p,hsa-miR-3150a-3p,hsa-miR-224-3p,hsa-miR-4659a-3p,hsa-miR-4524a-5p,hsa-miR-1179,hsa-miR-5195-3p,hsa-miR-4295,…
hsa_circRNA_001454	hsa_circRNA_001454	circRNA	ENST00000377990	CEP68	protein_coding	7.47883219768729e-07	5.24121479927665e-05	1276	54	225	0.24	337	0.160237388724036	2656	hsa-miR-196b-5p,hsa-miR-640,hsa-miR-361-5p,hsa-miR-6737-3p,hsa-miR-30d-3p,hsa-miR-3909,hsa-miR-30e-3p,hsa-miR-34c-5p,hsa-miR-4709-3p,hsa-miR-4255,hsa-miR-34a-5p,hsa-miR-449b-5p,hsa-miR-875-3p,hsa-miR-4693-5p,hsa-miR-218-5p,hsa-miR-541-5p,hsa-miR-4659b-3p,hsa-miR-195-5p,hsa-miR-4677-5p,hsa-miR-4659a-3p,hsa-miR-30a-3p,hsa-miR-196a-5p,hsa-miR-107,hsa-miR-5010-3p,hsa-miR-636,hsa-miR-4747-5p,hsa-miR-1…
hsa_circRNA_001454	hsa_circRNA_001454	circRNA	NM_001006657	WDR35	protein_coding	2.41375552812658e-06	0.000118040559277941	1830	51	225	0.226666666666667	322	0.158385093167702	2656	hsa-miR-640,hsa-miR-2682-5p,hsa-miR-34b-5p,hsa-miR-19b-3p,hsa-miR-4712-3p,hsa-miR-12132,hsa-miR-875-3p,hsa-miR-4514,hsa-miR-374a-3p,hsa-miR-4693-5p,hsa-miR-1299,hsa-miR-3666,hsa-miR-335-3p,hsa-miR-4452,hsa-miR-4328,hsa-miR-450a-2-3p,hsa-miR-6884-5p,hsa-miR-130b-3p,hsa-miR-449c-5p,hsa-miR-485-5p,hsa-miR-627-3p,hsa-miR-454-3p,hsa-miR-10523-5p,hsa-miR-19b-1-5p,hsa-miR-4295,hsa-miR-7849-3p,hsa-miR-57…
hsa_circRNA_001454	hsa_circRNA_001454	circRNA	ENST00000358350	FRYL	protein_coding	5.56534918616999e-06	0.000212627608138166	2340	46	225	0.204444444444444	286	0.160839160839161	2656	hsa-miR-30d-3p,hsa-miR-30e-3p,hsa-miR-4709-3p,hsa-miR-4310,hsa-miR-875-3p,hsa-miR-4514,hsa-miR-374a-3p,hsa-miR-1299,hsa-miR-449c-5p,hsa-miR-195-5p,hsa-miR-4677-5p,hsa-miR-627-3p,hsa-miR-224-3p,hsa-miR-30a-3p,hsa-miR-3140-3p,hsa-miR-5195-3p,hsa-miR-107,hsa-miR-636,hsa-miR-148a-3p,hsa-miR-3689c,hsa-miR-580-3p,hsa-miR-497-5p,hsa-miR-424-5p,hsa-miR-4778-3p,hsa-miR-1248,hsa-miR-544a,hsa-miR-29b-1-5p,h…
hsa_circRNA_001454	hsa_circRNA_001454	circRNA	NM_001146340	NKX1-2	protein_coding	5.58158473469037e-07	4.21513373124453e-05	1183	56	225	0.248888888888889	352	0.159090909090909	2656	hsa-miR-3938,hsa-miR-361-5p,hsa-miR-6737-3p,hsa-miR-761,hsa-miR-34b-5p,hsa-miR-4712-3p,hsa-miR-374b-3p,hsa-miR-4496,hsa-miR-218-5p,hsa-miR-103a-2-5p,hsa-miR-3666,hsa-miR-4656,hsa-miR-450a-2-3p,hsa-miR-541-5p,hsa-miR-4659b-3p,hsa-miR-130b-3p,hsa-miR-449c-5p,hsa-miR-195-5p,hsa-miR-374c-5p,hsa-miR-3150a-3p,hsa-miR-4659a-3p,hsa-miR-122-5p,hsa-miR-3140-3p,hsa-miR-4295,hsa-miR-4690-5p,hsa-miR-6763-5p,h…
hsa_circRNA_001454	hsa_circRNA_001454	circRNA	NM_015879	ST8SIA3	protein_coding	1.43223155524449e-13	9.85959219796115e-10	12	92	225	0.408888888888889	542	0.169741697416974	2656	hsa-miR-4777-5p,hsa-miR-3938,hsa-miR-2682-5p,hsa-miR-708-5p,hsa-miR-34b-5p,hsa-miR-19b-3p,hsa-miR-6764-5p,hsa-miR-522-3p,hsa-miR-4712-3p,hsa-miR-3139,hsa-miR-3619-3p,hsa-miR-449b-5p,hsa-miR-374b-3p,hsa-miR-657,hsa-miR-3151-3p,hsa-miR-4693-5p,hsa-miR-1299,hsa-miR-7162-3p,hsa-miR-4268,hsa-miR-103a-2-5p,hsa-miR-3666,hsa-miR-4656,hsa-miR-450a-2-3p,hsa-miR-6884-5p,hsa-miR-6801-3p,hsa-miR-4659b-3p,hsa-…
hsa_circRNA_001454	hsa_circRNA_001454	circRNA	ENST00000265840	ELMOD1	protein_coding	7.55563884262478e-06	0.000264441449723512	2556	42	225	0.186666666666667	254	0.165354330708661	2656	hsa-miR-361-5p,hsa-miR-2682-5p,hsa-miR-199a-3p,hsa-miR-34c-5p,hsa-miR-34b-5p,hsa-miR-4709-3p,hsa-miR-4255,hsa-miR-34a-5p,hsa-miR-449b-5p,hsa-miR-374b-3p,hsa-miR-4649-3p,hsa-miR-4277,hsa-miR-4514,hsa-miR-374a-3p,hsa-miR-6747-3p,hsa-miR-1299,hsa-miR-653-3p,hsa-miR-7154-5p,hsa-miR-449c-5p,hsa-miR-195-5p,hsa-miR-627-3p,hsa-miR-199b-3p,hsa-miR-3129-5p,hsa-miR-10523-5p,hsa-miR-4659a-3p,hsa-miR-4524a-5p…
hsa_circRNA_001454	hsa_circRNA_001454	circRNA	ENST00000295148	WDCP	protein_coding	3.28617626183182e-07	2.90315668509491e-05	1012	54	225	0.24	329	0.164133738601824	2656	hsa-miR-3938,hsa-miR-2682-5p,hsa-miR-6737-3p,hsa-miR-4273,hsa-miR-34c-5p,hsa-miR-34b-5p,hsa-miR-6764-5p,hsa-miR-522-3p,hsa-miR-4709-3p,hsa-miR-34a-5p,hsa-miR-449b-5p,hsa-miR-4514,hsa-miR-653-3p,hsa-miR-218-5p,hsa-miR-103a-2-5p,hsa-miR-3614-5p,hsa-miR-211-3p,hsa-miR-7154-5p,hsa-miR-449c-5p,hsa-miR-195-5p,hsa-miR-378g,hsa-miR-224-3p,hsa-miR-4524a-5p,hsa-miR-107,hsa-miR-605-3p,hsa-miR-3689c,hsa-miR-…
hsa_circRNA_001454	hsa_circRNA_001454	circRNA	ENST00000280758	BTBD11	protein_coding	3.19587058670191e-06	0.000146096825341759	1956	53	225	0.235555555555556	343	0.154518950437318	2656	hsa-miR-2682-5p,hsa-miR-185-3p,hsa-miR-3909,hsa-miR-34c-5p,hsa-miR-34b-5p,hsa-miR-34a-5p,hsa-miR-449b-5p,hsa-miR-657,hsa-miR-4514,hsa-miR-4693-5p,hsa-miR-1299,hsa-miR-653-3p,hsa-miR-7162-3p,hsa-miR-146a-3p,hsa-miR-449c-5p,hsa-miR-548au-3p,hsa-miR-374c-5p,hsa-miR-124-5p,hsa-miR-3140-3p,hsa-miR-563,hsa-miR-380-5p,hsa-miR-5195-3p,hsa-miR-5584-3p,hsa-miR-107,hsa-miR-5010-3p,hsa-miR-148a-3p,hsa-miR-60…
hsa_circRNA_001454	hsa_circRNA_001454	circRNA	NM_033026	PCLO	protein_coding	5.86819053501458e-08	8.72126166742902e-06	602	55	225	0.244444444444444	322	0.170807453416149	2656	hsa-miR-4777-5p,hsa-miR-640,hsa-miR-3938,hsa-miR-199a-3p,hsa-miR-6737-3p,hsa-miR-30d-3p,hsa-miR-3909,hsa-miR-30e-3p,hsa-miR-761,hsa-miR-12132,hsa-miR-4310,hsa-miR-4649-3p,hsa-miR-657,hsa-miR-374a-3p,hsa-miR-222-5p,hsa-miR-7162-3p,hsa-miR-218-5p,hsa-miR-103a-2-5p,hsa-miR-6740-3p,hsa-miR-4328,hsa-miR-450a-2-3p,hsa-miR-4659b-3p,hsa-miR-618,hsa-miR-195-5p,hsa-miR-199b-3p,hsa-miR-3129-5p,hsa-miR-4659a…
hsa_circRNA_001454	hsa_circRNA_001454	circRNA	ENST00000261486	EPB41L4A	protein_coding	2.23630531215284e-06	0.000111744093411778	1790	58	225	0.257777777777778	385	0.150649350649351	2656	hsa-miR-196b-5p,hsa-miR-4777-5p,hsa-miR-199a-3p,hsa-miR-761,hsa-miR-708-5p,hsa-miR-522-3p,hsa-miR-4709-3p,hsa-miR-3139,hsa-miR-4310,hsa-miR-4649-3p,hsa-miR-222-5p,hsa-miR-3085-3p,hsa-miR-6884-5p,hsa-miR-4797-5p,hsa-miR-195-5p,hsa-miR-485-5p,hsa-miR-199b-3p,hsa-miR-3129-5p,hsa-miR-3150a-3p,hsa-miR-5195-3p,hsa-miR-5584-3p,hsa-miR-196a-5p,hsa-miR-4690-5p,hsa-miR-107,hsa-miR-6763-5p,hsa-miR-3689c,hsa…
hsa_circRNA_001454	hsa_circRNA_001454	circRNA	NM_017438	SETD4	protein_coding	9.20110163675336e-07	6.06804855400124e-05	1357	44	225	0.195555555555556	252	0.174603174603175	2656	hsa-miR-3938,hsa-miR-361-5p,hsa-miR-2682-5p,hsa-miR-199a-3p,hsa-miR-185-3p,hsa-miR-6737-3p,hsa-miR-3064-5p,hsa-miR-34b-5p,hsa-miR-522-3p,hsa-miR-4649-3p,hsa-miR-4514,hsa-miR-4496,hsa-miR-6747-3p,hsa-miR-222-5p,hsa-miR-3085-3p,hsa-miR-6801-3p,hsa-miR-618,hsa-miR-449c-5p,hsa-miR-548au-3p,hsa-miR-199b-3p,hsa-miR-3129-5p,hsa-miR-224-3p,hsa-miR-563,hsa-miR-380-5p,hsa-miR-4690-5p,hsa-miR-4747-5p,hsa-mi…
hsa_circRNA_001454	hsa_circRNA_001454	circRNA	ENST00000380607	SH3GL2	protein_coding	2.45747250517263e-08	4.90907560056728e-06	448	54	225	0.24	306	0.176470588235294	2656	hsa-miR-640,hsa-miR-185-3p,hsa-miR-30e-3p,hsa-miR-3064-5p,hsa-miR-708-5p,hsa-miR-3139,hsa-miR-3619-3p,hsa-miR-4277,hsa-miR-448,hsa-miR-3085-3p,hsa-miR-3614-5p,hsa-miR-7154-5p,hsa-miR-146a-3p,hsa-miR-195-5p,hsa-miR-627-3p,hsa-miR-6865-5p,hsa-miR-30a-3p,hsa-miR-19b-1-5p,hsa-miR-107,hsa-miR-4747-5p,hsa-miR-3689c,hsa-miR-6881-3p,hsa-miR-7845-5p,hsa-miR-4797-3p,hsa-miR-497-5p,hsa-miR-147b-5p,hsa-miR-4…
hsa_circRNA_001454	hsa_circRNA_001454	circRNA	NM_006830	UQCR11	protein_coding	6.18692993606725e-07	4.54960493647055e-05	1217	47	225	0.208888888888889	274	0.171532846715328	2656	hsa-miR-361-5p,hsa-miR-2682-5p,hsa-miR-6737-3p,hsa-miR-30d-3p,hsa-miR-30e-3p,hsa-miR-761,hsa-miR-708-5p,hsa-miR-34b-5p,hsa-miR-4712-3p,hsa-miR-3139,hsa-miR-4649-3p,hsa-miR-657,hsa-miR-374a-3p,hsa-miR-7162-3p,hsa-miR-335-3p,hsa-miR-3714,hsa-miR-7974,hsa-miR-449c-5p,hsa-miR-548au-3p,hsa-miR-378g,hsa-miR-30a-3p,hsa-miR-3140-3p,hsa-miR-6763-5p,hsa-miR-4747-5p,hsa-miR-3689c,hsa-miR-6881-3p,hsa-miR-684…
hsa_circRNA_001454	hsa_circRNA_001454	circRNA	NM_203371	FIBIN	protein_coding	1.24488892382493e-06	7.49723044817394e-05	1486	48	225	0.213333333333333	289	0.166089965397924	2656	hsa-miR-3938,hsa-miR-185-3p,hsa-miR-6737-3p,hsa-miR-30d-3p,hsa-miR-30e-3p,hsa-miR-708-5p,hsa-miR-19b-3p,hsa-miR-4712-3p,hsa-miR-3139,hsa-miR-448,hsa-miR-4496,hsa-miR-3666,hsa-miR-654-3p,hsa-miR-6884-5p,hsa-miR-130b-3p,hsa-miR-195-5p,hsa-miR-485-5p,hsa-miR-4677-5p,hsa-miR-454-3p,hsa-miR-10523-5p,hsa-miR-30a-3p,hsa-miR-4295,hsa-miR-497-5p,hsa-miR-424-5p,hsa-miR-1248,hsa-miR-2054,hsa-miR-4711-5p,hsa…
hsa_circRNA_001454	hsa_circRNA_001454	circRNA	ENST00000307980	RAD9A	protein_coding	1.32828078872204e-06	7.82970088249518e-05	1516	41	225	0.182222222222222	230	0.178260869565217	2656	hsa-miR-2682-5p,hsa-miR-3064-5p,hsa-miR-34c-5p,hsa-miR-34b-5p,hsa-miR-6764-5p,hsa-miR-34a-5p,hsa-miR-449b-5p,hsa-miR-4277,hsa-miR-875-3p,hsa-miR-3151-3p,hsa-miR-6747-3p,hsa-miR-222-5p,hsa-miR-1299,hsa-miR-4656,hsa-miR-6884-5p,hsa-miR-449c-5p,hsa-miR-548au-3p,hsa-miR-195-5p,hsa-miR-627-3p,hsa-miR-3129-5p,hsa-miR-3150a-3p,hsa-miR-4524a-5p,hsa-miR-5195-3p,hsa-miR-6763-5p,hsa-miR-497-5p,hsa-miR-424-5…
hsa_circRNA_001454	hsa_circRNA_001454	circRNA	NM_004584	RAD9A	protein_coding	1.32828078872204e-06	7.82970088249518e-05	1517	41	225	0.182222222222222	230	0.178260869565217	2656	hsa-miR-2682-5p,hsa-miR-3064-5p,hsa-miR-34c-5p,hsa-miR-34b-5p,hsa-miR-6764-5p,hsa-miR-34a-5p,hsa-miR-449b-5p,hsa-miR-4277,hsa-miR-875-3p,hsa-miR-3151-3p,hsa-miR-6747-3p,hsa-miR-222-5p,hsa-miR-1299,hsa-miR-4656,hsa-miR-6884-5p,hsa-miR-449c-5p,hsa-miR-548au-3p,hsa-miR-195-5p,hsa-miR-627-3p,hsa-miR-3129-5p,hsa-miR-3150a-3p,hsa-miR-4524a-5p,hsa-miR-5195-3p,hsa-miR-6763-5p,hsa-miR-497-5p,hsa-miR-424-5…
hsa_circRNA_001454	hsa_circRNA_001454	circRNA	ENST00000311027	MADD	protein_coding	4.39261545588873e-07	3.58572054097486e-05	1092	47	225	0.208888888888889	271	0.173431734317343	2656	hsa-miR-2682-5p,hsa-miR-185-3p,hsa-miR-761,hsa-miR-34b-5p,hsa-miR-19b-3p,hsa-miR-6764-5p,hsa-miR-34a-5p,hsa-miR-4514,hsa-miR-6747-3p,hsa-miR-4656,hsa-miR-3714,hsa-miR-3614-5p,hsa-miR-6884-5p,hsa-miR-211-3p,hsa-miR-4797-5p,hsa-miR-7974,hsa-miR-449c-5p,hsa-miR-548au-3p,hsa-miR-485-5p,hsa-miR-378g,hsa-miR-107,hsa-miR-4747-5p,hsa-miR-605-3p,hsa-miR-3138,hsa-miR-6881-3p,hsa-miR-4667-3p,hsa-miR-7845-5p…
hsa_circRNA_001454	hsa_circRNA_001454	circRNA	ENST00000372797	CAP1	protein_coding	3.19175612966165e-06	0.000146096825341759	1950	42	225	0.186666666666667	246	0.170731707317073	2656	hsa-miR-2682-5p,hsa-miR-6737-3p,hsa-miR-30d-3p,hsa-miR-30e-3p,hsa-miR-34c-5p,hsa-miR-34b-5p,hsa-miR-6764-5p,hsa-miR-34a-5p,hsa-miR-449b-5p,hsa-miR-374b-3p,hsa-miR-875-3p,hsa-miR-448,hsa-miR-7162-3p,hsa-miR-218-5p,hsa-miR-3666,hsa-miR-3714,hsa-miR-4328,hsa-miR-541-5p,hsa-miR-211-3p,hsa-miR-130b-3p,hsa-miR-449c-5p,hsa-miR-548au-3p,hsa-miR-454-3p,hsa-miR-30a-3p,hsa-miR-3611,hsa-miR-4295,hsa-miR-4747…
hsa_circRNA_001454	hsa_circRNA_001454	circRNA	ENST00000380060	NHS	protein_coding	1.61093676413732e-08	3.69830222399444e-06	387	55	225	0.244444444444444	311	0.176848874598071	2656	hsa-miR-30d-3p,hsa-miR-3909,hsa-miR-30e-3p,hsa-miR-34c-5p,hsa-miR-19b-3p,hsa-miR-522-3p,hsa-miR-34a-5p,hsa-miR-449b-5p,hsa-miR-374b-3p,hsa-miR-448,hsa-miR-4514,hsa-miR-374a-3p,hsa-miR-6747-3p,hsa-miR-653-3p,hsa-miR-3666,hsa-miR-4452,hsa-miR-4659b-3p,hsa-miR-7154-5p,hsa-miR-130b-3p,hsa-miR-627-3p,hsa-miR-454-3p,hsa-miR-10523-5p,hsa-miR-224-3p,hsa-miR-4659a-3p,hsa-miR-30a-3p,hsa-miR-5584-3p,hsa-miR…
hsa_circRNA_001454	hsa_circRNA_001454	circRNA	ENST00000430069	TBL1XR1	protein_coding	1.66555909199289e-08	3.79277047887328e-06	393	62	225	0.275555555555556	372	0.166666666666667	2656	hsa-miR-640,hsa-miR-3938,hsa-miR-199a-3p,hsa-miR-12129,hsa-miR-3909,hsa-miR-761,hsa-miR-34c-5p,hsa-miR-4712-3p,hsa-miR-12132,hsa-miR-34a-5p,hsa-miR-449b-5p,hsa-miR-374b-3p,hsa-miR-4277,hsa-miR-6747-3p,hsa-miR-222-5p,hsa-miR-3666,hsa-miR-335-3p,hsa-miR-3614-5p,hsa-miR-541-5p,hsa-miR-211-3p,hsa-miR-4797-5p,hsa-miR-130b-3p,hsa-miR-548au-3p,hsa-miR-195-5p,hsa-miR-374c-5p,hsa-miR-199b-3p,hsa-miR-454-3…
hsa_circRNA_001454	hsa_circRNA_001454	circRNA	NM_003202	TCF7	protein_coding	3.18154031691801e-07	2.85010598180124e-05	999	63	225	0.28	410	0.153658536585366	2656	hsa-miR-196b-5p,hsa-miR-640,hsa-miR-3938,hsa-miR-3909,hsa-miR-3064-5p,hsa-miR-708-5p,hsa-miR-34c-5p,hsa-miR-6764-5p,hsa-miR-3139,hsa-miR-4277,hsa-miR-875-3p,hsa-miR-4514,hsa-miR-6747-3p,hsa-miR-218-5p,hsa-miR-103a-2-5p,hsa-miR-3666,hsa-miR-3085-3p,hsa-miR-3614-5p,hsa-miR-6884-5p,hsa-miR-130b-3p,hsa-miR-146a-3p,hsa-miR-485-5p,hsa-miR-454-3p,hsa-miR-3150a-3p,hsa-miR-378g,hsa-miR-4524a-5p,hsa-miR-12…
hsa_circRNA_001454	hsa_circRNA_001454	circRNA	NM_001995	ACSL1	protein_coding	1.37109583837071e-06	7.94197280668671e-05	1543	45	225	0.2	264	0.170454545454545	2656	hsa-miR-640,hsa-miR-2682-5p,hsa-miR-12129,hsa-miR-761,hsa-miR-4273,hsa-miR-34c-5p,hsa-miR-34b-5p,hsa-miR-12132,hsa-miR-34a-5p,hsa-miR-449b-5p,hsa-miR-218-5p,hsa-miR-3666,hsa-miR-3714,hsa-miR-450a-2-3p,hsa-miR-4797-5p,hsa-miR-449c-5p,hsa-miR-195-5p,hsa-miR-374c-5p,hsa-miR-4677-5p,hsa-miR-454-3p,hsa-miR-10523-5p,hsa-miR-1179,hsa-miR-4295,hsa-miR-7845-5p,hsa-miR-497-5p,hsa-miR-424-5p,hsa-miR-4742-3p…
hsa_circRNA_001454	hsa_circRNA_001454	circRNA	NM_003862	FGF18	protein_coding	1.8738451017194e-06	9.9169733700872e-05	1690	34	225	0.151111111111111	176	0.193181818181818	2656	hsa-miR-3938,hsa-miR-2682-5p,hsa-miR-34c-5p,hsa-miR-34b-5p,hsa-miR-6764-5p,hsa-miR-103a-2-5p,hsa-miR-6740-3p,hsa-miR-335-3p,hsa-miR-3714,hsa-miR-4328,hsa-miR-7154-5p,hsa-miR-449c-5p,hsa-miR-195-5p,hsa-miR-4524a-5p,hsa-miR-122-5p,hsa-miR-563,hsa-miR-380-5p,hsa-miR-107,hsa-miR-497-5p,hsa-miR-424-5p,hsa-miR-4778-3p,hsa-miR-423-5p,hsa-miR-29b-1-5p,hsa-miR-15a-5p,hsa-miR-670-3p,hsa-miR-4524b-5p,hsa-mi…
hsa_circRNA_001454	hsa_circRNA_001454	circRNA	ENST00000620139	MREG	protein_coding	1.83713747440839e-05	0.000496110271566776	3314	41	225	0.182222222222222	254	0.161417322834646	2656	hsa-miR-640,hsa-miR-30d-3p,hsa-miR-3909,hsa-miR-30e-3p,hsa-miR-19b-3p,hsa-miR-4709-3p,hsa-miR-4310,hsa-miR-222-5p,hsa-miR-3666,hsa-miR-4452,hsa-miR-4659b-3p,hsa-miR-618,hsa-miR-130b-3p,hsa-miR-454-3p,hsa-miR-4659a-3p,hsa-miR-30a-3p,hsa-miR-380-5p,hsa-miR-5195-3p,hsa-miR-4295,hsa-miR-10400-3p,hsa-miR-148a-3p,hsa-miR-3689c,hsa-miR-10394-5p,hsa-miR-27b-3p,hsa-miR-145-5p,hsa-miR-12119,hsa-miR-6852-3p…
hsa_circRNA_001454	hsa_circRNA_001454	circRNA	ENST00000339465	SAXO2	protein_coding	0.00030786223990268	0.00371564604660964	7413	36	225	0.16	240	0.15	2656	hsa-miR-4777-5p,hsa-miR-185-3p,hsa-miR-19b-3p,hsa-miR-522-3p,hsa-miR-4649-3p,hsa-miR-448,hsa-miR-218-5p,hsa-miR-3614-5p,hsa-miR-541-5p,hsa-miR-6884-5p,hsa-miR-7154-5p,hsa-miR-485-5p,hsa-miR-224-3p,hsa-miR-4524a-5p,hsa-miR-6810-3p,hsa-miR-196a-5p,hsa-miR-636,hsa-miR-148a-3p,hsa-miR-3689c,hsa-miR-580-3p,hsa-miR-7849-3p,hsa-miR-4642,hsa-miR-4742-3p,hsa-miR-544a,hsa-miR-3659,hsa-miR-567,hsa-miR-4524b…
hsa_circRNA_001454	hsa_circRNA_001454	circRNA	NM_001330311	DVL1	protein_coding	1.01803398652329e-05	0.000326197334607692	2791	39	225	0.173333333333333	231	0.168831168831169	2656	hsa-miR-3909,hsa-miR-3064-5p,hsa-miR-761,hsa-miR-708-5p,hsa-miR-3139,hsa-miR-3619-3p,hsa-miR-4310,hsa-miR-4514,hsa-miR-6747-3p,hsa-miR-6740-3p,hsa-miR-195-5p,hsa-miR-107,hsa-miR-605-3p,hsa-miR-3689c,hsa-miR-6508-3p,hsa-miR-497-5p,hsa-miR-424-5p,hsa-miR-423-5p,hsa-miR-6842-3p,hsa-miR-4692,hsa-miR-15a-5p,hsa-miR-670-3p,hsa-miR-15b-5p,hsa-miR-7157-5p,hsa-miR-6848-5p,hsa-miR-214-3p,hsa-miR-6752-3p,hs…
hsa_circRNA_001454	hsa_circRNA_001454	circRNA	ENST00000434687	IKZF2	protein_coding	3.61643073853008e-05	0.000807775800637195	4003	45	225	0.2	297	0.151515151515152	2656	hsa-miR-3938,hsa-miR-361-5p,hsa-miR-30d-3p,hsa-miR-30e-3p,hsa-miR-522-3p,hsa-miR-4277,hsa-miR-875-3p,hsa-miR-374a-3p,hsa-miR-4268,hsa-miR-211-3p,hsa-miR-4659b-3p,hsa-miR-4797-5p,hsa-miR-487a-5p,hsa-miR-146a-3p,hsa-miR-195-5p,hsa-miR-454-3p,hsa-miR-224-3p,hsa-miR-4659a-3p,hsa-miR-30a-3p,hsa-miR-19b-1-5p,hsa-miR-5584-3p,hsa-miR-5010-3p,hsa-miR-636,hsa-miR-942-5p,hsa-miR-497-5p,hsa-miR-424-5p,hsa-mi…
hsa_circRNA_001454	hsa_circRNA_001454	circRNA	ENST00000337532	MPP7	protein_coding	5.548381599116e-07	4.20977114733067e-05	1177	63	225	0.28	416	0.151442307692308	2656	hsa-miR-640,hsa-miR-199a-3p,hsa-miR-30d-3p,hsa-miR-30e-3p,hsa-miR-761,hsa-miR-19b-3p,hsa-miR-4310,hsa-miR-448,hsa-miR-6747-3p,hsa-miR-222-5p,hsa-miR-4693-5p,hsa-miR-3666,hsa-miR-335-3p,hsa-miR-6884-5p,hsa-miR-4659b-3p,hsa-miR-130b-3p,hsa-miR-146a-3p,hsa-miR-195-5p,hsa-miR-485-5p,hsa-miR-199b-3p,hsa-miR-454-3p,hsa-miR-3129-5p,hsa-miR-4659a-3p,hsa-miR-30a-3p,hsa-miR-19b-1-5p,hsa-miR-4295,hsa-miR-47…
hsa_circRNA_001454	hsa_circRNA_001454	circRNA	ENST00000435041	UBE2J1	protein_coding	2.88285674970978e-06	0.000134793886678044	1912	54	225	0.24	351	0.153846153846154	2656	hsa-miR-4777-5p,hsa-miR-30d-3p,hsa-miR-30e-3p,hsa-miR-761,hsa-miR-374b-3p,hsa-miR-448,hsa-miR-222-5p,hsa-miR-653-3p,hsa-miR-3666,hsa-miR-541-5p,hsa-miR-4797-5p,hsa-miR-130b-3p,hsa-miR-195-5p,hsa-miR-454-3p,hsa-miR-6865-5p,hsa-miR-30a-3p,hsa-miR-3140-3p,hsa-miR-19b-1-5p,hsa-miR-5195-3p,hsa-miR-4295,hsa-miR-5584-3p,hsa-miR-10400-3p,hsa-miR-107,hsa-miR-4747-5p,hsa-miR-148a-3p,hsa-miR-605-3p,hsa-miR-…
hsa_circRNA_001454	hsa_circRNA_001454	circRNA	NM_001002909	GPATCH8	protein_coding	2.50242555152005e-06	0.000121579571054388	1841	57	225	0.253333333333333	377	0.151193633952255	2656	hsa-miR-6764-5p,hsa-miR-4310,hsa-miR-4496,hsa-miR-1299,hsa-miR-7162-3p,hsa-miR-4268,hsa-miR-3666,hsa-miR-4656,hsa-miR-335-3p,hsa-miR-3714,hsa-miR-6884-5p,hsa-miR-6801-3p,hsa-miR-138-1-3p,hsa-miR-130b-3p,hsa-miR-195-5p,hsa-miR-485-5p,hsa-miR-454-3p,hsa-miR-4295,hsa-miR-107,hsa-miR-607,hsa-miR-148a-3p,hsa-miR-605-3p,hsa-miR-3689c,hsa-miR-580-3p,hsa-miR-6881-3p,hsa-miR-4667-3p,hsa-miR-6508-3p,hsa-mi…
hsa_circRNA_001454	hsa_circRNA_001454	circRNA	NM_004299	ABCB7	protein_coding	7.35264459455636e-06	0.000258651817099305	2544	52	225	0.231111111111111	343	0.151603498542274	2656	hsa-miR-30d-3p,hsa-miR-30e-3p,hsa-miR-3064-5p,hsa-miR-19b-3p,hsa-miR-12132,hsa-miR-875-3p,hsa-miR-448,hsa-miR-374a-3p,hsa-miR-4268,hsa-miR-3666,hsa-miR-450a-2-3p,hsa-miR-541-5p,hsa-miR-7154-5p,hsa-miR-618,hsa-miR-130b-3p,hsa-miR-302f,hsa-miR-195-5p,hsa-miR-627-3p,hsa-miR-454-3p,hsa-miR-30a-3p,hsa-miR-5195-3p,hsa-miR-4295,hsa-miR-10400-3p,hsa-miR-3689c,hsa-miR-3138,hsa-miR-580-3p,hsa-miR-6881-3p,h…
hsa_circRNA_001454	hsa_circRNA_001454	circRNA	NM_015368	PANX1	protein_coding	1.19691071948255e-08	3.0780210062831e-06	348	41	225	0.182222222222222	196	0.209183673469388	2656	hsa-miR-6737-3p,hsa-miR-30d-3p,hsa-miR-30e-3p,hsa-miR-218-5p,hsa-miR-3666,hsa-miR-6740-3p,hsa-miR-4328,hsa-miR-3614-5p,hsa-miR-4659b-3p,hsa-miR-130b-3p,hsa-miR-195-5p,hsa-miR-4677-5p,hsa-miR-627-3p,hsa-miR-454-3p,hsa-miR-378g,hsa-miR-4659a-3p,hsa-miR-30a-3p,hsa-miR-563,hsa-miR-1179,hsa-miR-380-5p,hsa-miR-4295,hsa-miR-636,hsa-miR-607,hsa-miR-148a-3p,hsa-miR-4797-3p,hsa-miR-570-3p,hsa-miR-497-5p,hs…
hsa_circRNA_001454	hsa_circRNA_001454	circRNA	NM_032423	ZNF528	protein_coding	4.78183820794778e-05	0.000988702774407451	4327	43	225	0.191111111111111	282	0.152482269503546	2656	hsa-miR-361-5p,hsa-miR-761,hsa-miR-4273,hsa-miR-6764-5p,hsa-miR-522-3p,hsa-miR-4712-3p,hsa-miR-12132,hsa-miR-4649-3p,hsa-miR-6747-3p,hsa-miR-653-3p,hsa-miR-7162-3p,hsa-miR-218-5p,hsa-miR-3714,hsa-miR-6884-5p,hsa-miR-211-3p,hsa-miR-4797-5p,hsa-miR-138-1-3p,hsa-miR-302f,hsa-miR-485-5p,hsa-miR-4677-5p,hsa-miR-627-3p,hsa-miR-224-3p,hsa-miR-19b-1-5p,hsa-miR-605-3p,hsa-miR-3689c,hsa-miR-3138,hsa-miR-54…
hsa_circRNA_001454	hsa_circRNA_001454	circRNA	NM_001145261	NCOA4	protein_coding	4.94334985356566e-06	0.00019546705252885	2262	42	225	0.186666666666667	250	0.168	2656	hsa-miR-2682-5p,hsa-miR-199a-3p,hsa-miR-6737-3p,hsa-miR-34b-5p,hsa-miR-19b-3p,hsa-miR-4310,hsa-miR-875-3p,hsa-miR-222-5p,hsa-miR-1299,hsa-miR-653-3p,hsa-miR-218-5p,hsa-miR-4797-5p,hsa-miR-618,hsa-miR-138-1-3p,hsa-miR-449c-5p,hsa-miR-548au-3p,hsa-miR-195-5p,hsa-miR-374c-5p,hsa-miR-199b-3p,hsa-miR-3129-5p,hsa-miR-3140-3p,hsa-miR-636,hsa-miR-6763-5p,hsa-miR-570-3p,hsa-miR-2113,hsa-miR-942-5p,hsa-miR…
hsa_circRNA_001454	hsa_circRNA_001454	circRNA	NM_182715	SYPL1	protein_coding	2.74808284600019e-06	0.000130469060019679	1884	37	225	0.164444444444444	203	0.182266009852217	2656	hsa-miR-199a-3p,hsa-miR-19b-3p,hsa-miR-4277,hsa-miR-218-5p,hsa-miR-3714,hsa-miR-6884-5p,hsa-miR-4659b-3p,hsa-miR-7154-5p,hsa-miR-195-5p,hsa-miR-485-5p,hsa-miR-199b-3p,hsa-miR-3129-5p,hsa-miR-4659a-3p,hsa-miR-3611,hsa-miR-19b-1-5p,hsa-miR-607,hsa-miR-148a-3p,hsa-miR-605-3p,hsa-miR-580-3p,hsa-miR-497-5p,hsa-miR-147b-5p,hsa-miR-424-5p,hsa-miR-2054,hsa-miR-6888-3p,hsa-miR-6730-5p,hsa-miR-494-3p,hsa-m…
hsa_circRNA_001454	hsa_circRNA_001454	circRNA	NM_016021	UBE2J1	protein_coding	2.88285674970978e-06	0.000134793886678044	1913	54	225	0.24	351	0.153846153846154	2656	hsa-miR-4777-5p,hsa-miR-30d-3p,hsa-miR-30e-3p,hsa-miR-761,hsa-miR-374b-3p,hsa-miR-448,hsa-miR-222-5p,hsa-miR-653-3p,hsa-miR-3666,hsa-miR-541-5p,hsa-miR-4797-5p,hsa-miR-130b-3p,hsa-miR-195-5p,hsa-miR-454-3p,hsa-miR-6865-5p,hsa-miR-30a-3p,hsa-miR-3140-3p,hsa-miR-19b-1-5p,hsa-miR-5195-3p,hsa-miR-4295,hsa-miR-5584-3p,hsa-miR-10400-3p,hsa-miR-107,hsa-miR-4747-5p,hsa-miR-148a-3p,hsa-miR-605-3p,hsa-miR-…
hsa_circRNA_001454	hsa_circRNA_001454	circRNA	ENST00000407540	MATN3	protein_coding	3.78605455994374e-07	3.20780913622355e-05	1055	34	225	0.151111111111111	165	0.206060606060606	2656	hsa-miR-4273,hsa-miR-19b-3p,hsa-miR-522-3p,hsa-miR-374b-3p,hsa-miR-448,hsa-miR-3666,hsa-miR-335-3p,hsa-miR-3614-5p,hsa-miR-6884-5p,hsa-miR-487a-5p,hsa-miR-130b-3p,hsa-miR-485-5p,hsa-miR-374c-5p,hsa-miR-454-3p,hsa-miR-3129-5p,hsa-miR-4295,hsa-miR-148a-3p,hsa-miR-3689c,hsa-miR-4797-3p,hsa-miR-544a,hsa-miR-7156-5p,hsa-miR-4478,hsa-miR-27b-3p,hsa-miR-548m,hsa-miR-487b-5p,hsa-miR-130a-3p,hsa-miR-148b-…
hsa_circRNA_001454	hsa_circRNA_001454	circRNA	NM_138559	BCL11A	protein_coding	2.75228311433356e-05	0.000661412655078015	3724	42	225	0.186666666666667	267	0.157303370786517	2656	hsa-miR-196b-5p,hsa-miR-19b-3p,hsa-miR-12132,hsa-miR-4310,hsa-miR-4496,hsa-miR-1299,hsa-miR-103a-2-5p,hsa-miR-450a-2-3p,hsa-miR-6884-5p,hsa-miR-224-3p,hsa-miR-30a-3p,hsa-miR-19b-1-5p,hsa-miR-196a-5p,hsa-miR-148a-3p,hsa-miR-4667-3p,hsa-miR-570-3p,hsa-miR-942-5p,hsa-miR-147b-5p,hsa-miR-1248,hsa-miR-6842-3p,hsa-miR-4711-5p,hsa-miR-29b-1-5p,hsa-miR-3154,hsa-miR-4520-3p,hsa-miR-6888-3p,hsa-miR-6730-5p…
hsa_circRNA_001454	hsa_circRNA_001454	circRNA	ENST00000261839	MYO5C	protein_coding	8.08560771422031e-07	5.57477111840307e-05	1298	48	225	0.213333333333333	285	0.168421052631579	2656	hsa-miR-12129,hsa-miR-30d-3p,hsa-miR-30e-3p,hsa-miR-761,hsa-miR-4709-3p,hsa-miR-4310,hsa-miR-374b-3p,hsa-miR-374a-3p,hsa-miR-7162-3p,hsa-miR-335-3p,hsa-miR-4452,hsa-miR-6884-5p,hsa-miR-4659b-3p,hsa-miR-7154-5p,hsa-miR-146a-3p,hsa-miR-195-5p,hsa-miR-485-5p,hsa-miR-4659a-3p,hsa-miR-30a-3p,hsa-miR-3140-3p,hsa-miR-5584-3p,hsa-miR-4690-5p,hsa-miR-107,hsa-miR-607,hsa-miR-3689c,hsa-miR-4667-3p,hsa-miR-4…
hsa_circRNA_001454	hsa_circRNA_001454	circRNA	NM_152754	SEMA3D	protein_coding	6.78841121352356e-05	0.0012643398225429	4801	43	225	0.191111111111111	286	0.15034965034965	2656	hsa-miR-3938,hsa-miR-2682-5p,hsa-miR-30d-3p,hsa-miR-30e-3p,hsa-miR-761,hsa-miR-34b-5p,hsa-miR-4712-3p,hsa-miR-12132,hsa-miR-374b-3p,hsa-miR-222-5p,hsa-miR-6740-3p,hsa-miR-3714,hsa-miR-4797-5p,hsa-miR-487a-5p,hsa-miR-449c-5p,hsa-miR-548au-3p,hsa-miR-195-5p,hsa-miR-374c-5p,hsa-miR-4677-5p,hsa-miR-627-3p,hsa-miR-4524a-5p,hsa-miR-30a-3p,hsa-miR-1179,hsa-miR-5010-3p,hsa-miR-605-3p,hsa-miR-942-5p,hsa-m…
hsa_circRNA_001454	hsa_circRNA_001454	circRNA	NM_001017926	ZHX1	protein_coding	6.63591109319634e-05	0.00124945842933604	4753	37	225	0.164444444444444	232	0.15948275862069	2656	hsa-miR-199a-3p,hsa-miR-12129,hsa-miR-4709-3p,hsa-miR-12132,hsa-miR-448,hsa-miR-374a-3p,hsa-miR-4693-5p,hsa-miR-653-3p,hsa-miR-103a-2-5p,hsa-miR-4659b-3p,hsa-miR-4797-5p,hsa-miR-195-5p,hsa-miR-199b-3p,hsa-miR-3129-5p,hsa-miR-224-3p,hsa-miR-4659a-3p,hsa-miR-107,hsa-miR-607,hsa-miR-580-3p,hsa-miR-497-5p,hsa-miR-147b-5p,hsa-miR-424-5p,hsa-miR-1248,hsa-miR-4742-3p,hsa-miR-15a-5p,hsa-miR-15b-5p,hsa-mi…
hsa_circRNA_001454	hsa_circRNA_001454	circRNA	NM_016370	RAB9B	protein_coding	5.67045986286459e-09	1.86592965672747e-06	271	56	225	0.248888888888889	311	0.180064308681672	2656	hsa-miR-2682-5p,hsa-miR-34b-5p,hsa-miR-3619-3p,hsa-miR-374b-3p,hsa-miR-4649-3p,hsa-miR-4277,hsa-miR-3666,hsa-miR-3714,hsa-miR-3614-5p,hsa-miR-541-5p,hsa-miR-7154-5p,hsa-miR-487a-5p,hsa-miR-130b-3p,hsa-miR-449c-5p,hsa-miR-195-5p,hsa-miR-374c-5p,hsa-miR-4677-5p,hsa-miR-454-3p,hsa-miR-4524a-5p,hsa-miR-4295,hsa-miR-5584-3p,hsa-miR-107,hsa-miR-148a-3p,hsa-miR-6881-3p,hsa-miR-497-5p,hsa-miR-424-5p,hsa-…
hsa_circRNA_001454	hsa_circRNA_001454	circRNA	NM_001039591	USP9X	protein_coding	4.55837298255258e-07	3.63909432049579e-05	1120	58	225	0.257777777777778	368	0.157608695652174	2656	hsa-miR-640,hsa-miR-361-5p,hsa-miR-199a-3p,hsa-miR-185-3p,hsa-miR-761,hsa-miR-708-5p,hsa-miR-3139,hsa-miR-449b-5p,hsa-miR-875-3p,hsa-miR-448,hsa-miR-4514,hsa-miR-3151-3p,hsa-miR-4693-5p,hsa-miR-6740-3p,hsa-miR-3714,hsa-miR-541-5p,hsa-miR-7154-5p,hsa-miR-487a-5p,hsa-miR-195-5p,hsa-miR-4677-5p,hsa-miR-199b-3p,hsa-miR-3129-5p,hsa-miR-124-5p,hsa-miR-10523-5p,hsa-miR-3611,hsa-miR-10400-3p,hsa-miR-570-…
hsa_circRNA_001454	hsa_circRNA_001454	circRNA	ENST00000254950	VPS4A	protein_coding	5.25616177560597e-06	0.000203367784601948	2313	41	225	0.182222222222222	242	0.169421487603306	2656	hsa-miR-2682-5p,hsa-miR-185-3p,hsa-miR-3064-5p,hsa-miR-761,hsa-miR-708-5p,hsa-miR-4273,hsa-miR-34c-5p,hsa-miR-34b-5p,hsa-miR-6764-5p,hsa-miR-3139,hsa-miR-34a-5p,hsa-miR-449b-5p,hsa-miR-4310,hsa-miR-3085-3p,hsa-miR-3714,hsa-miR-541-5p,hsa-miR-211-3p,hsa-miR-449c-5p,hsa-miR-195-5p,hsa-miR-3150a-3p,hsa-miR-122-5p,hsa-miR-107,hsa-miR-6763-5p,hsa-miR-497-5p,hsa-miR-424-5p,hsa-miR-6842-3p,hsa-miR-4711-…
hsa_circRNA_001454	hsa_circRNA_001454	circRNA	ENST00000400794	WDR47	protein_coding	2.82987834286364e-08	5.38838941569991e-06	470	47	225	0.208888888888889	249	0.188755020080321	2656	hsa-miR-199a-3p,hsa-miR-6737-3p,hsa-miR-19b-3p,hsa-miR-4709-3p,hsa-miR-12132,hsa-miR-448,hsa-miR-222-5p,hsa-miR-218-5p,hsa-miR-3666,hsa-miR-4328,hsa-miR-541-5p,hsa-miR-517-5p,hsa-miR-130b-3p,hsa-miR-195-5p,hsa-miR-374c-5p,hsa-miR-4677-5p,hsa-miR-199b-3p,hsa-miR-454-3p,hsa-miR-3129-5p,hsa-miR-10523-5p,hsa-miR-3140-3p,hsa-miR-4295,hsa-miR-148a-3p,hsa-miR-3689c,hsa-miR-4797-3p,hsa-miR-497-5p,hsa-miR…
hsa_circRNA_001454	hsa_circRNA_001454	circRNA	ENST00000620156	GHR	protein_coding	4.19358910035433e-06	0.000175618563106229	2135	47	225	0.208888888888889	292	0.160958904109589	2656	hsa-miR-3938,hsa-miR-19b-3p,hsa-miR-4709-3p,hsa-miR-12132,hsa-miR-374a-3p,hsa-miR-7162-3p,hsa-miR-103a-2-5p,hsa-miR-335-3p,hsa-miR-450a-2-3p,hsa-miR-4659b-3p,hsa-miR-7974,hsa-miR-487a-5p,hsa-miR-138-1-3p,hsa-miR-195-5p,hsa-miR-3150a-3p,hsa-miR-4659a-3p,hsa-miR-4524a-5p,hsa-miR-3611,hsa-miR-1179,hsa-miR-3689c,hsa-miR-942-5p,hsa-miR-497-5p,hsa-miR-424-5p,hsa-miR-4778-3p,hsa-miR-1248,hsa-miR-4642,hs…
hsa_circRNA_001454	hsa_circRNA_001454	circRNA	ENST00000358273	NF1	protein_coding	6.24435617019297e-07	4.56930635109632e-05	1222	62	225	0.275555555555556	408	0.151960784313725	2656	hsa-miR-199a-3p,hsa-miR-30d-3p,hsa-miR-30e-3p,hsa-miR-3064-5p,hsa-miR-19b-3p,hsa-miR-4709-3p,hsa-miR-34a-5p,hsa-miR-449b-5p,hsa-miR-4310,hsa-miR-4649-3p,hsa-miR-4277,hsa-miR-374a-3p,hsa-miR-6747-3p,hsa-miR-653-3p,hsa-miR-3085-3p,hsa-miR-3714,hsa-miR-211-3p,hsa-miR-374c-5p,hsa-miR-199b-3p,hsa-miR-3129-5p,hsa-miR-10523-5p,hsa-miR-30a-3p,hsa-miR-107,hsa-miR-4747-5p,hsa-miR-605-3p,hsa-miR-3689c,hsa-m…
hsa_circRNA_001454	hsa_circRNA_001454	circRNA	NM_002572	PAFAH1B2	protein_coding	1.19535867010404e-07	1.42255629605879e-05	751	64	225	0.284444444444444	409	0.156479217603912	2656	hsa-miR-196b-5p,hsa-miR-3064-5p,hsa-miR-708-5p,hsa-miR-34c-5p,hsa-miR-19b-3p,hsa-miR-4712-3p,hsa-miR-3139,hsa-miR-3619-3p,hsa-miR-34a-5p,hsa-miR-449b-5p,hsa-miR-653-3p,hsa-miR-7162-3p,hsa-miR-4268,hsa-miR-3666,hsa-miR-3085-3p,hsa-miR-3614-5p,hsa-miR-541-5p,hsa-miR-4659b-3p,hsa-miR-130b-3p,hsa-miR-548au-3p,hsa-miR-195-5p,hsa-miR-454-3p,hsa-miR-3150a-3p,hsa-miR-10523-5p,hsa-miR-378g,hsa-miR-4659a-3…
hsa_circRNA_001454	hsa_circRNA_001454	circRNA	NM_001010847	LRRC38	protein_coding	7.67826170596262e-06	0.000267582038493658	2567	35	225	0.155555555555556	195	0.179487179487179	2656	hsa-miR-3938,hsa-miR-6737-3p,hsa-miR-761,hsa-miR-708-5p,hsa-miR-6764-5p,hsa-miR-3139,hsa-miR-4310,hsa-miR-4649-3p,hsa-miR-4277,hsa-miR-657,hsa-miR-3714,hsa-miR-450a-2-3p,hsa-miR-6884-5p,hsa-miR-485-5p,hsa-miR-378g,hsa-miR-3140-3p,hsa-miR-605-3p,hsa-miR-3689c,hsa-miR-6842-3p,hsa-miR-214-3p,hsa-miR-432-5p,hsa-miR-5008-3p,hsa-miR-3619-5p,hsa-miR-7157-3p,hsa-miR-28-5p,hsa-miR-12119,hsa-miR-6782-5p,hs…
hsa_circRNA_001454	hsa_circRNA_001454	circRNA	NM_016588	NRN1	protein_coding	3.72764271920183e-08	6.35063458428522e-06	524	43	225	0.191111111111111	219	0.19634703196347	2656	hsa-miR-2682-5p,hsa-miR-6737-3p,hsa-miR-761,hsa-miR-34c-5p,hsa-miR-34b-5p,hsa-miR-6764-5p,hsa-miR-3139,hsa-miR-12132,hsa-miR-34a-5p,hsa-miR-449b-5p,hsa-miR-4693-5p,hsa-miR-1299,hsa-miR-218-5p,hsa-miR-6740-3p,hsa-miR-3714,hsa-miR-4452,hsa-miR-7974,hsa-miR-449c-5p,hsa-miR-627-3p,hsa-miR-6865-5p,hsa-miR-4524a-5p,hsa-miR-3611,hsa-miR-107,hsa-miR-5010-3p,hsa-miR-636,hsa-miR-6881-3p,hsa-miR-4667-3p,hsa…
hsa_circRNA_001454	hsa_circRNA_001454	circRNA	ENST00000360465	ZNF528	protein_coding	4.78183820794778e-05	0.000988702774407451	4328	43	225	0.191111111111111	282	0.152482269503546	2656	hsa-miR-361-5p,hsa-miR-761,hsa-miR-4273,hsa-miR-6764-5p,hsa-miR-522-3p,hsa-miR-4712-3p,hsa-miR-12132,hsa-miR-4649-3p,hsa-miR-6747-3p,hsa-miR-653-3p,hsa-miR-7162-3p,hsa-miR-218-5p,hsa-miR-3714,hsa-miR-6884-5p,hsa-miR-211-3p,hsa-miR-4797-5p,hsa-miR-138-1-3p,hsa-miR-302f,hsa-miR-485-5p,hsa-miR-4677-5p,hsa-miR-627-3p,hsa-miR-224-3p,hsa-miR-19b-1-5p,hsa-miR-605-3p,hsa-miR-3689c,hsa-miR-3138,hsa-miR-54…
hsa_circRNA_001454	hsa_circRNA_001454	circRNA	NM_001110213	PRH2	protein_coding	2.52478180042051e-05	0.000622086343435459	3630	43	225	0.191111111111111	275	0.156363636363636	2656	hsa-miR-708-5p,hsa-miR-4273,hsa-miR-3139,hsa-miR-12132,hsa-miR-4310,hsa-miR-875-3p,hsa-miR-4514,hsa-miR-218-5p,hsa-miR-4328,hsa-miR-450a-2-3p,hsa-miR-211-3p,hsa-miR-4659b-3p,hsa-miR-7154-5p,hsa-miR-146a-3p,hsa-miR-4677-5p,hsa-miR-10523-5p,hsa-miR-4659a-3p,hsa-miR-3611,hsa-miR-19b-1-5p,hsa-miR-636,hsa-miR-6763-5p,hsa-miR-3689c,hsa-miR-580-3p,hsa-miR-7845-5p,hsa-miR-570-3p,hsa-miR-147b-5p,hsa-miR-4…
hsa_circRNA_001454	hsa_circRNA_001454	circRNA	NM_001290216	RARB	protein_coding	0.000162562481792082	0.00236479261752582	6151	34	225	0.151111111111111	215	0.158139534883721	2656	hsa-miR-199a-3p,hsa-miR-30d-3p,hsa-miR-30e-3p,hsa-miR-4255,hsa-miR-12132,hsa-miR-875-3p,hsa-miR-4693-5p,hsa-miR-3614-5p,hsa-miR-4797-5p,hsa-miR-487a-5p,hsa-miR-548au-3p,hsa-miR-195-5p,hsa-miR-199b-3p,hsa-miR-3129-5p,hsa-miR-124-5p,hsa-miR-30a-3p,hsa-miR-6763-5p,hsa-miR-3689c,hsa-miR-497-5p,hsa-miR-424-5p,hsa-miR-1248,hsa-miR-4642,hsa-miR-4711-5p,hsa-miR-29b-1-5p,hsa-miR-3659,hsa-miR-15a-5p,hsa-mi…
hsa_circRNA_001454	hsa_circRNA_001454	circRNA	NM_145019	FAM124A	protein_coding	6.28009263682966e-08	9.05031127774229e-06	621	67	225	0.297777777777778	430	0.155813953488372	2656	hsa-miR-196b-5p,hsa-miR-640,hsa-miR-3938,hsa-miR-185-3p,hsa-miR-3064-5p,hsa-miR-4273,hsa-miR-34c-5p,hsa-miR-34b-5p,hsa-miR-4709-3p,hsa-miR-34a-5p,hsa-miR-449b-5p,hsa-miR-4310,hsa-miR-374b-3p,hsa-miR-657,hsa-miR-4514,hsa-miR-1299,hsa-miR-653-3p,hsa-miR-7162-3p,hsa-miR-3085-3p,hsa-miR-654-3p,hsa-miR-335-3p,hsa-miR-450a-2-3p,hsa-miR-6884-5p,hsa-miR-517-5p,hsa-miR-4659b-3p,hsa-miR-7154-5p,hsa-miR-146…
hsa_circRNA_001454	hsa_circRNA_001454	circRNA	ENST00000581977	IKBKE	protein_coding	0.000102940467115163	0.00170518873059311	5400	35	225	0.155555555555556	219	0.159817351598174	2656	hsa-miR-2682-5p,hsa-miR-6737-3p,hsa-miR-3064-5p,hsa-miR-34c-5p,hsa-miR-34b-5p,hsa-miR-6764-5p,hsa-miR-4709-3p,hsa-miR-4712-3p,hsa-miR-34a-5p,hsa-miR-449b-5p,hsa-miR-4649-3p,hsa-miR-4514,hsa-miR-103a-2-5p,hsa-miR-3085-3p,hsa-miR-6884-5p,hsa-miR-449c-5p,hsa-miR-548au-3p,hsa-miR-485-5p,hsa-miR-124-5p,hsa-miR-3150a-3p,hsa-miR-4747-5p,hsa-miR-6504-5p,hsa-miR-6730-5p,hsa-miR-4692,hsa-miR-5196-5p,hsa-mi…
hsa_circRNA_001454	hsa_circRNA_001454	circRNA	NM_001101404	SH2D7	protein_coding	2.41349676418485e-07	2.31998996688716e-05	931	37	225	0.164444444444444	185	0.2	2656	hsa-miR-199a-3p,hsa-miR-6737-3p,hsa-miR-3909,hsa-miR-708-5p,hsa-miR-4273,hsa-miR-3139,hsa-miR-4649-3p,hsa-miR-657,hsa-miR-4514,hsa-miR-6747-3p,hsa-miR-222-5p,hsa-miR-3614-5p,hsa-miR-6801-3p,hsa-miR-199b-3p,hsa-miR-3129-5p,hsa-miR-6810-3p,hsa-miR-10400-3p,hsa-miR-4690-5p,hsa-miR-3689c,hsa-miR-6881-3p,hsa-miR-4667-3p,hsa-miR-4797-3p,hsa-miR-4638-5p,hsa-miR-29b-1-5p,hsa-miR-6730-5p,hsa-miR-4692,hsa-…
hsa_circRNA_001454	hsa_circRNA_001454	circRNA	ENST00000380184	UBQLNL	protein_coding	1.23281944259365e-06	7.44458234656096e-05	1482	34	225	0.151111111111111	173	0.196531791907514	2656	hsa-miR-3064-5p,hsa-miR-761,hsa-miR-708-5p,hsa-miR-19b-3p,hsa-miR-3139,hsa-miR-4310,hsa-miR-4514,hsa-miR-222-5p,hsa-miR-3714,hsa-miR-4524a-5p,hsa-miR-10400-3p,hsa-miR-4690-5p,hsa-miR-107,hsa-miR-4747-5p,hsa-miR-497-5p,hsa-miR-424-5p,hsa-miR-4711-5p,hsa-miR-6504-5p,hsa-miR-6730-5p,hsa-miR-494-3p,hsa-miR-4692,hsa-miR-15a-5p,hsa-miR-5196-5p,hsa-miR-4524b-5p,hsa-miR-15b-5p,hsa-miR-7157-5p,hsa-miR-214…
hsa_circRNA_001454	hsa_circRNA_001454	circRNA	NM_018340	CPPED1	protein_coding	2.92936746338256e-07	2.66691640285346e-05	983	66	225	0.293333333333333	437	0.151029748283753	2656	hsa-miR-4777-5p,hsa-miR-640,hsa-miR-30e-3p,hsa-miR-3064-5p,hsa-miR-708-5p,hsa-miR-522-3p,hsa-miR-3139,hsa-miR-4277,hsa-miR-875-3p,hsa-miR-4496,hsa-miR-3151-3p,hsa-miR-6747-3p,hsa-miR-4268,hsa-miR-3666,hsa-miR-3614-5p,hsa-miR-450a-2-3p,hsa-miR-6884-5p,hsa-miR-138-1-3p,hsa-miR-130b-3p,hsa-miR-374c-5p,hsa-miR-3150a-3p,hsa-miR-224-3p,hsa-miR-30a-3p,hsa-miR-3611,hsa-miR-19b-1-5p,hsa-miR-4295,hsa-miR-4…
hsa_circRNA_001454	hsa_circRNA_001454	circRNA	ENST00000621158	CREB3L1	protein_coding	1.32774384316066e-05	0.000396079265853257	2999	36	225	0.16	208	0.173076923076923	2656	hsa-miR-196b-5p,hsa-miR-2682-5p,hsa-miR-761,hsa-miR-34c-5p,hsa-miR-34b-5p,hsa-miR-4709-3p,hsa-miR-4712-3p,hsa-miR-34a-5p,hsa-miR-449b-5p,hsa-miR-4797-5p,hsa-miR-449c-5p,hsa-miR-195-5p,hsa-miR-4677-5p,hsa-miR-378g,hsa-miR-19b-1-5p,hsa-miR-196a-5p,hsa-miR-4747-5p,hsa-miR-6881-3p,hsa-miR-7849-3p,hsa-miR-497-5p,hsa-miR-424-5p,hsa-miR-423-5p,hsa-miR-19b-2-5p,hsa-miR-15a-5p,hsa-miR-5196-5p,hsa-miR-15b-…
hsa_circRNA_001454	hsa_circRNA_001454	circRNA	NM_003463	PTP4A1	protein_coding	2.79474274526288e-06	0.000131914510813192	1895	56	225	0.248888888888889	369	0.151761517615176	2656	hsa-miR-196b-5p,hsa-miR-361-5p,hsa-miR-30d-3p,hsa-miR-3909,hsa-miR-3064-5p,hsa-miR-4273,hsa-miR-19b-3p,hsa-miR-522-3p,hsa-miR-4255,hsa-miR-374b-3p,hsa-miR-653-3p,hsa-miR-218-5p,hsa-miR-3666,hsa-miR-654-3p,hsa-miR-450a-2-3p,hsa-miR-517-5p,hsa-miR-7974,hsa-miR-487a-5p,hsa-miR-138-1-3p,hsa-miR-130b-3p,hsa-miR-454-3p,hsa-miR-124-5p,hsa-miR-378g,hsa-miR-224-3p,hsa-miR-1179,hsa-miR-380-5p,hsa-miR-4295,…
hsa_circRNA_001454	hsa_circRNA_001454	circRNA	ENST00000376772	PPP1R11	protein_coding	2.30882306500032e-08	4.69598869445621e-06	440	50	225	0.222222222222222	272	0.183823529411765	2656	hsa-miR-2682-5p,hsa-miR-185-3p,hsa-miR-34c-5p,hsa-miR-34b-5p,hsa-miR-34a-5p,hsa-miR-449b-5p,hsa-miR-4514,hsa-miR-1299,hsa-miR-3714,hsa-miR-6884-5p,hsa-miR-146a-3p,hsa-miR-449c-5p,hsa-miR-195-5p,hsa-miR-485-5p,hsa-miR-3150a-3p,hsa-miR-378g,hsa-miR-4524a-5p,hsa-miR-4690-5p,hsa-miR-4747-5p,hsa-miR-3689c,hsa-miR-580-3p,hsa-miR-6881-3p,hsa-miR-4667-3p,hsa-miR-2113,hsa-miR-497-5p,hsa-miR-424-5p,hsa-miR…
hsa_circRNA_001454	hsa_circRNA_001454	circRNA	ENST00000439262	PRKAG3	protein_coding	5.87023917355672e-06	0.000220032244823755	2385	36	225	0.16	201	0.17910447761194	2656	hsa-miR-2682-5p,hsa-miR-708-5p,hsa-miR-4273,hsa-miR-34c-5p,hsa-miR-34b-5p,hsa-miR-3139,hsa-miR-34a-5p,hsa-miR-449b-5p,hsa-miR-4310,hsa-miR-4277,hsa-miR-4514,hsa-miR-4656,hsa-miR-211-3p,hsa-miR-449c-5p,hsa-miR-548au-3p,hsa-miR-302f,hsa-miR-6865-5p,hsa-miR-5195-3p,hsa-miR-107,hsa-miR-4747-5p,hsa-miR-3689c,hsa-miR-6508-3p,hsa-miR-205-5p,hsa-miR-4692,hsa-miR-7156-5p,hsa-miR-7157-5p,hsa-miR-4478,hsa-m…
hsa_circRNA_001454	hsa_circRNA_001454	circRNA	NM_202002	FOXM1	protein_coding	0.000128347165258042	0.00198929525143521	5772	38	225	0.168888888888889	248	0.153225806451613	2656	hsa-miR-361-5p,hsa-miR-761,hsa-miR-4273,hsa-miR-4255,hsa-miR-3139,hsa-miR-3619-3p,hsa-miR-657,hsa-miR-4514,hsa-miR-6747-3p,hsa-miR-6740-3p,hsa-miR-450a-2-3p,hsa-miR-211-3p,hsa-miR-4659b-3p,hsa-miR-6865-5p,hsa-miR-4659a-3p,hsa-miR-4747-5p,hsa-miR-3138,hsa-miR-7845-5p,hsa-miR-147b-5p,hsa-miR-423-5p,hsa-miR-4520-3p,hsa-miR-4692,hsa-miR-7156-5p,hsa-miR-5196-5p,hsa-miR-214-3p,hsa-miR-10394-5p,hsa-miR-…
hsa_circRNA_001454	hsa_circRNA_001454	circRNA	ENST00000335754	ACTR8	protein_coding	2.06360537363831e-07	2.08675972545778e-05	884	50	225	0.222222222222222	290	0.172413793103448	2656	hsa-miR-640,hsa-miR-3938,hsa-miR-761,hsa-miR-34c-5p,hsa-miR-6764-5p,hsa-miR-4709-3p,hsa-miR-34a-5p,hsa-miR-449b-5p,hsa-miR-4310,hsa-miR-4514,hsa-miR-3151-3p,hsa-miR-653-3p,hsa-miR-335-3p,hsa-miR-4328,hsa-miR-6884-5p,hsa-miR-7154-5p,hsa-miR-195-5p,hsa-miR-485-5p,hsa-miR-3150a-3p,hsa-miR-378g,hsa-miR-5584-3p,hsa-miR-10400-3p,hsa-miR-107,hsa-miR-636,hsa-miR-6763-5p,hsa-miR-607,hsa-miR-605-3p,hsa-miR…
hsa_circRNA_001454	hsa_circRNA_001454	circRNA	ENST00000361361	FAM189B	protein_coding	9.35879637788768e-11	1.10203521611356e-07	75	41	225	0.182222222222222	169	0.242603550295858	2656	hsa-miR-185-3p,hsa-miR-761,hsa-miR-657,hsa-miR-4514,hsa-miR-6747-3p,hsa-miR-3666,hsa-miR-130b-3p,hsa-miR-195-5p,hsa-miR-454-3p,hsa-miR-124-5p,hsa-miR-6865-5p,hsa-miR-5195-3p,hsa-miR-4690-5p,hsa-miR-107,hsa-miR-5010-3p,hsa-miR-148a-3p,hsa-miR-6508-3p,hsa-miR-7845-5p,hsa-miR-2113,hsa-miR-497-5p,hsa-miR-424-5p,hsa-miR-6842-3p,hsa-miR-3154,hsa-miR-4692,hsa-miR-15a-5p,hsa-miR-15b-5p,hsa-miR-6848-5p,hs…
hsa_circRNA_001454	hsa_circRNA_001454	circRNA	NM_002080	GOT2	protein_coding	0.000110586242468149	0.00179809131489863	5504	34	225	0.151111111111111	211	0.161137440758294	2656	hsa-miR-640,hsa-miR-4712-3p,hsa-miR-4496,hsa-miR-6884-5p,hsa-miR-195-5p,hsa-miR-485-5p,hsa-miR-4677-5p,hsa-miR-627-3p,hsa-miR-4524a-5p,hsa-miR-107,hsa-miR-3689c,hsa-miR-6881-3p,hsa-miR-942-5p,hsa-miR-497-5p,hsa-miR-424-5p,hsa-miR-1248,hsa-miR-544a,hsa-miR-4711-5p,hsa-miR-6730-5p,hsa-miR-3659,hsa-miR-494-3p,hsa-miR-15a-5p,hsa-miR-4524b-5p,hsa-miR-15b-5p,hsa-miR-4478,hsa-miR-27b-3p,hsa-miR-16-5p,hs…
hsa_circRNA_001454	hsa_circRNA_001454	circRNA	NM_022727	TRMT2A	protein_coding	1.65562238667399e-06	9.02428018588403e-05	1640	37	225	0.164444444444444	199	0.185929648241206	2656	hsa-miR-761,hsa-miR-657,hsa-miR-6747-3p,hsa-miR-4656,hsa-miR-6884-5p,hsa-miR-146a-3p,hsa-miR-195-5p,hsa-miR-485-5p,hsa-miR-124-5p,hsa-miR-378g,hsa-miR-4524a-5p,hsa-miR-4690-5p,hsa-miR-107,hsa-miR-4667-3p,hsa-miR-497-5p,hsa-miR-424-5p,hsa-miR-423-5p,hsa-miR-6842-3p,hsa-miR-15a-5p,hsa-miR-4524b-5p,hsa-miR-15b-5p,hsa-miR-214-3p,hsa-miR-10394-5p,hsa-miR-3619-5p,hsa-miR-3184-5p,hsa-miR-138-5p,hsa-miR-…
hsa_circRNA_001454	hsa_circRNA_001454	circRNA	ENST00000307471	CCDC126	protein_coding	2.85662534016879e-05	0.000679192273027964	3764	36	225	0.16	215	0.167441860465116	2656	hsa-miR-30e-3p,hsa-miR-19b-3p,hsa-miR-4310,hsa-miR-218-5p,hsa-miR-3666,hsa-miR-335-3p,hsa-miR-541-5p,hsa-miR-7154-5p,hsa-miR-130b-3p,hsa-miR-302f,hsa-miR-195-5p,hsa-miR-4677-5p,hsa-miR-627-3p,hsa-miR-454-3p,hsa-miR-30a-3p,hsa-miR-3611,hsa-miR-607,hsa-miR-580-3p,hsa-miR-570-3p,hsa-miR-497-5p,hsa-miR-424-5p,hsa-miR-15a-5p,hsa-miR-15b-5p,hsa-miR-7157-5p,hsa-miR-4307,hsa-miR-548m,hsa-miR-7157-3p,hsa-…
hsa_circRNA_001454	hsa_circRNA_001454	circRNA	NM_052917	GALNT13	protein_coding	2.23965413425092e-07	2.19292524547612e-05	913	61	225	0.271111111111111	388	0.157216494845361	2656	hsa-miR-196b-5p,hsa-miR-3938,hsa-miR-12129,hsa-miR-185-3p,hsa-miR-30d-3p,hsa-miR-30e-3p,hsa-miR-4712-3p,hsa-miR-6747-3p,hsa-miR-218-5p,hsa-miR-3666,hsa-miR-3714,hsa-miR-4452,hsa-miR-541-5p,hsa-miR-6801-3p,hsa-miR-130b-3p,hsa-miR-195-5p,hsa-miR-454-3p,hsa-miR-4524a-5p,hsa-miR-30a-3p,hsa-miR-122-5p,hsa-miR-3611,hsa-miR-6810-3p,hsa-miR-19b-1-5p,hsa-miR-4295,hsa-miR-196a-5p,hsa-miR-107,hsa-miR-6763-5…
hsa_circRNA_001454	hsa_circRNA_001454	circRNA	ENST00000000412	M6PR	protein_coding	1.30876484161161e-06	7.76178210539086e-05	1509	50	225	0.222222222222222	307	0.162866449511401	2656	hsa-miR-2682-5p,hsa-miR-3064-5p,hsa-miR-34b-5p,hsa-miR-6764-5p,hsa-miR-4310,hsa-miR-875-3p,hsa-miR-1299,hsa-miR-3085-3p,hsa-miR-3714,hsa-miR-4328,hsa-miR-6884-5p,hsa-miR-517-5p,hsa-miR-6801-3p,hsa-miR-7974,hsa-miR-449c-5p,hsa-miR-548au-3p,hsa-miR-195-5p,hsa-miR-485-5p,hsa-miR-627-3p,hsa-miR-3140-3p,hsa-miR-6810-3p,hsa-miR-107,hsa-miR-5010-3p,hsa-miR-4747-5p,hsa-miR-605-3p,hsa-miR-3138,hsa-miR-784…
hsa_circRNA_001454	hsa_circRNA_001454	circRNA	NM_133259	LRPPRC	protein_coding	1.02037376399661e-07	1.27004602588801e-05	718	52	225	0.231111111111111	301	0.172757475083056	2656	hsa-miR-30d-3p,hsa-miR-30e-3p,hsa-miR-761,hsa-miR-4712-3p,hsa-miR-4310,hsa-miR-875-3p,hsa-miR-4496,hsa-miR-653-3p,hsa-miR-3666,hsa-miR-335-3p,hsa-miR-3614-5p,hsa-miR-6884-5p,hsa-miR-211-3p,hsa-miR-130b-3p,hsa-miR-195-5p,hsa-miR-485-5p,hsa-miR-454-3p,hsa-miR-3150a-3p,hsa-miR-10523-5p,hsa-miR-30a-3p,hsa-miR-6810-3p,hsa-miR-4295,hsa-miR-107,hsa-miR-6763-5p,hsa-miR-148a-3p,hsa-miR-3689c,hsa-miR-570-3…
hsa_circRNA_001454	hsa_circRNA_001454	circRNA	ENST00000260128	SULF1	protein_coding	1.32029247539391e-05	0.000395041573053918	2991	48	225	0.213333333333333	313	0.153354632587859	2656	hsa-miR-361-5p,hsa-miR-2682-5p,hsa-miR-185-3p,hsa-miR-761,hsa-miR-34b-5p,hsa-miR-19b-3p,hsa-miR-6764-5p,hsa-miR-4709-3p,hsa-miR-4255,hsa-miR-374b-3p,hsa-miR-4514,hsa-miR-4693-5p,hsa-miR-1299,hsa-miR-103a-2-5p,hsa-miR-3666,hsa-miR-654-3p,hsa-miR-335-3p,hsa-miR-4797-5p,hsa-miR-7974,hsa-miR-130b-3p,hsa-miR-449c-5p,hsa-miR-374c-5p,hsa-miR-454-3p,hsa-miR-124-5p,hsa-miR-3150a-3p,hsa-miR-1179,hsa-miR-42…
hsa_circRNA_001454	hsa_circRNA_001454	circRNA	NM_001286487	TMEM87A	protein_coding	1.63939873136177e-08	3.7427222108612e-06	392	46	225	0.204444444444444	237	0.194092827004219	2656	hsa-miR-196b-5p,hsa-miR-2682-5p,hsa-miR-199a-3p,hsa-miR-30d-3p,hsa-miR-30e-3p,hsa-miR-761,hsa-miR-4273,hsa-miR-34b-5p,hsa-miR-4277,hsa-miR-4514,hsa-miR-4693-5p,hsa-miR-335-3p,hsa-miR-3614-5p,hsa-miR-138-1-3p,hsa-miR-449c-5p,hsa-miR-548au-3p,hsa-miR-199b-3p,hsa-miR-3129-5p,hsa-miR-30a-3p,hsa-miR-122-5p,hsa-miR-196a-5p,hsa-miR-4747-5p,hsa-miR-605-3p,hsa-miR-3689c,hsa-miR-497-5p,hsa-miR-424-5p,hsa-m…
hsa_circRNA_001454	hsa_circRNA_001454	circRNA	ENST00000360689	FUT8	protein_coding	0.000126631730146888	0.00197708538486313	5730	36	225	0.16	230	0.156521739130435	2656	hsa-miR-361-5p,hsa-miR-30d-3p,hsa-miR-708-5p,hsa-miR-34c-5p,hsa-miR-522-3p,hsa-miR-4255,hsa-miR-3139,hsa-miR-34a-5p,hsa-miR-449b-5p,hsa-miR-374b-3p,hsa-miR-4277,hsa-miR-4693-5p,hsa-miR-4268,hsa-miR-654-3p,hsa-miR-335-3p,hsa-miR-3614-5p,hsa-miR-302f,hsa-miR-4677-5p,hsa-miR-224-3p,hsa-miR-607,hsa-miR-3689c,hsa-miR-580-3p,hsa-miR-6881-3p,hsa-miR-570-3p,hsa-miR-942-5p,hsa-miR-544a,hsa-miR-670-3p,hsa-…
hsa_circRNA_001454	hsa_circRNA_001454	circRNA	ENST00000370574	ZNHIT6	protein_coding	0.000166678729420391	0.00240502292733153	6200	36	225	0.16	233	0.15450643776824	2656	hsa-miR-199a-3p,hsa-miR-30d-3p,hsa-miR-30e-3p,hsa-miR-4712-3p,hsa-miR-3619-3p,hsa-miR-1299,hsa-miR-7162-3p,hsa-miR-3666,hsa-miR-335-3p,hsa-miR-6884-5p,hsa-miR-130b-3p,hsa-miR-485-5p,hsa-miR-374c-5p,hsa-miR-199b-3p,hsa-miR-454-3p,hsa-miR-3129-5p,hsa-miR-30a-3p,hsa-miR-563,hsa-miR-380-5p,hsa-miR-4295,hsa-miR-3689c,hsa-miR-6842-3p,hsa-miR-544a,hsa-miR-3154,hsa-miR-6730-5p,hsa-miR-27b-3p,hsa-miR-1211…
hsa_circRNA_001454	hsa_circRNA_001454	circRNA	ENST00000397802	POLR3D	protein_coding	4.29320774574524e-08	6.93523539332092e-06	554	73	225	0.324444444444444	482	0.151452282157676	2656	hsa-miR-196b-5p,hsa-miR-2682-5p,hsa-miR-185-3p,hsa-miR-3909,hsa-miR-761,hsa-miR-4273,hsa-miR-34c-5p,hsa-miR-34b-5p,hsa-miR-6764-5p,hsa-miR-34a-5p,hsa-miR-449b-5p,hsa-miR-4514,hsa-miR-218-5p,hsa-miR-4656,hsa-miR-654-3p,hsa-miR-3614-5p,hsa-miR-541-5p,hsa-miR-6884-5p,hsa-miR-6801-3p,hsa-miR-4797-5p,hsa-miR-449c-5p,hsa-miR-548au-3p,hsa-miR-195-5p,hsa-miR-485-5p,hsa-miR-6865-5p,hsa-miR-10523-5p,hsa-mi…
hsa_circRNA_001454	hsa_circRNA_001454	circRNA	ENST00000312562	FOSL1	protein_coding	6.69130409748607e-05	0.0012561881216621	4765	34	225	0.151111111111111	206	0.16504854368932	2656	hsa-miR-3938,hsa-miR-185-3p,hsa-miR-34c-5p,hsa-miR-19b-3p,hsa-miR-4255,hsa-miR-34a-5p,hsa-miR-449b-5p,hsa-miR-4693-5p,hsa-miR-1299,hsa-miR-3666,hsa-miR-130b-3p,hsa-miR-454-3p,hsa-miR-378g,hsa-miR-4524a-5p,hsa-miR-3611,hsa-miR-4295,hsa-miR-4747-5p,hsa-miR-4642,hsa-miR-6504-5p,hsa-miR-5196-5p,hsa-miR-10394-5p,hsa-miR-449a,hsa-miR-138-5p,hsa-miR-6802-5p,hsa-miR-130a-3p,hsa-miR-6782-5p,hsa-miR-3202,h…
hsa_circRNA_001454	hsa_circRNA_001454	circRNA	NM_020721	KIAA1210	protein_coding	8.97969570759726e-07	5.98822584172878e-05	1342	62	225	0.275555555555556	412	0.150485436893204	2656	hsa-miR-361-5p,hsa-miR-2682-5p,hsa-miR-6737-3p,hsa-miR-3064-5p,hsa-miR-34c-5p,hsa-miR-34b-5p,hsa-miR-19b-3p,hsa-miR-34a-5p,hsa-miR-449b-5p,hsa-miR-4649-3p,hsa-miR-448,hsa-miR-4693-5p,hsa-miR-3666,hsa-miR-6884-5p,hsa-miR-7974,hsa-miR-130b-3p,hsa-miR-449c-5p,hsa-miR-195-5p,hsa-miR-485-5p,hsa-miR-374c-5p,hsa-miR-454-3p,hsa-miR-3611,hsa-miR-1179,hsa-miR-4295,hsa-miR-107,hsa-miR-4747-5p,hsa-miR-607,hs…
hsa_circRNA_001454	hsa_circRNA_001454	circRNA	NM_001164457	ZNF705G	protein_coding	4.49360681594209e-07	3.61967916092805e-05	1111	54	225	0.24	332	0.162650602409639	2656	hsa-miR-3938,hsa-miR-185-3p,hsa-miR-3064-5p,hsa-miR-4712-3p,hsa-miR-4310,hsa-miR-374b-3p,hsa-miR-3151-3p,hsa-miR-218-5p,hsa-miR-4268,hsa-miR-4656,hsa-miR-3085-3p,hsa-miR-3714,hsa-miR-541-5p,hsa-miR-211-3p,hsa-miR-7154-5p,hsa-miR-627-3p,hsa-miR-6865-5p,hsa-miR-3150a-3p,hsa-miR-4524a-5p,hsa-miR-1179,hsa-miR-5195-3p,hsa-miR-107,hsa-miR-636,hsa-miR-4747-5p,hsa-miR-3138,hsa-miR-6881-3p,hsa-miR-7845-5p…
hsa_circRNA_001454	hsa_circRNA_001454	circRNA	NM_006320	PGRMC2	protein_coding	3.64193786734979e-05	0.000810766033738147	4020	44	225	0.195555555555556	288	0.152777777777778	2656	hsa-miR-199a-3p,hsa-miR-30d-3p,hsa-miR-30e-3p,hsa-miR-761,hsa-miR-522-3p,hsa-miR-4277,hsa-miR-222-5p,hsa-miR-3666,hsa-miR-450a-2-3p,hsa-miR-130b-3p,hsa-miR-548au-3p,hsa-miR-627-3p,hsa-miR-199b-3p,hsa-miR-454-3p,hsa-miR-124-5p,hsa-miR-224-3p,hsa-miR-30a-3p,hsa-miR-4295,hsa-miR-107,hsa-miR-5010-3p,hsa-miR-4747-5p,hsa-miR-607,hsa-miR-148a-3p,hsa-miR-4778-3p,hsa-miR-423-5p,hsa-miR-1248,hsa-miR-4642,h…
hsa_circRNA_001454	hsa_circRNA_001454	circRNA	NM_001042468	SUMF2	protein_coding	5.24256034106883e-05	0.00105431133803138	4450	41	225	0.182222222222222	265	0.154716981132075	2656	hsa-miR-6737-3p,hsa-miR-3909,hsa-miR-6764-5p,hsa-miR-522-3p,hsa-miR-4649-3p,hsa-miR-4496,hsa-miR-7162-3p,hsa-miR-218-5p,hsa-miR-3085-3p,hsa-miR-654-3p,hsa-miR-6884-5p,hsa-miR-211-3p,hsa-miR-485-5p,hsa-miR-627-3p,hsa-miR-6865-5p,hsa-miR-1179,hsa-miR-5584-3p,hsa-miR-10400-3p,hsa-miR-4690-5p,hsa-miR-5010-3p,hsa-miR-4747-5p,hsa-miR-148a-3p,hsa-miR-3689c,hsa-miR-6881-3p,hsa-miR-7849-3p,hsa-miR-7845-5p…
hsa_circRNA_001454	hsa_circRNA_001454	circRNA	NM_002637	PHKA1	protein_coding	1.93964647667456e-06	0.000101452239706041	1711	56	225	0.248888888888889	365	0.153424657534247	2656	hsa-miR-640,hsa-miR-3938,hsa-miR-2682-5p,hsa-miR-199a-3p,hsa-miR-3064-5p,hsa-miR-34b-5p,hsa-miR-4255,hsa-miR-3619-3p,hsa-miR-4693-5p,hsa-miR-653-3p,hsa-miR-3666,hsa-miR-450a-2-3p,hsa-miR-211-3p,hsa-miR-4659b-3p,hsa-miR-4797-5p,hsa-miR-130b-3p,hsa-miR-195-5p,hsa-miR-199b-3p,hsa-miR-454-3p,hsa-miR-3129-5p,hsa-miR-124-5p,hsa-miR-10523-5p,hsa-miR-4659a-3p,hsa-miR-4524a-5p,hsa-miR-3611,hsa-miR-19b-1-5…
hsa_circRNA_001454	hsa_circRNA_001454	circRNA	NM_021828	HPSE2	protein_coding	3.31252955037877e-07	2.9177973135044e-05	1016	65	225	0.288888888888889	429	0.151515151515152	2656	hsa-miR-196b-5p,hsa-miR-3938,hsa-miR-199a-3p,hsa-miR-185-3p,hsa-miR-6737-3p,hsa-miR-30d-3p,hsa-miR-30e-3p,hsa-miR-3064-5p,hsa-miR-761,hsa-miR-34b-5p,hsa-miR-6764-5p,hsa-miR-4310,hsa-miR-875-3p,hsa-miR-1299,hsa-miR-218-5p,hsa-miR-3085-3p,hsa-miR-654-3p,hsa-miR-3614-5p,hsa-miR-517-5p,hsa-miR-4659b-3p,hsa-miR-487a-5p,hsa-miR-195-5p,hsa-miR-199b-3p,hsa-miR-3129-5p,hsa-miR-3150a-3p,hsa-miR-4659a-3p,hs…
hsa_circRNA_001454	hsa_circRNA_001454	circRNA	ENST00000355703	PCNX3	protein_coding	1.7155365414685e-10	1.66878817071349e-07	91	36	225	0.16	138	0.260869565217391	2656	hsa-miR-2682-5p,hsa-miR-185-3p,hsa-miR-3064-5p,hsa-miR-34c-5p,hsa-miR-34b-5p,hsa-miR-6764-5p,hsa-miR-34a-5p,hsa-miR-449b-5p,hsa-miR-4277,hsa-miR-4514,hsa-miR-7162-3p,hsa-miR-4656,hsa-miR-3085-3p,hsa-miR-3714,hsa-miR-6884-5p,hsa-miR-449c-5p,hsa-miR-485-5p,hsa-miR-3150a-3p,hsa-miR-6763-5p,hsa-miR-148a-3p,hsa-miR-3689c,hsa-miR-6842-3p,hsa-miR-6504-5p,hsa-miR-4692,hsa-miR-4478,hsa-miR-10394-5p,hsa-mi…
hsa_circRNA_001454	hsa_circRNA_001454	circRNA	ENST00000358755	FZD6	protein_coding	1.37359447697315e-06	7.94401828944357e-05	1547	40	225	0.177777777777778	222	0.18018018018018	2656	hsa-miR-30d-3p,hsa-miR-30e-3p,hsa-miR-34b-5p,hsa-miR-4496,hsa-miR-3666,hsa-miR-3614-5p,hsa-miR-618,hsa-miR-130b-3p,hsa-miR-449c-5p,hsa-miR-195-5p,hsa-miR-374c-5p,hsa-miR-454-3p,hsa-miR-30a-3p,hsa-miR-107,hsa-miR-607,hsa-miR-148a-3p,hsa-miR-3138,hsa-miR-2113,hsa-miR-497-5p,hsa-miR-147b-5p,hsa-miR-424-5p,hsa-miR-2054,hsa-miR-4711-5p,hsa-miR-3154,hsa-miR-6730-5p,hsa-miR-494-3p,hsa-miR-15a-5p,hsa-miR…
hsa_circRNA_001454	hsa_circRNA_001454	circRNA	ENST00000310926	SLCO2A1	protein_coding	2.47345670903701e-08	4.91904580581887e-06	450	69	225	0.306666666666667	439	0.157175398633257	2656	hsa-miR-2682-5p,hsa-miR-6737-3p,hsa-miR-3064-5p,hsa-miR-34c-5p,hsa-miR-34b-5p,hsa-miR-6764-5p,hsa-miR-34a-5p,hsa-miR-449b-5p,hsa-miR-4277,hsa-miR-103a-2-5p,hsa-miR-4656,hsa-miR-3085-3p,hsa-miR-3714,hsa-miR-6884-5p,hsa-miR-6801-3p,hsa-miR-130b-3p,hsa-miR-449c-5p,hsa-miR-485-5p,hsa-miR-454-3p,hsa-miR-6865-5p,hsa-miR-3150a-3p,hsa-miR-4524a-5p,hsa-miR-122-5p,hsa-miR-6810-3p,hsa-miR-4295,hsa-miR-107,h…
hsa_circRNA_001454	hsa_circRNA_001454	circRNA	ENST00000367723	SUCO	protein_coding	1.72172745514107e-06	9.29327835602772e-05	1658	43	225	0.191111111111111	249	0.172690763052209	2656	hsa-miR-640,hsa-miR-2682-5p,hsa-miR-34c-5p,hsa-miR-34b-5p,hsa-miR-522-3p,hsa-miR-4255,hsa-miR-12132,hsa-miR-34a-5p,hsa-miR-449b-5p,hsa-miR-448,hsa-miR-4514,hsa-miR-3151-3p,hsa-miR-4693-5p,hsa-miR-6740-3p,hsa-miR-146a-3p,hsa-miR-449c-5p,hsa-miR-195-5p,hsa-miR-4677-5p,hsa-miR-124-5p,hsa-miR-378g,hsa-miR-224-3p,hsa-miR-3611,hsa-miR-5195-3p,hsa-miR-4747-5p,hsa-miR-607,hsa-miR-6881-3p,hsa-miR-4667-3p,…
hsa_circRNA_001454	hsa_circRNA_001454	circRNA	NM_004742	MAGI1	protein_coding	5.18125797386744e-05	0.00104759237929826	4423	44	225	0.195555555555556	292	0.150684931506849	2656	hsa-miR-361-5p,hsa-miR-708-5p,hsa-miR-3139,hsa-miR-3619-3p,hsa-miR-657,hsa-miR-4496,hsa-miR-103a-2-5p,hsa-miR-3666,hsa-miR-6884-5p,hsa-miR-618,hsa-miR-130b-3p,hsa-miR-548au-3p,hsa-miR-485-5p,hsa-miR-454-3p,hsa-miR-10523-5p,hsa-miR-4295,hsa-miR-4747-5p,hsa-miR-148a-3p,hsa-miR-580-3p,hsa-miR-7849-3p,hsa-miR-2113,hsa-miR-4778-3p,hsa-miR-1248,hsa-miR-3920,hsa-miR-6730-5p,hsa-miR-5196-5p,hsa-miR-670-3…
hsa_circRNA_001454	hsa_circRNA_001454	circRNA	NM_000602	SERPINE1	protein_coding	3.55298947841626e-08	6.23062062942166e-06	510	62	225	0.275555555555556	379	0.163588390501319	2656	hsa-miR-196b-5p,hsa-miR-2682-5p,hsa-miR-30d-3p,hsa-miR-30e-3p,hsa-miR-3064-5p,hsa-miR-34c-5p,hsa-miR-34b-5p,hsa-miR-19b-3p,hsa-miR-6764-5p,hsa-miR-34a-5p,hsa-miR-449b-5p,hsa-miR-4514,hsa-miR-218-5p,hsa-miR-3666,hsa-miR-4656,hsa-miR-3085-3p,hsa-miR-6740-3p,hsa-miR-4328,hsa-miR-450a-2-3p,hsa-miR-4659b-3p,hsa-miR-7974,hsa-miR-130b-3p,hsa-miR-449c-5p,hsa-miR-627-3p,hsa-miR-454-3p,hsa-miR-3150a-3p,hsa…
hsa_circRNA_001454	hsa_circRNA_001454	circRNA	ENST00000322507	COL12A1	protein_coding	7.52490808534652e-07	5.26114530688997e-05	1280	49	225	0.217777777777778	293	0.167235494880546	2656	hsa-miR-3938,hsa-miR-2682-5p,hsa-miR-199a-3p,hsa-miR-30d-3p,hsa-miR-30e-3p,hsa-miR-34c-5p,hsa-miR-34b-5p,hsa-miR-4712-3p,hsa-miR-12132,hsa-miR-34a-5p,hsa-miR-449b-5p,hsa-miR-4649-3p,hsa-miR-222-5p,hsa-miR-4268,hsa-miR-654-3p,hsa-miR-3714,hsa-miR-4659b-3p,hsa-miR-7974,hsa-miR-449c-5p,hsa-miR-195-5p,hsa-miR-485-5p,hsa-miR-199b-3p,hsa-miR-3129-5p,hsa-miR-4659a-3p,hsa-miR-30a-3p,hsa-miR-3140-3p,hsa-m…
hsa_circRNA_001454	hsa_circRNA_001454	circRNA	NM_016831	PER3	protein_coding	6.26686611513685e-08	9.04581692325713e-06	619	57	225	0.253333333333333	340	0.167647058823529	2656	hsa-miR-361-5p,hsa-miR-2682-5p,hsa-miR-30d-3p,hsa-miR-30e-3p,hsa-miR-3064-5p,hsa-miR-761,hsa-miR-34c-5p,hsa-miR-34b-5p,hsa-miR-4712-3p,hsa-miR-34a-5p,hsa-miR-449b-5p,hsa-miR-4310,hsa-miR-4277,hsa-miR-4693-5p,hsa-miR-653-3p,hsa-miR-4268,hsa-miR-3085-3p,hsa-miR-654-3p,hsa-miR-335-3p,hsa-miR-211-3p,hsa-miR-6801-3p,hsa-miR-7154-5p,hsa-miR-4797-5p,hsa-miR-487a-5p,hsa-miR-449c-5p,hsa-miR-195-5p,hsa-miR…
hsa_circRNA_001454	hsa_circRNA_001454	circRNA	NM_001570	IRAK2	protein_coding	4.67894315415604e-07	3.68927453475671e-05	1135	51	225	0.226666666666667	306	0.166666666666667	2656	hsa-miR-2682-5p,hsa-miR-199a-3p,hsa-miR-761,hsa-miR-34c-5p,hsa-miR-34b-5p,hsa-miR-6764-5p,hsa-miR-12132,hsa-miR-34a-5p,hsa-miR-449b-5p,hsa-miR-374b-3p,hsa-miR-4649-3p,hsa-miR-875-3p,hsa-miR-4514,hsa-miR-3151-3p,hsa-miR-1299,hsa-miR-7162-3p,hsa-miR-3614-5p,hsa-miR-6801-3p,hsa-miR-449c-5p,hsa-miR-195-5p,hsa-miR-199b-3p,hsa-miR-3129-5p,hsa-miR-4524a-5p,hsa-miR-6810-3p,hsa-miR-5010-3p,hsa-miR-3689c,h…
hsa_circRNA_001454	hsa_circRNA_001454	circRNA	NM_138773	SLC25A46	protein_coding	1.91988688363182e-05	0.000510446930709634	3365	46	225	0.204444444444444	299	0.153846153846154	2656	hsa-miR-640,hsa-miR-199a-3p,hsa-miR-12129,hsa-miR-4310,hsa-miR-4277,hsa-miR-3666,hsa-miR-335-3p,hsa-miR-4328,hsa-miR-541-5p,hsa-miR-618,hsa-miR-130b-3p,hsa-miR-302f,hsa-miR-199b-3p,hsa-miR-454-3p,hsa-miR-3129-5p,hsa-miR-5195-3p,hsa-miR-4295,hsa-miR-5584-3p,hsa-miR-107,hsa-miR-607,hsa-miR-148a-3p,hsa-miR-3138,hsa-miR-580-3p,hsa-miR-7845-5p,hsa-miR-497-5p,hsa-miR-147b-5p,hsa-miR-424-5p,hsa-miR-3920…
hsa_circRNA_001454	hsa_circRNA_001454	circRNA	ENST00000327245	ATP10B	protein_coding	5.75914907096622e-09	1.86592965672747e-06	275	65	225	0.288888888888889	389	0.167095115681234	2656	hsa-miR-2682-5p,hsa-miR-12129,hsa-miR-185-3p,hsa-miR-3909,hsa-miR-3064-5p,hsa-miR-34c-5p,hsa-miR-34b-5p,hsa-miR-4709-3p,hsa-miR-12132,hsa-miR-34a-5p,hsa-miR-449b-5p,hsa-miR-4649-3p,hsa-miR-4277,hsa-miR-4514,hsa-miR-1299,hsa-miR-653-3p,hsa-miR-218-5p,hsa-miR-3714,hsa-miR-541-5p,hsa-miR-487a-5p,hsa-miR-449c-5p,hsa-miR-548au-3p,hsa-miR-195-5p,hsa-miR-4677-5p,hsa-miR-6865-5p,hsa-miR-3611,hsa-miR-5195…
hsa_circRNA_001454	hsa_circRNA_001454	circRNA	NM_020975	RET	protein_coding	1.61079667300878e-07	1.75157991078462e-05	823	52	225	0.231111111111111	305	0.170491803278689	2656	hsa-miR-196b-5p,hsa-miR-640,hsa-miR-361-5p,hsa-miR-2682-5p,hsa-miR-34c-5p,hsa-miR-34b-5p,hsa-miR-4709-3p,hsa-miR-34a-5p,hsa-miR-449b-5p,hsa-miR-4310,hsa-miR-4514,hsa-miR-374a-3p,hsa-miR-3151-3p,hsa-miR-4693-5p,hsa-miR-653-3p,hsa-miR-218-5p,hsa-miR-7974,hsa-miR-138-1-3p,hsa-miR-449c-5p,hsa-miR-195-5p,hsa-miR-4524a-5p,hsa-miR-122-5p,hsa-miR-5584-3p,hsa-miR-196a-5p,hsa-miR-4690-5p,hsa-miR-107,hsa-mi…
hsa_circRNA_001454	hsa_circRNA_001454	circRNA	ENST00000409155	ALAD	protein_coding	1.10740517159063e-07	1.34653547583098e-05	735	59	225	0.262222222222222	363	0.162534435261708	2656	hsa-miR-4777-5p,hsa-miR-2682-5p,hsa-miR-34c-5p,hsa-miR-34b-5p,hsa-miR-6764-5p,hsa-miR-4709-3p,hsa-miR-4255,hsa-miR-34a-5p,hsa-miR-449b-5p,hsa-miR-4310,hsa-miR-4649-3p,hsa-miR-4277,hsa-miR-4514,hsa-miR-374a-3p,hsa-miR-3151-3p,hsa-miR-3714,hsa-miR-517-5p,hsa-miR-4659b-3p,hsa-miR-7974,hsa-miR-146a-3p,hsa-miR-449c-5p,hsa-miR-4659a-3p,hsa-miR-6810-3p,hsa-miR-19b-1-5p,hsa-miR-5195-3p,hsa-miR-5584-3p,hs…
hsa_circRNA_001454	hsa_circRNA_001454	circRNA	NM_002009	FGF7	protein_coding	4.54355321607627e-07	3.63374627315741e-05	1119	55	225	0.244444444444444	341	0.161290322580645	2656	hsa-miR-640,hsa-miR-361-5p,hsa-miR-199a-3p,hsa-miR-30d-3p,hsa-miR-30e-3p,hsa-miR-34c-5p,hsa-miR-4712-3p,hsa-miR-12132,hsa-miR-34a-5p,hsa-miR-449b-5p,hsa-miR-4310,hsa-miR-374a-3p,hsa-miR-222-5p,hsa-miR-653-3p,hsa-miR-335-3p,hsa-miR-4328,hsa-miR-541-5p,hsa-miR-6884-5p,hsa-miR-548au-3p,hsa-miR-195-5p,hsa-miR-4677-5p,hsa-miR-199b-3p,hsa-miR-3129-5p,hsa-miR-4524a-5p,hsa-miR-30a-3p,hsa-miR-107,hsa-miR-…
hsa_circRNA_001454	hsa_circRNA_001454	circRNA	NM_005545	ISLR	protein_coding	1.01997122751727e-08	2.73571201385107e-06	331	44	225	0.195555555555556	218	0.201834862385321	2656	hsa-miR-3938,hsa-miR-30d-3p,hsa-miR-30e-3p,hsa-miR-3064-5p,hsa-miR-708-5p,hsa-miR-6764-5p,hsa-miR-3139,hsa-miR-374b-3p,hsa-miR-4649-3p,hsa-miR-3085-3p,hsa-miR-450a-2-3p,hsa-miR-517-5p,hsa-miR-6801-3p,hsa-miR-138-1-3p,hsa-miR-195-5p,hsa-miR-3150a-3p,hsa-miR-4524a-5p,hsa-miR-30a-3p,hsa-miR-3611,hsa-miR-6810-3p,hsa-miR-4690-5p,hsa-miR-107,hsa-miR-6763-5p,hsa-miR-6881-3p,hsa-miR-497-5p,hsa-miR-424-5p…
hsa_circRNA_001454	hsa_circRNA_001454	circRNA	NM_138796	SPATA17	protein_coding	1.09288034609337e-06	6.85389914596595e-05	1426	57	225	0.253333333333333	368	0.154891304347826	2656	hsa-miR-4777-5p,hsa-miR-640,hsa-miR-3938,hsa-miR-2682-5p,hsa-miR-199a-3p,hsa-miR-185-3p,hsa-miR-6737-3p,hsa-miR-708-5p,hsa-miR-34b-5p,hsa-miR-19b-3p,hsa-miR-6764-5p,hsa-miR-522-3p,hsa-miR-3139,hsa-miR-4310,hsa-miR-3151-3p,hsa-miR-6747-3p,hsa-miR-7162-3p,hsa-miR-3666,hsa-miR-6740-3p,hsa-miR-4452,hsa-miR-7974,hsa-miR-449c-5p,hsa-miR-548au-3p,hsa-miR-195-5p,hsa-miR-4677-5p,hsa-miR-199b-3p,hsa-miR-31…
hsa_circRNA_001454	hsa_circRNA_001454	circRNA	NM_001321153	DLEC1	protein_coding	7.16181878288618e-07	5.09890730578228e-05	1257	51	225	0.226666666666667	310	0.164516129032258	2656	hsa-miR-2682-5p,hsa-miR-185-3p,hsa-miR-3064-5p,hsa-miR-708-5p,hsa-miR-34c-5p,hsa-miR-34b-5p,hsa-miR-4709-3p,hsa-miR-3139,hsa-miR-34a-5p,hsa-miR-449b-5p,hsa-miR-6747-3p,hsa-miR-3666,hsa-miR-3085-3p,hsa-miR-3714,hsa-miR-7974,hsa-miR-130b-3p,hsa-miR-449c-5p,hsa-miR-195-5p,hsa-miR-485-5p,hsa-miR-4677-5p,hsa-miR-454-3p,hsa-miR-4524a-5p,hsa-miR-4295,hsa-miR-6763-5p,hsa-miR-3138,hsa-miR-6881-3p,hsa-miR-…
hsa_circRNA_001454	hsa_circRNA_001454	circRNA	NM_001040217	MINDY1	protein_coding	1.27504048636737e-06	7.63258851146992e-05	1494	36	225	0.16	189	0.19047619047619	2656	hsa-miR-761,hsa-miR-4514,hsa-miR-6747-3p,hsa-miR-1299,hsa-miR-3666,hsa-miR-3714,hsa-miR-4328,hsa-miR-211-3p,hsa-miR-130b-3p,hsa-miR-146a-3p,hsa-miR-195-5p,hsa-miR-454-3p,hsa-miR-122-5p,hsa-miR-19b-1-5p,hsa-miR-4295,hsa-miR-605-3p,hsa-miR-3689c,hsa-miR-580-3p,hsa-miR-4638-5p,hsa-miR-497-5p,hsa-miR-424-5p,hsa-miR-3154,hsa-miR-4692,hsa-miR-19b-2-5p,hsa-miR-15a-5p,hsa-miR-15b-5p,hsa-miR-214-3p,hsa-mi…
hsa_circRNA_001454	hsa_circRNA_001454	circRNA	NM_015147	CEP68	protein_coding	7.47883219768729e-07	5.24121479927665e-05	1277	54	225	0.24	337	0.160237388724036	2656	hsa-miR-196b-5p,hsa-miR-640,hsa-miR-361-5p,hsa-miR-6737-3p,hsa-miR-30d-3p,hsa-miR-3909,hsa-miR-30e-3p,hsa-miR-34c-5p,hsa-miR-4709-3p,hsa-miR-4255,hsa-miR-34a-5p,hsa-miR-449b-5p,hsa-miR-875-3p,hsa-miR-4693-5p,hsa-miR-218-5p,hsa-miR-541-5p,hsa-miR-4659b-3p,hsa-miR-195-5p,hsa-miR-4677-5p,hsa-miR-4659a-3p,hsa-miR-30a-3p,hsa-miR-196a-5p,hsa-miR-107,hsa-miR-5010-3p,hsa-miR-636,hsa-miR-4747-5p,hsa-miR-1…
hsa_circRNA_001454	hsa_circRNA_001454	circRNA	ENST00000378119	C6orf62	protein_coding	2.74808284600019e-06	0.000130469060019679	1885	37	225	0.164444444444444	203	0.182266009852217	2656	hsa-miR-199a-3p,hsa-miR-3909,hsa-miR-30e-3p,hsa-miR-761,hsa-miR-4255,hsa-miR-4310,hsa-miR-4277,hsa-miR-875-3p,hsa-miR-4496,hsa-miR-1299,hsa-miR-653-3p,hsa-miR-218-5p,hsa-miR-450a-2-3p,hsa-miR-138-1-3p,hsa-miR-146a-3p,hsa-miR-627-3p,hsa-miR-199b-3p,hsa-miR-3129-5p,hsa-miR-10523-5p,hsa-miR-30a-3p,hsa-miR-3140-3p,hsa-miR-5010-3p,hsa-miR-607,hsa-miR-148a-3p,hsa-miR-7849-3p,hsa-miR-570-3p,hsa-miR-942-…
hsa_circRNA_001454	hsa_circRNA_001454	circRNA	ENST00000369303	EPHA7	protein_coding	3.21752361927651e-06	0.000146124680358497	1969	52	225	0.231111111111111	334	0.155688622754491	2656	hsa-miR-196b-5p,hsa-miR-3938,hsa-miR-361-5p,hsa-miR-30d-3p,hsa-miR-30e-3p,hsa-miR-4273,hsa-miR-4709-3p,hsa-miR-4255,hsa-miR-4310,hsa-miR-374b-3p,hsa-miR-4277,hsa-miR-448,hsa-miR-1299,hsa-miR-218-5p,hsa-miR-103a-2-5p,hsa-miR-6740-3p,hsa-miR-3714,hsa-miR-195-5p,hsa-miR-124-5p,hsa-miR-6865-5p,hsa-miR-4524a-5p,hsa-miR-30a-3p,hsa-miR-1179,hsa-miR-196a-5p,hsa-miR-107,hsa-miR-636,hsa-miR-7845-5p,hsa-miR…
hsa_circRNA_001454	hsa_circRNA_001454	circRNA	NM_001008390	CGGBP1	protein_coding	2.49085349890742e-05	0.000617661269542039	3609	47	225	0.208888888888889	311	0.15112540192926	2656	hsa-miR-2682-5p,hsa-miR-199a-3p,hsa-miR-34b-5p,hsa-miR-19b-3p,hsa-miR-4709-3p,hsa-miR-4277,hsa-miR-875-3p,hsa-miR-1299,hsa-miR-218-5p,hsa-miR-3666,hsa-miR-654-3p,hsa-miR-3714,hsa-miR-4328,hsa-miR-3614-5p,hsa-miR-130b-3p,hsa-miR-449c-5p,hsa-miR-548au-3p,hsa-miR-195-5p,hsa-miR-374c-5p,hsa-miR-199b-3p,hsa-miR-454-3p,hsa-miR-3129-5p,hsa-miR-378g,hsa-miR-3140-3p,hsa-miR-19b-1-5p,hsa-miR-4295,hsa-miR-5…
hsa_circRNA_001454	hsa_circRNA_001454	circRNA	ENST00000325203	ANGPT2	protein_coding	1.44531541078195e-05	0.000421458494809739	3069	48	225	0.213333333333333	314	0.152866242038217	2656	hsa-miR-196b-5p,hsa-miR-6737-3p,hsa-miR-30d-3p,hsa-miR-30e-3p,hsa-miR-3064-5p,hsa-miR-4273,hsa-miR-522-3p,hsa-miR-4255,hsa-miR-12132,hsa-miR-448,hsa-miR-4514,hsa-miR-374a-3p,hsa-miR-6747-3p,hsa-miR-1299,hsa-miR-653-3p,hsa-miR-4268,hsa-miR-6884-5p,hsa-miR-7974,hsa-miR-378g,hsa-miR-224-3p,hsa-miR-30a-3p,hsa-miR-122-5p,hsa-miR-5195-3p,hsa-miR-196a-5p,hsa-miR-6763-5p,hsa-miR-148a-3p,hsa-miR-580-3p,hs…
hsa_circRNA_001454	hsa_circRNA_001454	circRNA	NM_006391	IPO7	protein_coding	3.57644756848249e-05	0.000801771097811131	3992	46	225	0.204444444444444	306	0.150326797385621	2656	hsa-miR-4777-5p,hsa-miR-361-5p,hsa-miR-761,hsa-miR-4273,hsa-miR-4712-3p,hsa-miR-374b-3p,hsa-miR-4277,hsa-miR-448,hsa-miR-6747-3p,hsa-miR-4693-5p,hsa-miR-1299,hsa-miR-7162-3p,hsa-miR-4452,hsa-miR-517-5p,hsa-miR-6801-3p,hsa-miR-7154-5p,hsa-miR-7974,hsa-miR-302f,hsa-miR-195-5p,hsa-miR-374c-5p,hsa-miR-10523-5p,hsa-miR-4524a-5p,hsa-miR-3611,hsa-miR-6810-3p,hsa-miR-19b-1-5p,hsa-miR-107,hsa-miR-580-3p,h…
hsa_circRNA_001454	hsa_circRNA_001454	circRNA	NM_145039	CENPBD1	protein_coding	9.55400521150888e-06	0.000312849099302438	2732	43	225	0.191111111111111	265	0.162264150943396	2656	hsa-miR-3938,hsa-miR-361-5p,hsa-miR-6764-5p,hsa-miR-3619-3p,hsa-miR-4310,hsa-miR-374a-3p,hsa-miR-1299,hsa-miR-4268,hsa-miR-3666,hsa-miR-3085-3p,hsa-miR-6884-5p,hsa-miR-7154-5p,hsa-miR-4797-5p,hsa-miR-130b-3p,hsa-miR-195-5p,hsa-miR-485-5p,hsa-miR-454-3p,hsa-miR-378g,hsa-miR-1179,hsa-miR-5195-3p,hsa-miR-4690-5p,hsa-miR-107,hsa-miR-4747-5p,hsa-miR-4638-5p,hsa-miR-497-5p,hsa-miR-424-5p,hsa-miR-4778-3…
hsa_circRNA_001454	hsa_circRNA_001454	circRNA	NM_178155	FUT8	protein_coding	0.000126631730146888	0.00197708538486313	5731	36	225	0.16	230	0.156521739130435	2656	hsa-miR-361-5p,hsa-miR-30d-3p,hsa-miR-708-5p,hsa-miR-34c-5p,hsa-miR-522-3p,hsa-miR-4255,hsa-miR-3139,hsa-miR-34a-5p,hsa-miR-449b-5p,hsa-miR-374b-3p,hsa-miR-4277,hsa-miR-4693-5p,hsa-miR-4268,hsa-miR-654-3p,hsa-miR-335-3p,hsa-miR-3614-5p,hsa-miR-302f,hsa-miR-4677-5p,hsa-miR-224-3p,hsa-miR-607,hsa-miR-3689c,hsa-miR-580-3p,hsa-miR-6881-3p,hsa-miR-570-3p,hsa-miR-942-5p,hsa-miR-544a,hsa-miR-670-3p,hsa-…
hsa_circRNA_001454	hsa_circRNA_001454	circRNA	NM_015355	SUZ12	protein_coding	2.22329119985052e-06	0.000111529708154833	1782	40	225	0.177777777777778	226	0.176991150442478	2656	hsa-miR-4777-5p,hsa-miR-3938,hsa-miR-199a-3p,hsa-miR-30e-3p,hsa-miR-19b-3p,hsa-miR-522-3p,hsa-miR-4709-3p,hsa-miR-4310,hsa-miR-335-3p,hsa-miR-4452,hsa-miR-7154-5p,hsa-miR-195-5p,hsa-miR-4677-5p,hsa-miR-627-3p,hsa-miR-199b-3p,hsa-miR-3129-5p,hsa-miR-224-3p,hsa-miR-30a-3p,hsa-miR-563,hsa-miR-380-5p,hsa-miR-107,hsa-miR-636,hsa-miR-607,hsa-miR-424-5p,hsa-miR-1248,hsa-miR-2054,hsa-miR-4742-3p,hsa-miR-…
hsa_circRNA_001454	hsa_circRNA_001454	circRNA	NM_006047	RBM12	protein_coding	1.62620829107945e-06	8.93679096230617e-05	1626	51	225	0.226666666666667	318	0.160377358490566	2656	hsa-miR-2682-5p,hsa-miR-4273,hsa-miR-34c-5p,hsa-miR-34b-5p,hsa-miR-522-3p,hsa-miR-4255,hsa-miR-12132,hsa-miR-34a-5p,hsa-miR-449b-5p,hsa-miR-4310,hsa-miR-4277,hsa-miR-875-3p,hsa-miR-6747-3p,hsa-miR-4693-5p,hsa-miR-6740-3p,hsa-miR-3714,hsa-miR-3614-5p,hsa-miR-450a-2-3p,hsa-miR-449c-5p,hsa-miR-195-5p,hsa-miR-10523-5p,hsa-miR-224-3p,hsa-miR-4524a-5p,hsa-miR-3611,hsa-miR-6508-3p,hsa-miR-570-3p,hsa-miR…
hsa_circRNA_001454	hsa_circRNA_001454	circRNA	ENST00000322652	SUZ12	protein_coding	2.22329119985052e-06	0.000111529708154833	1783	40	225	0.177777777777778	226	0.176991150442478	2656	hsa-miR-4777-5p,hsa-miR-3938,hsa-miR-199a-3p,hsa-miR-30e-3p,hsa-miR-19b-3p,hsa-miR-522-3p,hsa-miR-4709-3p,hsa-miR-4310,hsa-miR-335-3p,hsa-miR-4452,hsa-miR-7154-5p,hsa-miR-195-5p,hsa-miR-4677-5p,hsa-miR-627-3p,hsa-miR-199b-3p,hsa-miR-3129-5p,hsa-miR-224-3p,hsa-miR-30a-3p,hsa-miR-563,hsa-miR-380-5p,hsa-miR-107,hsa-miR-636,hsa-miR-607,hsa-miR-424-5p,hsa-miR-1248,hsa-miR-2054,hsa-miR-4742-3p,hsa-miR-…
hsa_circRNA_001454	hsa_circRNA_001454	circRNA	ENST00000237264	TBPL1	protein_coding	3.54498466642852e-06	0.00015628143485354	2029	50	225	0.222222222222222	317	0.157728706624606	2656	hsa-miR-196b-5p,hsa-miR-3938,hsa-miR-361-5p,hsa-miR-12129,hsa-miR-761,hsa-miR-4273,hsa-miR-4709-3p,hsa-miR-448,hsa-miR-657,hsa-miR-4496,hsa-miR-103a-2-5p,hsa-miR-618,hsa-miR-449c-5p,hsa-miR-195-5p,hsa-miR-4677-5p,hsa-miR-627-3p,hsa-miR-10523-5p,hsa-miR-4524a-5p,hsa-miR-1179,hsa-miR-5195-3p,hsa-miR-196a-5p,hsa-miR-4747-5p,hsa-miR-605-3p,hsa-miR-580-3p,hsa-miR-497-5p,hsa-miR-147b-5p,hsa-miR-424-5p,…
hsa_circRNA_001454	hsa_circRNA_001454	circRNA	ENST00000261211	CDK17	protein_coding	4.44795873280176e-06	0.000183059524625841	2174	40	225	0.177777777777778	232	0.172413793103448	2656	hsa-miR-3938,hsa-miR-199a-3p,hsa-miR-185-3p,hsa-miR-4709-3p,hsa-miR-4255,hsa-miR-12132,hsa-miR-374b-3p,hsa-miR-4277,hsa-miR-4496,hsa-miR-218-5p,hsa-miR-335-3p,hsa-miR-195-5p,hsa-miR-374c-5p,hsa-miR-199b-3p,hsa-miR-3129-5p,hsa-miR-124-5p,hsa-miR-378g,hsa-miR-224-3p,hsa-miR-4524a-5p,hsa-miR-3611,hsa-miR-636,hsa-miR-570-3p,hsa-miR-497-5p,hsa-miR-147b-5p,hsa-miR-424-5p,hsa-miR-4778-3p,hsa-miR-544a,hs…
hsa_circRNA_001454	hsa_circRNA_001454	circRNA	ENST00000270649	ZNF614	protein_coding	4.19358910035433e-06	0.000175618563106229	2136	47	225	0.208888888888889	292	0.160958904109589	2656	hsa-miR-199a-3p,hsa-miR-708-5p,hsa-miR-34c-5p,hsa-miR-34b-5p,hsa-miR-19b-3p,hsa-miR-3139,hsa-miR-34a-5p,hsa-miR-449b-5p,hsa-miR-4649-3p,hsa-miR-4514,hsa-miR-222-5p,hsa-miR-653-3p,hsa-miR-3666,hsa-miR-335-3p,hsa-miR-6884-5p,hsa-miR-517-5p,hsa-miR-7154-5p,hsa-miR-487a-5p,hsa-miR-130b-3p,hsa-miR-485-5p,hsa-miR-374c-5p,hsa-miR-627-3p,hsa-miR-199b-3p,hsa-miR-454-3p,hsa-miR-3129-5p,hsa-miR-122-5p,hsa-m…
hsa_circRNA_001454	hsa_circRNA_001454	circRNA	NM_139244	STXBP5	protein_coding	5.85885190506989e-09	1.86592965672747e-06	281	67	225	0.297777777777778	407	0.164619164619165	2656	hsa-miR-640,hsa-miR-2682-5p,hsa-miR-199a-3p,hsa-miR-3064-5p,hsa-miR-34b-5p,hsa-miR-522-3p,hsa-miR-4310,hsa-miR-875-3p,hsa-miR-448,hsa-miR-7162-3p,hsa-miR-3666,hsa-miR-130b-3p,hsa-miR-449c-5p,hsa-miR-195-5p,hsa-miR-374c-5p,hsa-miR-199b-3p,hsa-miR-454-3p,hsa-miR-3129-5p,hsa-miR-10523-5p,hsa-miR-224-3p,hsa-miR-4524a-5p,hsa-miR-19b-1-5p,hsa-miR-4295,hsa-miR-107,hsa-miR-148a-3p,hsa-miR-3138,hsa-miR-78…
hsa_circRNA_001454	hsa_circRNA_001454	circRNA	NM_170662	CBLB	protein_coding	2.28603535779465e-07	2.22374089429475e-05	919	65	225	0.288888888888889	425	0.152941176470588	2656	hsa-miR-196b-5p,hsa-miR-2682-5p,hsa-miR-199a-3p,hsa-miR-4273,hsa-miR-34b-5p,hsa-miR-19b-3p,hsa-miR-6764-5p,hsa-miR-522-3p,hsa-miR-4709-3p,hsa-miR-4255,hsa-miR-4712-3p,hsa-miR-449b-5p,hsa-miR-4277,hsa-miR-875-3p,hsa-miR-222-5p,hsa-miR-4693-5p,hsa-miR-1299,hsa-miR-653-3p,hsa-miR-218-5p,hsa-miR-4268,hsa-miR-3666,hsa-miR-4452,hsa-miR-450a-2-3p,hsa-miR-6884-5p,hsa-miR-618,hsa-miR-130b-3p,hsa-miR-449c-…
hsa_circRNA_001454	hsa_circRNA_001454	circRNA	NM_015070	ZC3H13	protein_coding	0.000116946556529178	0.00186665633831217	5602	40	225	0.177777777777778	265	0.150943396226415	2656	hsa-miR-522-3p,hsa-miR-4277,hsa-miR-448,hsa-miR-1299,hsa-miR-3714,hsa-miR-211-3p,hsa-miR-4659b-3p,hsa-miR-195-5p,hsa-miR-374c-5p,hsa-miR-4677-5p,hsa-miR-627-3p,hsa-miR-378g,hsa-miR-224-3p,hsa-miR-4659a-3p,hsa-miR-4524a-5p,hsa-miR-122-5p,hsa-miR-19b-1-5p,hsa-miR-10400-3p,hsa-miR-148a-3p,hsa-miR-7849-3p,hsa-miR-7845-5p,hsa-miR-497-5p,hsa-miR-424-5p,hsa-miR-4778-3p,hsa-miR-1248,hsa-miR-4642,hsa-miR-…
hsa_circRNA_001454	hsa_circRNA_001454	circRNA	NM_001001132	ITSN1	protein_coding	1.43528617309748e-06	8.21412006295007e-05	1559	46	225	0.204444444444444	273	0.168498168498169	2656	hsa-miR-2682-5p,hsa-miR-761,hsa-miR-34c-5p,hsa-miR-34b-5p,hsa-miR-19b-3p,hsa-miR-34a-5p,hsa-miR-449b-5p,hsa-miR-4310,hsa-miR-218-5p,hsa-miR-3666,hsa-miR-3714,hsa-miR-6801-3p,hsa-miR-4659b-3p,hsa-miR-4797-5p,hsa-miR-130b-3p,hsa-miR-449c-5p,hsa-miR-195-5p,hsa-miR-454-3p,hsa-miR-4659a-3p,hsa-miR-1179,hsa-miR-6810-3p,hsa-miR-4295,hsa-miR-5584-3p,hsa-miR-4690-5p,hsa-miR-107,hsa-miR-636,hsa-miR-605-3p,…
hsa_circRNA_001454	hsa_circRNA_001454	circRNA	NM_012166	FBXO10	protein_coding	1.2124733314455e-07	1.43528936310916e-05	756	63	225	0.28	400	0.1575	2656	hsa-miR-2682-5p,hsa-miR-3909,hsa-miR-761,hsa-miR-4273,hsa-miR-34c-5p,hsa-miR-34b-5p,hsa-miR-19b-3p,hsa-miR-4255,hsa-miR-34a-5p,hsa-miR-449b-5p,hsa-miR-4310,hsa-miR-875-3p,hsa-miR-4514,hsa-miR-4268,hsa-miR-3666,hsa-miR-3714,hsa-miR-4659b-3p,hsa-miR-7974,hsa-miR-130b-3p,hsa-miR-449c-5p,hsa-miR-195-5p,hsa-miR-6865-5p,hsa-miR-3150a-3p,hsa-miR-4659a-3p,hsa-miR-4295,hsa-miR-4690-5p,hsa-miR-107,hsa-miR-…
hsa_circRNA_001454	hsa_circRNA_001454	circRNA	ENST00000381854	CDC37L1	protein_coding	4.92920701922737e-06	0.000195190054766246	2259	45	225	0.2	276	0.16304347826087	2656	hsa-miR-2682-5p,hsa-miR-30d-3p,hsa-miR-30e-3p,hsa-miR-761,hsa-miR-34b-5p,hsa-miR-19b-3p,hsa-miR-4277,hsa-miR-3666,hsa-miR-3614-5p,hsa-miR-541-5p,hsa-miR-130b-3p,hsa-miR-449c-5p,hsa-miR-548au-3p,hsa-miR-195-5p,hsa-miR-4677-5p,hsa-miR-454-3p,hsa-miR-4524a-5p,hsa-miR-30a-3p,hsa-miR-4295,hsa-miR-5584-3p,hsa-miR-607,hsa-miR-605-3p,hsa-miR-580-3p,hsa-miR-942-5p,hsa-miR-497-5p,hsa-miR-424-5p,hsa-miR-464…
hsa_circRNA_001454	hsa_circRNA_001454	circRNA	ENST00000591899	UQCR11	protein_coding	4.39261545588873e-07	3.58572054097486e-05	1093	47	225	0.208888888888889	271	0.173431734317343	2656	hsa-miR-361-5p,hsa-miR-2682-5p,hsa-miR-6737-3p,hsa-miR-30d-3p,hsa-miR-30e-3p,hsa-miR-761,hsa-miR-708-5p,hsa-miR-34b-5p,hsa-miR-4712-3p,hsa-miR-3139,hsa-miR-4649-3p,hsa-miR-657,hsa-miR-374a-3p,hsa-miR-7162-3p,hsa-miR-335-3p,hsa-miR-3714,hsa-miR-7974,hsa-miR-449c-5p,hsa-miR-548au-3p,hsa-miR-378g,hsa-miR-30a-3p,hsa-miR-3140-3p,hsa-miR-6763-5p,hsa-miR-4747-5p,hsa-miR-3689c,hsa-miR-6881-3p,hsa-miR-684…
hsa_circRNA_001454	hsa_circRNA_001454	circRNA	NM_022140	EPB41L4A	protein_coding	2.23630531215284e-06	0.000111744093411778	1791	58	225	0.257777777777778	385	0.150649350649351	2656	hsa-miR-196b-5p,hsa-miR-4777-5p,hsa-miR-199a-3p,hsa-miR-761,hsa-miR-708-5p,hsa-miR-522-3p,hsa-miR-4709-3p,hsa-miR-3139,hsa-miR-4310,hsa-miR-4649-3p,hsa-miR-222-5p,hsa-miR-3085-3p,hsa-miR-6884-5p,hsa-miR-4797-5p,hsa-miR-195-5p,hsa-miR-485-5p,hsa-miR-199b-3p,hsa-miR-3129-5p,hsa-miR-3150a-3p,hsa-miR-5195-3p,hsa-miR-5584-3p,hsa-miR-196a-5p,hsa-miR-4690-5p,hsa-miR-107,hsa-miR-6763-5p,hsa-miR-3689c,hsa…
hsa_circRNA_001454	hsa_circRNA_001454	circRNA	ENST00000359242	ODF2L	protein_coding	8.97865112302946e-08	1.17474623531181e-05	684	59	225	0.262222222222222	361	0.163434903047091	2656	hsa-miR-361-5p,hsa-miR-185-3p,hsa-miR-3909,hsa-miR-522-3p,hsa-miR-4709-3p,hsa-miR-449b-5p,hsa-miR-4649-3p,hsa-miR-448,hsa-miR-7162-3p,hsa-miR-218-5p,hsa-miR-4656,hsa-miR-3614-5p,hsa-miR-450a-2-3p,hsa-miR-7154-5p,hsa-miR-487a-5p,hsa-miR-195-5p,hsa-miR-4677-5p,hsa-miR-124-5p,hsa-miR-3150a-3p,hsa-miR-10523-5p,hsa-miR-378g,hsa-miR-224-3p,hsa-miR-3611,hsa-miR-1179,hsa-miR-5195-3p,hsa-miR-196a-5p,hsa-m…
hsa_circRNA_001454	hsa_circRNA_001454	circRNA	ENST00000263102	CCDC6	protein_coding	8.21485420799349e-07	5.64648193268787e-05	1302	57	225	0.253333333333333	365	0.156164383561644	2656	hsa-miR-4777-5p,hsa-miR-199a-3p,hsa-miR-30d-3p,hsa-miR-30e-3p,hsa-miR-3064-5p,hsa-miR-761,hsa-miR-708-5p,hsa-miR-19b-3p,hsa-miR-4712-3p,hsa-miR-3139,hsa-miR-218-5p,hsa-miR-3666,hsa-miR-3085-3p,hsa-miR-7154-5p,hsa-miR-618,hsa-miR-130b-3p,hsa-miR-548au-3p,hsa-miR-195-5p,hsa-miR-199b-3p,hsa-miR-454-3p,hsa-miR-10523-5p,hsa-miR-378g,hsa-miR-4524a-5p,hsa-miR-30a-3p,hsa-miR-122-5p,hsa-miR-107,hsa-miR-60…
hsa_circRNA_001454	hsa_circRNA_001454	circRNA	ENST00000359440	TMC3	protein_coding	1.69944268779576e-05	0.000472190863443659	3219	42	225	0.186666666666667	262	0.16030534351145	2656	hsa-miR-2682-5p,hsa-miR-30d-3p,hsa-miR-30e-3p,hsa-miR-34b-5p,hsa-miR-4514,hsa-miR-4268,hsa-miR-3714,hsa-miR-4452,hsa-miR-4659b-3p,hsa-miR-7154-5p,hsa-miR-449c-5p,hsa-miR-548au-3p,hsa-miR-4677-5p,hsa-miR-3129-5p,hsa-miR-6865-5p,hsa-miR-3150a-3p,hsa-miR-4659a-3p,hsa-miR-4524a-5p,hsa-miR-30a-3p,hsa-miR-3140-3p,hsa-miR-1179,hsa-miR-10400-3p,hsa-miR-4690-5p,hsa-miR-6763-5p,hsa-miR-148a-3p,hsa-miR-1248…
hsa_circRNA_001454	hsa_circRNA_001454	circRNA	ENST00000620786	CLIP1	protein_coding	5.30785416606161e-05	0.00106553565025427	4457	36	225	0.16	221	0.16289592760181	2656	hsa-miR-19b-3p,hsa-miR-522-3p,hsa-miR-4277,hsa-miR-875-3p,hsa-miR-3666,hsa-miR-487a-5p,hsa-miR-130b-3p,hsa-miR-454-3p,hsa-miR-224-3p,hsa-miR-3611,hsa-miR-5195-3p,hsa-miR-4295,hsa-miR-196a-5p,hsa-miR-107,hsa-miR-607,hsa-miR-7849-3p,hsa-miR-570-3p,hsa-miR-4642,hsa-miR-205-5p,hsa-miR-567,hsa-miR-6848-5p,hsa-miR-4307,hsa-miR-548m,hsa-miR-6846-5p,hsa-miR-138-5p,hsa-miR-145-5p,hsa-miR-130a-3p,hsa-miR-5…
hsa_circRNA_001454	hsa_circRNA_001454	circRNA	NM_022152	TMBIM1	protein_coding	6.78841121352356e-05	0.0012643398225429	4802	43	225	0.191111111111111	286	0.15034965034965	2656	hsa-miR-4777-5p,hsa-miR-3938,hsa-miR-2682-5p,hsa-miR-3064-5p,hsa-miR-34c-5p,hsa-miR-34b-5p,hsa-miR-6764-5p,hsa-miR-34a-5p,hsa-miR-449b-5p,hsa-miR-4496,hsa-miR-4268,hsa-miR-3666,hsa-miR-3085-3p,hsa-miR-3714,hsa-miR-130b-3p,hsa-miR-449c-5p,hsa-miR-454-3p,hsa-miR-6865-5p,hsa-miR-3150a-3p,hsa-miR-4295,hsa-miR-6763-5p,hsa-miR-4747-5p,hsa-miR-148a-3p,hsa-miR-605-3p,hsa-miR-3689c,hsa-miR-6881-3p,hsa-miR…
hsa_circRNA_001454	hsa_circRNA_001454	circRNA	ENST00000006724	CEACAM7	protein_coding	6.7521812326802e-05	0.00126187999292194	4785	38	225	0.168888888888889	241	0.157676348547718	2656	hsa-miR-640,hsa-miR-2682-5p,hsa-miR-6737-3p,hsa-miR-30d-3p,hsa-miR-30e-3p,hsa-miR-708-5p,hsa-miR-4712-3p,hsa-miR-3139,hsa-miR-3619-3p,hsa-miR-4310,hsa-miR-4693-5p,hsa-miR-211-3p,hsa-miR-618,hsa-miR-449c-5p,hsa-miR-548au-3p,hsa-miR-195-5p,hsa-miR-30a-3p,hsa-miR-5195-3p,hsa-miR-7849-3p,hsa-miR-497-5p,hsa-miR-424-5p,hsa-miR-4642,hsa-miR-4742-3p,hsa-miR-544a,hsa-miR-15a-5p,hsa-miR-670-3p,hsa-miR-15b-…
hsa_circRNA_001454	hsa_circRNA_001454	circRNA	ENST00000264993	CDV3	protein_coding	5.1209472110857e-06	0.000199777213932734	2294	52	225	0.231111111111111	339	0.153392330383481	2656	hsa-miR-196b-5p,hsa-miR-30e-3p,hsa-miR-3064-5p,hsa-miR-522-3p,hsa-miR-4709-3p,hsa-miR-4277,hsa-miR-657,hsa-miR-4496,hsa-miR-6747-3p,hsa-miR-7162-3p,hsa-miR-3666,hsa-miR-3085-3p,hsa-miR-3714,hsa-miR-7154-5p,hsa-miR-130b-3p,hsa-miR-146a-3p,hsa-miR-195-5p,hsa-miR-454-3p,hsa-miR-10523-5p,hsa-miR-224-3p,hsa-miR-4524a-5p,hsa-miR-30a-3p,hsa-miR-4295,hsa-miR-5584-3p,hsa-miR-196a-5p,hsa-miR-3138,hsa-miR-5…
hsa_circRNA_001454	hsa_circRNA_001454	circRNA	ENST00000288828	WIPI2	protein_coding	9.2487376411309e-08	1.19956127205468e-05	690	67	225	0.297777777777778	434	0.154377880184332	2656	hsa-miR-361-5p,hsa-miR-6737-3p,hsa-miR-3909,hsa-miR-3064-5p,hsa-miR-708-5p,hsa-miR-4273,hsa-miR-34c-5p,hsa-miR-6764-5p,hsa-miR-3139,hsa-miR-449b-5p,hsa-miR-4649-3p,hsa-miR-4277,hsa-miR-657,hsa-miR-4514,hsa-miR-6747-3p,hsa-miR-7162-3p,hsa-miR-218-5p,hsa-miR-3085-3p,hsa-miR-4328,hsa-miR-6884-5p,hsa-miR-6801-3p,hsa-miR-195-5p,hsa-miR-485-5p,hsa-miR-6865-5p,hsa-miR-4524a-5p,hsa-miR-6810-3p,hsa-miR-55…
hsa_circRNA_001454	hsa_circRNA_001454	circRNA	NM_001143976	WEE1	protein_coding	0.000107207544737708	0.00175704261577241	5455	40	225	0.177777777777778	264	0.151515151515152	2656	hsa-miR-19b-3p,hsa-miR-4709-3p,hsa-miR-4255,hsa-miR-4310,hsa-miR-875-3p,hsa-miR-3666,hsa-miR-654-3p,hsa-miR-130b-3p,hsa-miR-195-5p,hsa-miR-374c-5p,hsa-miR-454-3p,hsa-miR-124-5p,hsa-miR-10523-5p,hsa-miR-4524a-5p,hsa-miR-1179,hsa-miR-4295,hsa-miR-107,hsa-miR-4747-5p,hsa-miR-6881-3p,hsa-miR-570-3p,hsa-miR-497-5p,hsa-miR-424-5p,hsa-miR-2054,hsa-miR-15a-5p,hsa-miR-5196-5p,hsa-miR-4524b-5p,hsa-miR-15b-…
hsa_circRNA_001454	hsa_circRNA_001454	circRNA	NM_173496	MPP7	protein_coding	5.548381599116e-07	4.20977114733067e-05	1178	63	225	0.28	416	0.151442307692308	2656	hsa-miR-640,hsa-miR-199a-3p,hsa-miR-30d-3p,hsa-miR-30e-3p,hsa-miR-761,hsa-miR-19b-3p,hsa-miR-4310,hsa-miR-448,hsa-miR-6747-3p,hsa-miR-222-5p,hsa-miR-4693-5p,hsa-miR-3666,hsa-miR-335-3p,hsa-miR-6884-5p,hsa-miR-4659b-3p,hsa-miR-130b-3p,hsa-miR-146a-3p,hsa-miR-195-5p,hsa-miR-485-5p,hsa-miR-199b-3p,hsa-miR-454-3p,hsa-miR-3129-5p,hsa-miR-4659a-3p,hsa-miR-30a-3p,hsa-miR-19b-1-5p,hsa-miR-4295,hsa-miR-47…
hsa_circRNA_001454	hsa_circRNA_001454	circRNA	ENST00000312719	HS3ST5	protein_coding	1.91803834522994e-05	0.000510375277438208	3362	39	225	0.173333333333333	237	0.164556962025316	2656	hsa-miR-2682-5p,hsa-miR-30d-3p,hsa-miR-30e-3p,hsa-miR-761,hsa-miR-19b-3p,hsa-miR-522-3p,hsa-miR-374b-3p,hsa-miR-448,hsa-miR-222-5p,hsa-miR-653-3p,hsa-miR-3666,hsa-miR-4659b-3p,hsa-miR-130b-3p,hsa-miR-195-5p,hsa-miR-374c-5p,hsa-miR-454-3p,hsa-miR-224-3p,hsa-miR-4659a-3p,hsa-miR-30a-3p,hsa-miR-4295,hsa-miR-580-3p,hsa-miR-942-5p,hsa-miR-497-5p,hsa-miR-424-5p,hsa-miR-4711-5p,hsa-miR-3679-3p,hsa-miR-1…
hsa_circRNA_001454	hsa_circRNA_001454	circRNA	NM_000553	WRN	protein_coding	3.88332277338594e-07	3.25776237408882e-05	1065	52	225	0.231111111111111	313	0.166134185303514	2656	hsa-miR-199a-3p,hsa-miR-12129,hsa-miR-4273,hsa-miR-4310,hsa-miR-4277,hsa-miR-875-3p,hsa-miR-6747-3p,hsa-miR-3666,hsa-miR-4659b-3p,hsa-miR-7974,hsa-miR-130b-3p,hsa-miR-146a-3p,hsa-miR-195-5p,hsa-miR-374c-5p,hsa-miR-4677-5p,hsa-miR-199b-3p,hsa-miR-454-3p,hsa-miR-3129-5p,hsa-miR-4659a-3p,hsa-miR-563,hsa-miR-4295,hsa-miR-5584-3p,hsa-miR-107,hsa-miR-607,hsa-miR-3138,hsa-miR-6881-3p,hsa-miR-570-3p,hsa-…
hsa_circRNA_001454	hsa_circRNA_001454	circRNA	ENST00000330899	DNAJA1	protein_coding	6.12145794834551e-06	0.000225350734747546	2430	34	225	0.151111111111111	185	0.183783783783784	2656	hsa-miR-30d-3p,hsa-miR-30e-3p,hsa-miR-761,hsa-miR-522-3p,hsa-miR-4496,hsa-miR-1299,hsa-miR-3666,hsa-miR-4797-5p,hsa-miR-130b-3p,hsa-miR-146a-3p,hsa-miR-302f,hsa-miR-195-5p,hsa-miR-454-3p,hsa-miR-10523-5p,hsa-miR-30a-3p,hsa-miR-4295,hsa-miR-107,hsa-miR-4667-3p,hsa-miR-942-5p,hsa-miR-497-5p,hsa-miR-147b-5p,hsa-miR-424-5p,hsa-miR-6730-5p,hsa-miR-3659,hsa-miR-15a-5p,hsa-miR-670-3p,hsa-miR-15b-5p,hsa-…
hsa_circRNA_001454	hsa_circRNA_001454	circRNA	NM_005263	GFI1	protein_coding	4.92199540118512e-08	7.63404045820209e-06	577	69	225	0.306666666666667	446	0.154708520179372	2656	hsa-miR-4777-5p,hsa-miR-640,hsa-miR-3938,hsa-miR-6737-3p,hsa-miR-3064-5p,hsa-miR-708-5p,hsa-miR-522-3p,hsa-miR-4712-3p,hsa-miR-3139,hsa-miR-4310,hsa-miR-4277,hsa-miR-875-3p,hsa-miR-4693-5p,hsa-miR-1299,hsa-miR-653-3p,hsa-miR-7162-3p,hsa-miR-218-5p,hsa-miR-103a-2-5p,hsa-miR-3666,hsa-miR-3085-3p,hsa-miR-6740-3p,hsa-miR-4328,hsa-miR-3614-5p,hsa-miR-4659b-3p,hsa-miR-4797-5p,hsa-miR-130b-3p,hsa-miR-19…
hsa_circRNA_001454	hsa_circRNA_001454	circRNA	ENST00000370950	SRSF11	protein_coding	2.6193174242771e-06	0.000125891822905924	1860	49	225	0.217777777777778	305	0.160655737704918	2656	hsa-miR-3938,hsa-miR-2682-5p,hsa-miR-30e-3p,hsa-miR-708-5p,hsa-miR-34c-5p,hsa-miR-34b-5p,hsa-miR-3139,hsa-miR-34a-5p,hsa-miR-449b-5p,hsa-miR-4310,hsa-miR-448,hsa-miR-374a-3p,hsa-miR-222-5p,hsa-miR-3666,hsa-miR-4328,hsa-miR-541-5p,hsa-miR-618,hsa-miR-487a-5p,hsa-miR-138-1-3p,hsa-miR-130b-3p,hsa-miR-449c-5p,hsa-miR-195-5p,hsa-miR-454-3p,hsa-miR-3129-5p,hsa-miR-4295,hsa-miR-148a-3p,hsa-miR-3138,hsa-…
hsa_circRNA_001454	hsa_circRNA_001454	circRNA	NM_001007022	ODF2L	protein_coding	5.80336648761363e-08	8.67046205469127e-06	599	66	225	0.293333333333333	420	0.157142857142857	2656	hsa-miR-196b-5p,hsa-miR-361-5p,hsa-miR-185-3p,hsa-miR-3909,hsa-miR-708-5p,hsa-miR-522-3p,hsa-miR-4709-3p,hsa-miR-3139,hsa-miR-4649-3p,hsa-miR-4277,hsa-miR-6747-3p,hsa-miR-218-5p,hsa-miR-103a-2-5p,hsa-miR-4656,hsa-miR-654-3p,hsa-miR-3614-5p,hsa-miR-450a-2-3p,hsa-miR-517-5p,hsa-miR-7154-5p,hsa-miR-487a-5p,hsa-miR-146a-3p,hsa-miR-195-5p,hsa-miR-4677-5p,hsa-miR-124-5p,hsa-miR-3150a-3p,hsa-miR-378g,hs…
hsa_circRNA_001454	hsa_circRNA_001454	circRNA	NM_172105	EYA4	protein_coding	1.28068851099679e-07	1.4939692325079e-05	765	55	225	0.244444444444444	329	0.167173252279635	2656	hsa-miR-19b-3p,hsa-miR-448,hsa-miR-1299,hsa-miR-218-5p,hsa-miR-3666,hsa-miR-4656,hsa-miR-4452,hsa-miR-618,hsa-miR-487a-5p,hsa-miR-130b-3p,hsa-miR-146a-3p,hsa-miR-302f,hsa-miR-195-5p,hsa-miR-627-3p,hsa-miR-454-3p,hsa-miR-4524a-5p,hsa-miR-4295,hsa-miR-5584-3p,hsa-miR-107,hsa-miR-5010-3p,hsa-miR-4747-5p,hsa-miR-580-3p,hsa-miR-4667-3p,hsa-miR-7849-3p,hsa-miR-570-3p,hsa-miR-2113,hsa-miR-497-5p,hsa-miR…
hsa_circRNA_001454	hsa_circRNA_001454	circRNA	NM_138370	PKDCC	protein_coding	1.20112406971149e-05	0.000369135289734515	2912	38	225	0.168888888888889	224	0.169642857142857	2656	hsa-miR-2682-5p,hsa-miR-185-3p,hsa-miR-761,hsa-miR-708-5p,hsa-miR-34b-5p,hsa-miR-6764-5p,hsa-miR-7162-3p,hsa-miR-3666,hsa-miR-449c-5p,hsa-miR-195-5p,hsa-miR-454-3p,hsa-miR-3150a-3p,hsa-miR-378g,hsa-miR-4295,hsa-miR-6763-5p,hsa-miR-148a-3p,hsa-miR-497-5p,hsa-miR-424-5p,hsa-miR-423-5p,hsa-miR-29b-1-5p,hsa-miR-6888-3p,hsa-miR-494-3p,hsa-miR-15a-5p,hsa-miR-15b-5p,hsa-miR-10394-5p,hsa-miR-3619-5p,hsa-…
hsa_circRNA_001454	hsa_circRNA_001454	circRNA	NM_001004328	ZNF705A	protein_coding	4.2152772453224e-06	0.000176023298524676	2142	53	225	0.235555555555556	346	0.153179190751445	2656	hsa-miR-3938,hsa-miR-185-3p,hsa-miR-3064-5p,hsa-miR-4712-3p,hsa-miR-4310,hsa-miR-374b-3p,hsa-miR-4649-3p,hsa-miR-3151-3p,hsa-miR-218-5p,hsa-miR-4268,hsa-miR-4656,hsa-miR-3085-3p,hsa-miR-3714,hsa-miR-541-5p,hsa-miR-211-3p,hsa-miR-195-5p,hsa-miR-627-3p,hsa-miR-6865-5p,hsa-miR-3150a-3p,hsa-miR-4524a-5p,hsa-miR-1179,hsa-miR-5195-3p,hsa-miR-107,hsa-miR-636,hsa-miR-4747-5p,hsa-miR-3138,hsa-miR-6881-3p,…
hsa_circRNA_001454	hsa_circRNA_001454	circRNA	NM_000922	PDE3B	protein_coding	2.88955251534097e-08	5.4326622532649e-06	476	63	225	0.28	386	0.163212435233161	2656	hsa-miR-4777-5p,hsa-miR-12129,hsa-miR-761,hsa-miR-4273,hsa-miR-19b-3p,hsa-miR-4310,hsa-miR-374b-3p,hsa-miR-374a-3p,hsa-miR-222-5p,hsa-miR-103a-2-5p,hsa-miR-3666,hsa-miR-335-3p,hsa-miR-3714,hsa-miR-541-5p,hsa-miR-517-5p,hsa-miR-4659b-3p,hsa-miR-487a-5p,hsa-miR-130b-3p,hsa-miR-449c-5p,hsa-miR-195-5p,hsa-miR-374c-5p,hsa-miR-454-3p,hsa-miR-3129-5p,hsa-miR-124-5p,hsa-miR-378g,hsa-miR-4659a-3p,hsa-miR-…
hsa_circRNA_001454	hsa_circRNA_001454	circRNA	ENST00000330688	RARB	protein_coding	0.000162562481792082	0.00236479261752582	6152	34	225	0.151111111111111	215	0.158139534883721	2656	hsa-miR-199a-3p,hsa-miR-30d-3p,hsa-miR-30e-3p,hsa-miR-4255,hsa-miR-12132,hsa-miR-875-3p,hsa-miR-4693-5p,hsa-miR-3614-5p,hsa-miR-4797-5p,hsa-miR-487a-5p,hsa-miR-548au-3p,hsa-miR-195-5p,hsa-miR-199b-3p,hsa-miR-3129-5p,hsa-miR-124-5p,hsa-miR-30a-3p,hsa-miR-6763-5p,hsa-miR-3689c,hsa-miR-497-5p,hsa-miR-424-5p,hsa-miR-1248,hsa-miR-4642,hsa-miR-4711-5p,hsa-miR-29b-1-5p,hsa-miR-3659,hsa-miR-15a-5p,hsa-mi…
hsa_circRNA_001454	hsa_circRNA_001454	circRNA	ENST00000527958	PAFAH1B2	protein_coding	1.19535867010404e-07	1.42255629605879e-05	752	64	225	0.284444444444444	409	0.156479217603912	2656	hsa-miR-196b-5p,hsa-miR-3064-5p,hsa-miR-708-5p,hsa-miR-34c-5p,hsa-miR-19b-3p,hsa-miR-4712-3p,hsa-miR-3139,hsa-miR-3619-3p,hsa-miR-34a-5p,hsa-miR-449b-5p,hsa-miR-653-3p,hsa-miR-7162-3p,hsa-miR-4268,hsa-miR-3666,hsa-miR-3085-3p,hsa-miR-3614-5p,hsa-miR-541-5p,hsa-miR-4659b-3p,hsa-miR-130b-3p,hsa-miR-548au-3p,hsa-miR-195-5p,hsa-miR-454-3p,hsa-miR-3150a-3p,hsa-miR-10523-5p,hsa-miR-378g,hsa-miR-4659a-3…
hsa_circRNA_001454	hsa_circRNA_001454	circRNA	ENST00000378823	RAD50	protein_coding	9.03968711258927e-07	6.01039855568662e-05	1345	57	225	0.253333333333333	366	0.155737704918033	2656	hsa-miR-2682-5p,hsa-miR-30d-3p,hsa-miR-30e-3p,hsa-miR-34b-5p,hsa-miR-449b-5p,hsa-miR-4277,hsa-miR-4514,hsa-miR-4496,hsa-miR-374a-3p,hsa-miR-1299,hsa-miR-653-3p,hsa-miR-103a-2-5p,hsa-miR-3714,hsa-miR-4328,hsa-miR-450a-2-3p,hsa-miR-6884-5p,hsa-miR-4797-5p,hsa-miR-7974,hsa-miR-487a-5p,hsa-miR-138-1-3p,hsa-miR-449c-5p,hsa-miR-195-5p,hsa-miR-485-5p,hsa-miR-6865-5p,hsa-miR-3150a-3p,hsa-miR-30a-3p,hsa-m…
hsa_circRNA_001454	hsa_circRNA_001454	circRNA	ENST00000284136	SEMA3D	protein_coding	6.22508474005431e-05	0.00119426617594757	4657	43	225	0.191111111111111	285	0.150877192982456	2656	hsa-miR-3938,hsa-miR-2682-5p,hsa-miR-30d-3p,hsa-miR-30e-3p,hsa-miR-761,hsa-miR-34b-5p,hsa-miR-4712-3p,hsa-miR-12132,hsa-miR-374b-3p,hsa-miR-222-5p,hsa-miR-6740-3p,hsa-miR-3714,hsa-miR-4797-5p,hsa-miR-487a-5p,hsa-miR-449c-5p,hsa-miR-548au-3p,hsa-miR-195-5p,hsa-miR-374c-5p,hsa-miR-4677-5p,hsa-miR-627-3p,hsa-miR-4524a-5p,hsa-miR-30a-3p,hsa-miR-1179,hsa-miR-5010-3p,hsa-miR-605-3p,hsa-miR-942-5p,hsa-m…
hsa_circRNA_001454	hsa_circRNA_001454	circRNA	NM_024896	ERMP1	protein_coding	4.54691072772261e-06	0.000185046239998217	2198	54	225	0.24	356	0.151685393258427	2656	hsa-miR-361-5p,hsa-miR-12129,hsa-miR-6737-3p,hsa-miR-30d-3p,hsa-miR-30e-3p,hsa-miR-761,hsa-miR-522-3p,hsa-miR-12132,hsa-miR-222-5p,hsa-miR-4693-5p,hsa-miR-218-5p,hsa-miR-103a-2-5p,hsa-miR-3666,hsa-miR-3714,hsa-miR-3614-5p,hsa-miR-6884-5p,hsa-miR-4797-5p,hsa-miR-130b-3p,hsa-miR-302f,hsa-miR-195-5p,hsa-miR-485-5p,hsa-miR-454-3p,hsa-miR-30a-3p,hsa-miR-4295,hsa-miR-4690-5p,hsa-miR-636,hsa-miR-148a-3p…
hsa_circRNA_001454	hsa_circRNA_001454	circRNA	ENST00000373433	RPRD1B	protein_coding	5.40426596265977e-07	4.14078744688622e-05	1168	60	225	0.266666666666667	388	0.154639175257732	2656	hsa-miR-2682-5p,hsa-miR-185-3p,hsa-miR-6737-3p,hsa-miR-4273,hsa-miR-34c-5p,hsa-miR-34b-5p,hsa-miR-4709-3p,hsa-miR-4712-3p,hsa-miR-34a-5p,hsa-miR-449b-5p,hsa-miR-1299,hsa-miR-450a-2-3p,hsa-miR-6884-5p,hsa-miR-6801-3p,hsa-miR-4797-5p,hsa-miR-146a-3p,hsa-miR-449c-5p,hsa-miR-302f,hsa-miR-195-5p,hsa-miR-485-5p,hsa-miR-6810-3p,hsa-miR-107,hsa-miR-6763-5p,hsa-miR-4747-5p,hsa-miR-3689c,hsa-miR-3138,hsa-m…
hsa_circRNA_001454	hsa_circRNA_001454	circRNA	NM_130434	DPP8	protein_coding	1.99287240108588e-10	1.85779301864977e-07	96	67	225	0.297777777777778	378	0.177248677248677	2656	hsa-miR-3938,hsa-miR-6737-3p,hsa-miR-30d-3p,hsa-miR-30e-3p,hsa-miR-3064-5p,hsa-miR-4712-3p,hsa-miR-4693-5p,hsa-miR-1299,hsa-miR-3666,hsa-miR-3085-3p,hsa-miR-4452,hsa-miR-6884-5p,hsa-miR-6801-3p,hsa-miR-4659b-3p,hsa-miR-7154-5p,hsa-miR-7974,hsa-miR-618,hsa-miR-487a-5p,hsa-miR-130b-3p,hsa-miR-485-5p,hsa-miR-4677-5p,hsa-miR-627-3p,hsa-miR-454-3p,hsa-miR-6865-5p,hsa-miR-3150a-3p,hsa-miR-378g,hsa-miR-…
hsa_circRNA_001454	hsa_circRNA_001454	circRNA	NM_015210	MTCL1	protein_coding	0.000138890825002305	0.00210447355419703	5903	36	225	0.16	231	0.155844155844156	2656	hsa-miR-196b-5p,hsa-miR-2682-5p,hsa-miR-34c-5p,hsa-miR-34b-5p,hsa-miR-19b-3p,hsa-miR-522-3p,hsa-miR-4649-3p,hsa-miR-4693-5p,hsa-miR-4268,hsa-miR-3666,hsa-miR-541-5p,hsa-miR-6884-5p,hsa-miR-7974,hsa-miR-487a-5p,hsa-miR-138-1-3p,hsa-miR-130b-3p,hsa-miR-449c-5p,hsa-miR-485-5p,hsa-miR-454-3p,hsa-miR-124-5p,hsa-miR-224-3p,hsa-miR-4295,hsa-miR-196a-5p,hsa-miR-5010-3p,hsa-miR-148a-3p,hsa-miR-6888-3p,hsa…
hsa_circRNA_001454	hsa_circRNA_001454	circRNA	NM_001042537	SLC9A6	protein_coding	3.68523965268846e-09	1.4215653113709e-06	232	57	225	0.253333333333333	316	0.180379746835443	2656	hsa-miR-196b-5p,hsa-miR-2682-5p,hsa-miR-6737-3p,hsa-miR-761,hsa-miR-34b-5p,hsa-miR-19b-3p,hsa-miR-4712-3p,hsa-miR-4310,hsa-miR-4277,hsa-miR-875-3p,hsa-miR-222-5p,hsa-miR-4693-5p,hsa-miR-653-3p,hsa-miR-218-5p,hsa-miR-3666,hsa-miR-6740-3p,hsa-miR-3714,hsa-miR-4659b-3p,hsa-miR-4797-5p,hsa-miR-487a-5p,hsa-miR-130b-3p,hsa-miR-146a-3p,hsa-miR-195-5p,hsa-miR-454-3p,hsa-miR-122-5p,hsa-miR-4295,hsa-miR-19…
hsa_circRNA_001454	hsa_circRNA_001454	circRNA	ENST00000389834	TMEM87A	protein_coding	1.06875926578009e-08	2.83606095335822e-06	336	46	225	0.204444444444444	234	0.196581196581197	2656	hsa-miR-196b-5p,hsa-miR-2682-5p,hsa-miR-199a-3p,hsa-miR-30d-3p,hsa-miR-30e-3p,hsa-miR-761,hsa-miR-4273,hsa-miR-34b-5p,hsa-miR-4277,hsa-miR-4514,hsa-miR-4693-5p,hsa-miR-3614-5p,hsa-miR-138-1-3p,hsa-miR-449c-5p,hsa-miR-548au-3p,hsa-miR-199b-3p,hsa-miR-3129-5p,hsa-miR-30a-3p,hsa-miR-122-5p,hsa-miR-196a-5p,hsa-miR-4747-5p,hsa-miR-607,hsa-miR-605-3p,hsa-miR-3689c,hsa-miR-497-5p,hsa-miR-424-5p,hsa-miR-…
hsa_circRNA_001454	hsa_circRNA_001454	circRNA	ENST00000299575	ATMIN	protein_coding	2.2806252289369e-05	0.000578514721125993	3526	47	225	0.208888888888889	310	0.151612903225806	2656	hsa-miR-2682-5p,hsa-miR-30d-3p,hsa-miR-30e-3p,hsa-miR-761,hsa-miR-34c-5p,hsa-miR-34b-5p,hsa-miR-522-3p,hsa-miR-34a-5p,hsa-miR-449b-5p,hsa-miR-4514,hsa-miR-3666,hsa-miR-6740-3p,hsa-miR-3714,hsa-miR-4328,hsa-miR-450a-2-3p,hsa-miR-4659b-3p,hsa-miR-130b-3p,hsa-miR-449c-5p,hsa-miR-374c-5p,hsa-miR-454-3p,hsa-miR-3129-5p,hsa-miR-6865-5p,hsa-miR-3150a-3p,hsa-miR-10523-5p,hsa-miR-378g,hsa-miR-224-3p,hsa-m…
hsa_circRNA_001454	hsa_circRNA_001454	circRNA	NM_002222	ITPR1	protein_coding	9.69881369338151e-05	0.00163583854855219	5304	37	225	0.164444444444444	236	0.156779661016949	2656	hsa-miR-12129,hsa-miR-3064-5p,hsa-miR-19b-3p,hsa-miR-6764-5p,hsa-miR-4709-3p,hsa-miR-3151-3p,hsa-miR-3666,hsa-miR-3085-3p,hsa-miR-654-3p,hsa-miR-4328,hsa-miR-618,hsa-miR-548au-3p,hsa-miR-195-5p,hsa-miR-627-3p,hsa-miR-454-3p,hsa-miR-4295,hsa-miR-107,hsa-miR-497-5p,hsa-miR-424-5p,hsa-miR-4778-3p,hsa-miR-6842-3p,hsa-miR-544a,hsa-miR-6504-5p,hsa-miR-15a-5p,hsa-miR-15b-5p,hsa-miR-432-5p,hsa-miR-548m,h…
hsa_circRNA_001454	hsa_circRNA_001454	circRNA	NM_003855	IL18R1	protein_coding	3.27830884942196e-05	0.000750155187576885	3910	46	225	0.204444444444444	305	0.150819672131148	2656	hsa-miR-30d-3p,hsa-miR-30e-3p,hsa-miR-19b-3p,hsa-miR-4310,hsa-miR-4649-3p,hsa-miR-4496,hsa-miR-103a-2-5p,hsa-miR-4452,hsa-miR-3614-5p,hsa-miR-378g,hsa-miR-30a-3p,hsa-miR-3611,hsa-miR-5195-3p,hsa-miR-5584-3p,hsa-miR-10400-3p,hsa-miR-4690-5p,hsa-miR-107,hsa-miR-5010-3p,hsa-miR-607,hsa-miR-3689c,hsa-miR-4667-3p,hsa-miR-942-5p,hsa-miR-497-5p,hsa-miR-424-5p,hsa-miR-6730-5p,hsa-miR-15a-5p,hsa-miR-15b-5…
hsa_circRNA_001454	hsa_circRNA_001454	circRNA	ENST00000610745	CYP1B1	protein_coding	3.329362242373e-05	0.000757768604162479	3932	44	225	0.195555555555556	287	0.153310104529617	2656	hsa-miR-199a-3p,hsa-miR-12129,hsa-miR-30d-3p,hsa-miR-4709-3p,hsa-miR-875-3p,hsa-miR-448,hsa-miR-222-5p,hsa-miR-3666,hsa-miR-654-3p,hsa-miR-7154-5p,hsa-miR-130b-3p,hsa-miR-146a-3p,hsa-miR-195-5p,hsa-miR-199b-3p,hsa-miR-454-3p,hsa-miR-3129-5p,hsa-miR-10523-5p,hsa-miR-3140-3p,hsa-miR-563,hsa-miR-1179,hsa-miR-380-5p,hsa-miR-4295,hsa-miR-4690-5p,hsa-miR-148a-3p,hsa-miR-605-3p,hsa-miR-497-5p,hsa-miR-39…
hsa_circRNA_001454	hsa_circRNA_001454	circRNA	ENST00000309050	C12orf76	protein_coding	7.72973366226492e-06	0.000268330897842155	2576	40	225	0.177777777777778	237	0.168776371308017	2656	hsa-miR-6737-3p,hsa-miR-6764-5p,hsa-miR-522-3p,hsa-miR-875-3p,hsa-miR-448,hsa-miR-657,hsa-miR-1299,hsa-miR-218-5p,hsa-miR-654-3p,hsa-miR-4659b-3p,hsa-miR-7154-5p,hsa-miR-4797-5p,hsa-miR-224-3p,hsa-miR-4659a-3p,hsa-miR-4524a-5p,hsa-miR-19b-1-5p,hsa-miR-5195-3p,hsa-miR-5584-3p,hsa-miR-107,hsa-miR-5010-3p,hsa-miR-636,hsa-miR-3138,hsa-miR-424-5p,hsa-miR-1248,hsa-miR-6842-3p,hsa-miR-19b-2-5p,hsa-miR-1…
hsa_circRNA_001454	hsa_circRNA_001454	circRNA	NM_001323606	SYNDIG1	protein_coding	5.22754548472895e-09	1.75875461678514e-06	266	51	225	0.226666666666667	269	0.189591078066914	2656	hsa-miR-2682-5p,hsa-miR-3909,hsa-miR-761,hsa-miR-34c-5p,hsa-miR-34b-5p,hsa-miR-6764-5p,hsa-miR-522-3p,hsa-miR-34a-5p,hsa-miR-449b-5p,hsa-miR-4310,hsa-miR-4649-3p,hsa-miR-6747-3p,hsa-miR-4268,hsa-miR-654-3p,hsa-miR-541-5p,hsa-miR-6884-5p,hsa-miR-4797-5p,hsa-miR-449c-5p,hsa-miR-195-5p,hsa-miR-485-5p,hsa-miR-224-3p,hsa-miR-122-5p,hsa-miR-1179,hsa-miR-107,hsa-miR-4747-5p,hsa-miR-3689c,hsa-miR-424-5p,…
hsa_circRNA_001454	hsa_circRNA_001454	circRNA	NM_138412	RDH13	protein_coding	1.89790574886837e-06	9.96183455621568e-05	1705	36	225	0.16	192	0.1875	2656	hsa-miR-196b-5p,hsa-miR-3064-5p,hsa-miR-34c-5p,hsa-miR-6764-5p,hsa-miR-3619-3p,hsa-miR-34a-5p,hsa-miR-449b-5p,hsa-miR-3085-3p,hsa-miR-211-3p,hsa-miR-4659b-3p,hsa-miR-378g,hsa-miR-4659a-3p,hsa-miR-4524a-5p,hsa-miR-6810-3p,hsa-miR-196a-5p,hsa-miR-10400-3p,hsa-miR-3689c,hsa-miR-580-3p,hsa-miR-6881-3p,hsa-miR-497-5p,hsa-miR-424-5p,hsa-miR-6842-3p,hsa-miR-4711-5p,hsa-miR-6504-5p,hsa-miR-15a-5p,hsa-miR…
hsa_circRNA_001454	hsa_circRNA_001454	circRNA	ENST00000266643	MARCH9	protein_coding	7.41226140184761e-07	5.21429926800204e-05	1269	53	225	0.235555555555556	328	0.161585365853659	2656	hsa-miR-3938,hsa-miR-185-3p,hsa-miR-3909,hsa-miR-3064-5p,hsa-miR-708-5p,hsa-miR-34c-5p,hsa-miR-19b-3p,hsa-miR-4712-3p,hsa-miR-3139,hsa-miR-3619-3p,hsa-miR-34a-5p,hsa-miR-449b-5p,hsa-miR-448,hsa-miR-7162-3p,hsa-miR-654-3p,hsa-miR-3714,hsa-miR-4659b-3p,hsa-miR-302f,hsa-miR-374c-5p,hsa-miR-627-3p,hsa-miR-6865-5p,hsa-miR-4659a-3p,hsa-miR-4524a-5p,hsa-miR-5584-3p,hsa-miR-107,hsa-miR-4747-5p,hsa-miR-36…
hsa_circRNA_001454	hsa_circRNA_001454	circRNA	NM_006258	PRKG1	protein_coding	1.11224593464024e-06	6.90757983544478e-05	1440	54	225	0.24	341	0.158357771260997	2656	hsa-miR-196b-5p,hsa-miR-30d-3p,hsa-miR-761,hsa-miR-522-3p,hsa-miR-4712-3p,hsa-miR-3619-3p,hsa-miR-374b-3p,hsa-miR-4277,hsa-miR-448,hsa-miR-218-5p,hsa-miR-3666,hsa-miR-6740-3p,hsa-miR-3714,hsa-miR-450a-2-3p,hsa-miR-517-5p,hsa-miR-7154-5p,hsa-miR-618,hsa-miR-130b-3p,hsa-miR-302f,hsa-miR-195-5p,hsa-miR-454-3p,hsa-miR-224-3p,hsa-miR-30a-3p,hsa-miR-3611,hsa-miR-19b-1-5p,hsa-miR-4295,hsa-miR-196a-5p,hs…
hsa_circRNA_001454	hsa_circRNA_001454	circRNA	ENST00000334464	PDZD8	protein_coding	1.09956684071416e-06	6.87655732187506e-05	1430	52	225	0.231111111111111	323	0.160990712074303	2656	hsa-miR-30d-3p,hsa-miR-3909,hsa-miR-30e-3p,hsa-miR-3064-5p,hsa-miR-4255,hsa-miR-12132,hsa-miR-4310,hsa-miR-374b-3p,hsa-miR-875-3p,hsa-miR-448,hsa-miR-3085-3p,hsa-miR-335-3p,hsa-miR-4659b-3p,hsa-miR-7154-5p,hsa-miR-4797-5p,hsa-miR-374c-5p,hsa-miR-4677-5p,hsa-miR-3129-5p,hsa-miR-4659a-3p,hsa-miR-4524a-5p,hsa-miR-30a-3p,hsa-miR-19b-1-5p,hsa-miR-4690-5p,hsa-miR-107,hsa-miR-607,hsa-miR-3689c,hsa-miR-7…
hsa_circRNA_001454	hsa_circRNA_001454	circRNA	ENST00000261880	AAGAB	protein_coding	1.90846906725392e-05	0.000508317328082605	3360	47	225	0.208888888888889	308	0.152597402597403	2656	hsa-miR-196b-5p,hsa-miR-185-3p,hsa-miR-3909,hsa-miR-761,hsa-miR-708-5p,hsa-miR-34c-5p,hsa-miR-522-3p,hsa-miR-3139,hsa-miR-34a-5p,hsa-miR-449b-5p,hsa-miR-4277,hsa-miR-875-3p,hsa-miR-222-5p,hsa-miR-4656,hsa-miR-541-5p,hsa-miR-449c-5p,hsa-miR-195-5p,hsa-miR-378g,hsa-miR-224-3p,hsa-miR-1179,hsa-miR-380-5p,hsa-miR-196a-5p,hsa-miR-4797-3p,hsa-miR-570-3p,hsa-miR-4742-3p,hsa-miR-544a,hsa-miR-6730-5p,hsa-…
hsa_circRNA_001454	hsa_circRNA_001454	circRNA	NM_031289	GSG1	protein_coding	1.5982824041917e-05	0.000450788172701948	3173	46	225	0.204444444444444	297	0.154882154882155	2656	hsa-miR-4777-5p,hsa-miR-361-5p,hsa-miR-2682-5p,hsa-miR-185-3p,hsa-miR-34c-5p,hsa-miR-34b-5p,hsa-miR-522-3p,hsa-miR-34a-5p,hsa-miR-4514,hsa-miR-653-3p,hsa-miR-103a-2-5p,hsa-miR-4797-5p,hsa-miR-449c-5p,hsa-miR-548au-3p,hsa-miR-224-3p,hsa-miR-4524a-5p,hsa-miR-107,hsa-miR-580-3p,hsa-miR-4667-3p,hsa-miR-497-5p,hsa-miR-147b-5p,hsa-miR-424-5p,hsa-miR-1248,hsa-miR-3920,hsa-miR-6842-3p,hsa-miR-3154,hsa-mi…
hsa_circRNA_001454	hsa_circRNA_001454	circRNA	ENST00000324000	ST8SIA3	protein_coding	1.43223155524449e-13	9.85959219796115e-10	13	92	225	0.408888888888889	542	0.169741697416974	2656	hsa-miR-4777-5p,hsa-miR-3938,hsa-miR-2682-5p,hsa-miR-708-5p,hsa-miR-34b-5p,hsa-miR-19b-3p,hsa-miR-6764-5p,hsa-miR-522-3p,hsa-miR-4712-3p,hsa-miR-3139,hsa-miR-3619-3p,hsa-miR-449b-5p,hsa-miR-374b-3p,hsa-miR-657,hsa-miR-3151-3p,hsa-miR-4693-5p,hsa-miR-1299,hsa-miR-7162-3p,hsa-miR-4268,hsa-miR-103a-2-5p,hsa-miR-3666,hsa-miR-4656,hsa-miR-450a-2-3p,hsa-miR-6884-5p,hsa-miR-6801-3p,hsa-miR-4659b-3p,hsa-…
hsa_circRNA_001454	hsa_circRNA_001454	circRNA	NM_016433	GLTP	protein_coding	1.02347649470798e-10	1.1594174929228e-07	78	50	225	0.222222222222222	235	0.212765957446809	2656	hsa-miR-196b-5p,hsa-miR-640,hsa-miR-2682-5p,hsa-miR-6737-3p,hsa-miR-34c-5p,hsa-miR-34b-5p,hsa-miR-19b-3p,hsa-miR-449b-5p,hsa-miR-374b-3p,hsa-miR-6747-3p,hsa-miR-218-5p,hsa-miR-3666,hsa-miR-3714,hsa-miR-541-5p,hsa-miR-6884-5p,hsa-miR-6801-3p,hsa-miR-4797-5p,hsa-miR-7974,hsa-miR-130b-3p,hsa-miR-449c-5p,hsa-miR-548au-3p,hsa-miR-485-5p,hsa-miR-454-3p,hsa-miR-378g,hsa-miR-4524a-5p,hsa-miR-122-5p,hsa-m…
hsa_circRNA_001454	hsa_circRNA_001454	circRNA	NM_014904	RAB11FIP2	protein_coding	4.79745160513548e-08	7.52624051286496e-06	570	60	225	0.266666666666667	364	0.164835164835165	2656	hsa-miR-4777-5p,hsa-miR-361-5p,hsa-miR-2682-5p,hsa-miR-30d-3p,hsa-miR-30e-3p,hsa-miR-34c-5p,hsa-miR-34b-5p,hsa-miR-19b-3p,hsa-miR-4712-3p,hsa-miR-449b-5p,hsa-miR-4310,hsa-miR-448,hsa-miR-4514,hsa-miR-222-5p,hsa-miR-1299,hsa-miR-103a-2-5p,hsa-miR-3714,hsa-miR-450a-2-3p,hsa-miR-7154-5p,hsa-miR-618,hsa-miR-449c-5p,hsa-miR-302f,hsa-miR-195-5p,hsa-miR-378g,hsa-miR-4524a-5p,hsa-miR-30a-3p,hsa-miR-107,h…
hsa_circRNA_001454	hsa_circRNA_001454	circRNA	NM_012391	SPDEF	protein_coding	2.46017920864824e-06	0.000119917656818931	1836	34	225	0.151111111111111	178	0.191011235955056	2656	hsa-miR-3909,hsa-miR-3064-5p,hsa-miR-761,hsa-miR-6764-5p,hsa-miR-4649-3p,hsa-miR-875-3p,hsa-miR-4514,hsa-miR-1299,hsa-miR-3085-3p,hsa-miR-450a-2-3p,hsa-miR-6801-3p,hsa-miR-548au-3p,hsa-miR-195-5p,hsa-miR-3150a-3p,hsa-miR-6810-3p,hsa-miR-10400-3p,hsa-miR-6763-5p,hsa-miR-3689c,hsa-miR-497-5p,hsa-miR-424-5p,hsa-miR-6504-5p,hsa-miR-4692,hsa-miR-15a-5p,hsa-miR-15b-5p,hsa-miR-214-3p,hsa-miR-6752-3p,hsa…
hsa_circRNA_001454	hsa_circRNA_001454	circRNA	ENST00000290650	UBR1	protein_coding	3.54498466642852e-06	0.00015628143485354	2030	50	225	0.222222222222222	317	0.157728706624606	2656	hsa-miR-640,hsa-miR-3909,hsa-miR-3064-5p,hsa-miR-761,hsa-miR-34c-5p,hsa-miR-19b-3p,hsa-miR-374b-3p,hsa-miR-4277,hsa-miR-875-3p,hsa-miR-374a-3p,hsa-miR-653-3p,hsa-miR-3666,hsa-miR-3085-3p,hsa-miR-541-5p,hsa-miR-4659b-3p,hsa-miR-130b-3p,hsa-miR-195-5p,hsa-miR-454-3p,hsa-miR-6865-5p,hsa-miR-4659a-3p,hsa-miR-4524a-5p,hsa-miR-3611,hsa-miR-4295,hsa-miR-107,hsa-miR-148a-3p,hsa-miR-6881-3p,hsa-miR-570-3p…
hsa_circRNA_001454	hsa_circRNA_001454	circRNA	ENST00000310045	DSEL	protein_coding	4.98035684819439e-07	3.87664856637653e-05	1148	59	225	0.262222222222222	378	0.156084656084656	2656	hsa-miR-4777-5p,hsa-miR-361-5p,hsa-miR-2682-5p,hsa-miR-708-5p,hsa-miR-34b-5p,hsa-miR-19b-3p,hsa-miR-522-3p,hsa-miR-3139,hsa-miR-374b-3p,hsa-miR-4514,hsa-miR-3666,hsa-miR-3614-5p,hsa-miR-450a-2-3p,hsa-miR-6884-5p,hsa-miR-517-5p,hsa-miR-4797-5p,hsa-miR-449c-5p,hsa-miR-548au-3p,hsa-miR-302f,hsa-miR-485-5p,hsa-miR-454-3p,hsa-miR-224-3p,hsa-miR-3140-3p,hsa-miR-19b-1-5p,hsa-miR-5195-3p,hsa-miR-4295,hsa…
[truncated: 273 more rows]
