# Supplementary material for: N6-methyladenosine methylation analysis of circRNAs in acquired middle ear cholesteatoma
Source: Front Genet. 2024 Jun 24;15:1396720. doi: 10.3389/fgene.2024.1396720 (PMC11229040; doi:10.3389/fgene.2024.1396720)
Supplement: Supplementary file 2 [file DataSheet1.ZIP › CeRNA Analysis/hsa_circRNA_100833.xls]

SeqName	GeneSymbol	GeneType	CeNames	CeSymbols	CeTypes	Pvalues	FDR	Rank	CommonMirnasNum	SeqMirnasNum	SeqMirnaCoverage	CeMirnasNum	CeMirnaCoverage	AllMirnasNum	CommonMirnas
hsa_circRNA_100833	hsa_circRNA_100833	circRNA	ENST00000301634	TK1	protein_coding	7.14743625360744e-12	1.65275770536796e-08	36	33	115	0.28695652173913	208	0.158653846153846	2656	hsa-miR-4458,hsa-miR-1266-5p,hsa-miR-5787,hsa-miR-4500,hsa-miR-4726-5p,hsa-let-7b-5p,hsa-miR-2467-3p,hsa-let-7f-5p,hsa-let-7d-5p,hsa-miR-6842-3p,hsa-miR-4296,hsa-miR-4265,hsa-miR-4518,hsa-miR-98-5p,hsa-miR-6512-3p,hsa-let-7i-5p,hsa-miR-4322,hsa-let-7g-5p,hsa-miR-6720-5p,hsa-miR-4291,hsa-let-7a-5p,hsa-miR-4713-3p,hsa-miR-4761-5p,hsa-let-7c-5p,hsa-let-7e-5p,hsa-miR-8065,hsa-miR-6833-5p,hsa-miR-103a…
hsa_circRNA_100833	hsa_circRNA_100833	circRNA	ENST00000361711	OSGIN1	protein_coding	2.23174924884654e-10	1.86478348887e-07	100	20	115	0.173913043478261	87	0.229885057471264	2656	hsa-miR-2861,hsa-miR-1266-5p,hsa-miR-5787,hsa-miR-761,hsa-miR-525-3p,hsa-miR-3918,hsa-miR-3127-5p,hsa-miR-6842-3p,hsa-miR-4518,hsa-miR-6510-5p,hsa-miR-6504-5p,hsa-miR-4685-5p,hsa-miR-524-3p,hsa-miR-6837-5p,hsa-miR-4713-3p,hsa-miR-6829-5p,hsa-miR-3620-5p,hsa-miR-6784-5p,hsa-miR-6787-3p,hsa-miR-4505
hsa_circRNA_100833	hsa_circRNA_100833	circRNA	ENST00000381006	RUFY3	protein_coding	2.07721032631842e-06	0.000128226523159561	1383	18	115	0.156521739130435	120	0.15	2656	hsa-miR-4458,hsa-miR-1909-3p,hsa-miR-4500,hsa-let-7b-5p,hsa-let-7f-5p,hsa-let-7d-5p,hsa-miR-98-5p,hsa-miR-6722-3p,hsa-miR-6510-5p,hsa-let-7i-5p,hsa-let-7g-5p,hsa-let-7a-5p,hsa-miR-4511,hsa-let-7c-5p,hsa-let-7e-5p,hsa-miR-378g,hsa-miR-6787-3p,hsa-miR-10400-3p
hsa_circRNA_100833	hsa_circRNA_100833	circRNA	NM_001370470	CCDC106	protein_coding	1.53272703129062e-07	1.79639807319402e-05	729	21	115	0.182608695652174	136	0.154411764705882	2656	hsa-miR-665,hsa-miR-5787,hsa-miR-1538,hsa-miR-1909-3p,hsa-miR-4726-5p,hsa-miR-6745,hsa-miR-6722-3p,hsa-miR-4685-5p,hsa-miR-4268,hsa-miR-4745-3p,hsa-miR-766-5p,hsa-miR-765,hsa-miR-6837-5p,hsa-miR-11181-3p,hsa-miR-6784-5p,hsa-miR-4640-5p,hsa-miR-6845-5p,hsa-miR-4505,hsa-miR-6125,hsa-miR-6762-5p,hsa-miR-363-5p
hsa_circRNA_100833	hsa_circRNA_100833	circRNA	ENST00000265471	B3GAT3	protein_coding	8.27038506307082e-10	4.45029940393845e-07	158	25	115	0.217391304347826	146	0.171232876712329	2656	hsa-miR-4458,hsa-miR-2861,hsa-miR-4500,hsa-miR-761,hsa-let-7b-5p,hsa-let-7f-5p,hsa-miR-3918,hsa-let-7d-5p,hsa-miR-4524b-3p,hsa-miR-4265,hsa-miR-98-5p,hsa-miR-6512-3p,hsa-let-7i-5p,hsa-miR-4268,hsa-miR-624-3p,hsa-miR-4322,hsa-let-7g-5p,hsa-miR-6720-5p,hsa-let-7a-5p,hsa-miR-6829-5p,hsa-let-7c-5p,hsa-let-7e-5p,hsa-miR-378g,hsa-miR-6787-3p,hsa-miR-6762-5p
hsa_circRNA_100833	hsa_circRNA_100833	circRNA	NM_033046	RTKN	protein_coding	8.72933549471326e-08	1.17149970214506e-05	634	18	115	0.156521739130435	98	0.183673469387755	2656	hsa-miR-4458,hsa-miR-665,hsa-let-7b-5p,hsa-miR-2467-3p,hsa-let-7f-5p,hsa-miR-7156-3p,hsa-let-7d-5p,hsa-miR-98-5p,hsa-miR-548s,hsa-miR-6722-3p,hsa-let-7i-5p,hsa-let-7g-5p,hsa-let-7a-5p,hsa-miR-5196-3p,hsa-let-7c-5p,hsa-let-7e-5p,hsa-miR-218-1-3p,hsa-miR-299-3p
hsa_circRNA_100833	hsa_circRNA_100833	circRNA	NM_001198726	ARHGAP8	protein_coding	7.0814008433215e-11	7.97198017569607e-08	76	25	115	0.217391304347826	131	0.190839694656489	2656	hsa-miR-4458,hsa-miR-1266-5p,hsa-miR-4500,hsa-let-7b-5p,hsa-miR-4769-3p,hsa-let-7f-5p,hsa-let-7d-5p,hsa-miR-6842-3p,hsa-miR-4524b-3p,hsa-miR-4518,hsa-miR-98-5p,hsa-miR-6504-5p,hsa-let-7i-5p,hsa-miR-3085-3p,hsa-miR-4276,hsa-let-7g-5p,hsa-let-7a-5p,hsa-miR-765,hsa-miR-6829-5p,hsa-let-7c-5p,hsa-let-7e-5p,hsa-miR-6817-5p,hsa-miR-11181-3p,hsa-miR-552-3p,hsa-miR-6755-5p
hsa_circRNA_100833	hsa_circRNA_100833	circRNA	NM_198963	DHX57	protein_coding	2.65346421608015e-12	9.87065614779938e-09	23	25	115	0.217391304347826	114	0.219298245614035	2656	hsa-miR-4458,hsa-miR-3677-5p,hsa-miR-4500,hsa-let-7b-5p,hsa-let-7f-5p,hsa-miR-3918,hsa-let-7d-5p,hsa-miR-4524b-3p,hsa-miR-589-3p,hsa-miR-98-5p,hsa-miR-548s,hsa-miR-6839-3p,hsa-let-7i-5p,hsa-miR-4685-5p,hsa-miR-4268,hsa-let-7g-5p,hsa-let-7a-5p,hsa-miR-6837-5p,hsa-let-7c-5p,hsa-let-7e-5p,hsa-miR-6774-5p,hsa-miR-378g,hsa-miR-4640-5p,hsa-miR-6787-3p,hsa-miR-10400-3p
hsa_circRNA_100833	hsa_circRNA_100833	circRNA	NM_000403	GALE	protein_coding	5.47908112329801e-09	1.66825346173356e-06	280	20	115	0.173913043478261	103	0.194174757281553	2656	hsa-miR-4458,hsa-miR-5787,hsa-let-7b-5p,hsa-let-7f-5p,hsa-miR-3918,hsa-miR-7160-3p,hsa-let-7d-5p,hsa-miR-193b-5p,hsa-miR-98-5p,hsa-let-7i-5p,hsa-miR-4685-5p,hsa-let-7a-5p,hsa-miR-765,hsa-miR-3190-3p,hsa-miR-6837-5p,hsa-miR-3620-5p,hsa-let-7c-5p,hsa-let-7e-5p,hsa-miR-6833-5p,hsa-miR-11181-3p
hsa_circRNA_100833	hsa_circRNA_100833	circRNA	NM_000062	SERPING1	protein_coding	5.61184436761915e-10	3.22240389533395e-07	148	21	115	0.182608695652174	101	0.207920792079208	2656	hsa-miR-4458,hsa-miR-1909-3p,hsa-miR-4500,hsa-miR-761,hsa-let-7f-5p,hsa-miR-3918,hsa-let-7d-5p,hsa-miR-4518,hsa-miR-98-5p,hsa-miR-6722-3p,hsa-miR-6510-5p,hsa-let-7i-5p,hsa-miR-4675,hsa-let-7g-5p,hsa-let-7a-5p,hsa-miR-6829-5p,hsa-let-7c-5p,hsa-let-7e-5p,hsa-miR-6865-5p,hsa-miR-6845-5p,hsa-miR-6762-5p
hsa_circRNA_100833	hsa_circRNA_100833	circRNA	NM_198687	KRTAP10-4	protein_coding	5.69270509829044e-07	4.86569892906627e-05	1001	19	115	0.165217391304348	122	0.155737704918033	2656	hsa-miR-1266-5p,hsa-miR-665,hsa-miR-5787,hsa-miR-761,hsa-miR-3918,hsa-miR-3127-5p,hsa-miR-6842-3p,hsa-miR-4518,hsa-miR-6504-5p,hsa-miR-3085-3p,hsa-miR-4291,hsa-miR-9851-5p,hsa-miR-6829-5p,hsa-miR-6817-5p,hsa-miR-103a-3p,hsa-miR-378g,hsa-miR-5584-3p,hsa-miR-4505,hsa-miR-107
hsa_circRNA_100833	hsa_circRNA_100833	circRNA	NM_016427	ELOA2	protein_coding	2.14682627336417e-08	4.28154224467347e-06	427	18	115	0.156521739130435	90	0.2	2656	hsa-miR-4458,hsa-miR-5787,hsa-miR-4500,hsa-miR-4726-5p,hsa-let-7b-5p,hsa-let-7f-5p,hsa-miR-3918,hsa-let-7d-5p,hsa-miR-98-5p,hsa-let-7i-5p,hsa-miR-4276,hsa-let-7g-5p,hsa-let-7a-5p,hsa-let-7c-5p,hsa-let-7e-5p,hsa-miR-4640-5p,hsa-miR-5584-3p,hsa-miR-4505
hsa_circRNA_100833	hsa_circRNA_100833	circRNA	ENST00000161006	PRSS22	protein_coding	8.27149352488177e-09	2.19780261801812e-06	320	19	115	0.165217391304348	95	0.2	2656	hsa-miR-4458,hsa-miR-2861,hsa-miR-1538,hsa-miR-4500,hsa-let-7b-5p,hsa-let-7f-5p,hsa-let-7d-5p,hsa-miR-4296,hsa-miR-193b-5p,hsa-miR-98-5p,hsa-let-7i-5p,hsa-miR-4745-3p,hsa-let-7g-5p,hsa-let-7a-5p,hsa-miR-766-5p,hsa-miR-765,hsa-let-7c-5p,hsa-let-7e-5p,hsa-miR-299-3p
hsa_circRNA_100833	hsa_circRNA_100833	circRNA	ENST00000372530	ABCC10	protein_coding	8.07102724441557e-10	4.39834999348858e-07	157	20	115	0.173913043478261	93	0.21505376344086	2656	hsa-miR-4458,hsa-miR-1266-5p,hsa-miR-1538,hsa-miR-4500,hsa-miR-4726-5p,hsa-let-7b-5p,hsa-miR-2467-3p,hsa-let-7f-5p,hsa-let-7d-5p,hsa-miR-98-5p,hsa-let-7i-5p,hsa-miR-4745-3p,hsa-let-7g-5p,hsa-let-7a-5p,hsa-miR-3190-3p,hsa-let-7c-5p,hsa-let-7e-5p,hsa-miR-8062,hsa-miR-4640-5p,hsa-miR-10400-3p
hsa_circRNA_100833	hsa_circRNA_100833	circRNA	NM_001017363	ARID3C	protein_coding	9.55456656342814e-07	7.27933754259826e-05	1122	19	115	0.165217391304348	126	0.150793650793651	2656	hsa-miR-4458,hsa-miR-5787,hsa-miR-1909-3p,hsa-miR-4500,hsa-let-7f-5p,hsa-let-7d-5p,hsa-miR-98-5p,hsa-miR-6722-3p,hsa-miR-6510-5p,hsa-let-7i-5p,hsa-miR-4685-5p,hsa-let-7g-5p,hsa-let-7a-5p,hsa-miR-3614-5p,hsa-let-7c-5p,hsa-let-7e-5p,hsa-miR-11181-3p,hsa-miR-6755-5p,hsa-miR-4505
hsa_circRNA_100833	hsa_circRNA_100833	circRNA	ENST00000329397	PTP4A3	protein_coding	2.05579530918566e-08	4.20788839864371e-06	418	24	115	0.208695652173913	157	0.152866242038217	2656	hsa-miR-5787,hsa-miR-1538,hsa-miR-4726-5p,hsa-miR-3918,hsa-miR-7160-3p,hsa-miR-6717-5p,hsa-miR-6842-3p,hsa-miR-6510-5p,hsa-miR-6504-5p,hsa-miR-4685-5p,hsa-miR-4268,hsa-miR-3085-3p,hsa-miR-6720-5p,hsa-miR-766-5p,hsa-miR-765,hsa-miR-6837-5p,hsa-miR-3620-5p,hsa-miR-11181-3p,hsa-miR-378g,hsa-miR-4640-5p,hsa-miR-6845-5p,hsa-miR-4505,hsa-miR-6762-5p,hsa-miR-299-3p
hsa_circRNA_100833	hsa_circRNA_100833	circRNA	NM_020371	AVEN	protein_coding	6.31758403278275e-12	1.58976427846125e-08	33	23	115	0.2	99	0.232323232323232	2656	hsa-miR-4458,hsa-miR-605-3p,hsa-miR-34a-3p,hsa-miR-4500,hsa-miR-4726-5p,hsa-let-7b-5p,hsa-let-7f-5p,hsa-let-7d-5p,hsa-miR-6842-3p,hsa-miR-98-5p,hsa-miR-548s,hsa-miR-6504-5p,hsa-let-7i-5p,hsa-miR-3085-3p,hsa-let-7g-5p,hsa-miR-4291,hsa-let-7a-5p,hsa-let-7c-5p,hsa-let-7e-5p,hsa-miR-103a-3p,hsa-miR-4640-5p,hsa-miR-8080,hsa-miR-107
hsa_circRNA_100833	hsa_circRNA_100833	circRNA	NM_213636	PDLIM7	protein_coding	2.86081597755105e-08	5.30945105005017e-06	459	21	115	0.182608695652174	124	0.169354838709677	2656	hsa-miR-4458,hsa-miR-605-3p,hsa-miR-4500,hsa-miR-761,hsa-miR-4726-5p,hsa-let-7b-5p,hsa-let-7f-5p,hsa-miR-3918,hsa-let-7d-5p,hsa-miR-98-5p,hsa-let-7i-5p,hsa-miR-4685-5p,hsa-let-7g-5p,hsa-let-7a-5p,hsa-miR-766-5p,hsa-miR-765,hsa-miR-6837-5p,hsa-miR-1324,hsa-let-7c-5p,hsa-let-7e-5p,hsa-miR-4640-5p
hsa_circRNA_100833	hsa_circRNA_100833	circRNA	NM_005009	NME4	protein_coding	3.37650000746583e-07	3.22862185201942e-05	894	20	115	0.173913043478261	130	0.153846153846154	2656	hsa-miR-4458,hsa-miR-5787,hsa-miR-4500,hsa-let-7b-5p,hsa-miR-2467-3p,hsa-let-7f-5p,hsa-let-7d-5p,hsa-miR-4296,hsa-miR-4265,hsa-miR-98-5p,hsa-let-7i-5p,hsa-miR-4322,hsa-let-7g-5p,hsa-let-7a-5p,hsa-miR-3620-5p,hsa-let-7c-5p,hsa-let-7e-5p,hsa-miR-378g,hsa-miR-4505,hsa-miR-299-3p
hsa_circRNA_100833	hsa_circRNA_100833	circRNA	NM_001350518	ABCC10	protein_coding	6.56509965828802e-10	3.6712208925739e-07	152	20	115	0.173913043478261	92	0.217391304347826	2656	hsa-miR-4458,hsa-miR-1266-5p,hsa-miR-1538,hsa-miR-4500,hsa-miR-4726-5p,hsa-let-7b-5p,hsa-miR-2467-3p,hsa-let-7f-5p,hsa-let-7d-5p,hsa-miR-98-5p,hsa-let-7i-5p,hsa-miR-4745-3p,hsa-let-7g-5p,hsa-let-7a-5p,hsa-miR-3190-3p,hsa-let-7c-5p,hsa-let-7e-5p,hsa-miR-8062,hsa-miR-4640-5p,hsa-miR-10400-3p
hsa_circRNA_100833	hsa_circRNA_100833	circRNA	ENST00000408890	POM121L12	protein_coding	1.36600332945724e-08	3.1270076952893e-06	373	23	115	0.2	142	0.161971830985915	2656	hsa-miR-4458,hsa-miR-605-3p,hsa-miR-4500,hsa-miR-761,hsa-miR-4726-5p,hsa-let-7b-5p,hsa-let-7f-5p,hsa-miR-3918,hsa-miR-7160-3p,hsa-miR-3127-5p,hsa-let-7d-5p,hsa-miR-98-5p,hsa-miR-6722-3p,hsa-miR-6510-5p,hsa-let-7i-5p,hsa-let-7g-5p,hsa-let-7a-5p,hsa-miR-765,hsa-miR-6829-5p,hsa-let-7c-5p,hsa-let-7e-5p,hsa-miR-11181-3p,hsa-miR-4640-5p
hsa_circRNA_100833	hsa_circRNA_100833	circRNA	ENST00000246194	RALY	protein_coding	4.0387013520096e-08	6.76209804843909e-06	511	23	115	0.2	150	0.153333333333333	2656	hsa-miR-4458,hsa-miR-5787,hsa-miR-4500,hsa-let-7b-5p,hsa-miR-2467-3p,hsa-let-7f-5p,hsa-let-7d-5p,hsa-miR-6842-3p,hsa-miR-4524b-3p,hsa-miR-589-3p,hsa-miR-98-5p,hsa-miR-6504-5p,hsa-let-7i-5p,hsa-miR-3187-3p,hsa-miR-3085-3p,hsa-let-7g-5p,hsa-let-7a-5p,hsa-miR-765,hsa-miR-4713-3p,hsa-let-7c-5p,hsa-let-7e-5p,hsa-miR-11181-3p,hsa-miR-4505
hsa_circRNA_100833	hsa_circRNA_100833	circRNA	ENST00000495303	MYD88	protein_coding	2.53827783922981e-09	9.48340503793993e-07	229	24	115	0.208695652173913	142	0.169014084507042	2656	hsa-miR-4458,hsa-miR-3138,hsa-miR-1266-5p,hsa-miR-1909-3p,hsa-let-7f-5p,hsa-miR-3918,hsa-miR-3127-5p,hsa-let-7d-5p,hsa-miR-4524b-3p,hsa-miR-6722-3p,hsa-miR-6504-5p,hsa-miR-4685-5p,hsa-miR-624-3p,hsa-miR-3085-3p,hsa-miR-4317,hsa-miR-765,hsa-miR-6837-5p,hsa-miR-1324,hsa-miR-5586-5p,hsa-let-7e-5p,hsa-miR-11181-3p,hsa-miR-4715-5p,hsa-miR-6787-3p,hsa-miR-218-1-3p
hsa_circRNA_100833	hsa_circRNA_100833	circRNA	ENST00000306730	AVEN	protein_coding	6.31758403278275e-12	1.58976427846125e-08	34	23	115	0.2	99	0.232323232323232	2656	hsa-miR-4458,hsa-miR-605-3p,hsa-miR-34a-3p,hsa-miR-4500,hsa-miR-4726-5p,hsa-let-7b-5p,hsa-let-7f-5p,hsa-let-7d-5p,hsa-miR-6842-3p,hsa-miR-98-5p,hsa-miR-548s,hsa-miR-6504-5p,hsa-let-7i-5p,hsa-miR-3085-3p,hsa-let-7g-5p,hsa-miR-4291,hsa-let-7a-5p,hsa-let-7c-5p,hsa-let-7e-5p,hsa-miR-103a-3p,hsa-miR-4640-5p,hsa-miR-8080,hsa-miR-107
hsa_circRNA_100833	hsa_circRNA_100833	circRNA	ENST00000392045	SP140	protein_coding	3.61986736067165e-11	4.96809249006057e-08	60	24	115	0.208695652173913	117	0.205128205128205	2656	hsa-miR-605-3p,hsa-let-7b-5p,hsa-miR-4769-3p,hsa-let-7f-5p,hsa-let-7d-5p,hsa-miR-6842-3p,hsa-miR-4296,hsa-miR-4265,hsa-miR-4538,hsa-miR-98-5p,hsa-miR-6504-5p,hsa-let-7i-5p,hsa-miR-4322,hsa-miR-3187-3p,hsa-miR-3085-3p,hsa-let-7g-5p,hsa-let-7a-5p,hsa-miR-765,hsa-miR-4795-5p,hsa-let-7c-5p,hsa-let-7e-5p,hsa-miR-6865-5p,hsa-miR-4453,hsa-miR-299-3p
hsa_circRNA_100833	hsa_circRNA_100833	circRNA	NM_020155	GPR137	protein_coding	1.13435614616878e-14	2.42633107884772e-10	4	19	115	0.165217391304348	48	0.395833333333333	2656	hsa-miR-4458,hsa-miR-4500,hsa-let-7b-5p,hsa-miR-2467-3p,hsa-let-7f-5p,hsa-let-7d-5p,hsa-miR-4296,hsa-miR-4265,hsa-miR-98-5p,hsa-let-7i-5p,hsa-miR-4322,hsa-let-7g-5p,hsa-let-7a-5p,hsa-miR-3190-3p,hsa-miR-6837-5p,hsa-let-7c-5p,hsa-let-7e-5p,hsa-miR-6833-5p,hsa-miR-6865-5p
hsa_circRNA_100833	hsa_circRNA_100833	circRNA	NM_182981	OSGIN1	protein_coding	2.7871929882874e-10	2.03817656146917e-07	117	20	115	0.173913043478261	88	0.227272727272727	2656	hsa-miR-2861,hsa-miR-1266-5p,hsa-miR-5787,hsa-miR-761,hsa-miR-525-3p,hsa-miR-3918,hsa-miR-3127-5p,hsa-miR-6842-3p,hsa-miR-4518,hsa-miR-6510-5p,hsa-miR-6504-5p,hsa-miR-4685-5p,hsa-miR-524-3p,hsa-miR-6837-5p,hsa-miR-4713-3p,hsa-miR-6829-5p,hsa-miR-3620-5p,hsa-miR-6784-5p,hsa-miR-6787-3p,hsa-miR-4505
hsa_circRNA_100833	hsa_circRNA_100833	circRNA	ENST00000253270	SLC35D2	protein_coding	2.8799083522639e-07	2.87178553383444e-05	856	19	115	0.165217391304348	117	0.162393162393162	2656	hsa-miR-4458,hsa-miR-5787,hsa-miR-4500,hsa-let-7b-5p,hsa-miR-4769-3p,hsa-let-7f-5p,hsa-miR-6745,hsa-let-7d-5p,hsa-miR-6842-3p,hsa-miR-98-5p,hsa-let-7i-5p,hsa-let-7g-5p,hsa-let-7a-5p,hsa-miR-4761-5p,hsa-let-7c-5p,hsa-let-7e-5p,hsa-miR-6817-5p,hsa-miR-4505,hsa-miR-363-5p
hsa_circRNA_100833	hsa_circRNA_100833	circRNA	ENST00000561293	MEIS3	protein_coding	6.98403755245147e-09	1.95688258193555e-06	303	24	115	0.208695652173913	149	0.161073825503356	2656	hsa-miR-4458,hsa-miR-2861,hsa-miR-605-3p,hsa-miR-1266-5p,hsa-miR-665,hsa-miR-5787,hsa-miR-4500,hsa-miR-761,hsa-let-7b-5p,hsa-miR-2467-3p,hsa-let-7f-5p,hsa-miR-3918,hsa-miR-7160-3p,hsa-miR-3127-5p,hsa-let-7d-5p,hsa-miR-4518,hsa-miR-98-5p,hsa-miR-6510-5p,hsa-let-7i-5p,hsa-let-7g-5p,hsa-let-7a-5p,hsa-let-7c-5p,hsa-let-7e-5p,hsa-miR-4505
hsa_circRNA_100833	hsa_circRNA_100833	circRNA	ENST00000219479	NME4	protein_coding	2.96166460333818e-07	2.92724964566796e-05	864	20	115	0.173913043478261	129	0.155038759689922	2656	hsa-miR-4458,hsa-miR-5787,hsa-miR-4500,hsa-let-7b-5p,hsa-miR-2467-3p,hsa-let-7f-5p,hsa-let-7d-5p,hsa-miR-4296,hsa-miR-4265,hsa-miR-98-5p,hsa-let-7i-5p,hsa-miR-4322,hsa-let-7g-5p,hsa-let-7a-5p,hsa-miR-3620-5p,hsa-let-7c-5p,hsa-let-7e-5p,hsa-miR-378g,hsa-miR-4505,hsa-miR-299-3p
hsa_circRNA_100833	hsa_circRNA_100833	circRNA	ENST00000266987	TARBP2	protein_coding	5.04747426833535e-11	6.21755249159845e-08	68	22	115	0.191304347826087	99	0.222222222222222	2656	hsa-miR-4458,hsa-miR-1909-3p,hsa-miR-4500,hsa-let-7b-5p,hsa-let-7f-5p,hsa-let-7d-5p,hsa-miR-6842-3p,hsa-miR-98-5p,hsa-miR-6510-5p,hsa-miR-6504-5p,hsa-let-7i-5p,hsa-miR-3085-3p,hsa-let-7g-5p,hsa-miR-6720-5p,hsa-let-7a-5p,hsa-miR-3620-5p,hsa-let-7c-5p,hsa-let-7e-5p,hsa-miR-103a-3p,hsa-miR-378g,hsa-miR-6787-3p,hsa-miR-107
hsa_circRNA_100833	hsa_circRNA_100833	circRNA	ENST00000296484	POC1A	protein_coding	1.00835110018903e-09	5.07485314293957e-07	170	24	115	0.208695652173913	136	0.176470588235294	2656	hsa-miR-4458,hsa-miR-3138,hsa-miR-4500,hsa-let-7b-5p,hsa-miR-2467-3p,hsa-let-7f-5p,hsa-miR-3918,hsa-miR-3127-5p,hsa-let-7d-5p,hsa-miR-98-5p,hsa-miR-6504-5p,hsa-let-7i-5p,hsa-miR-4685-5p,hsa-miR-3085-3p,hsa-let-7g-5p,hsa-let-7a-5p,hsa-miR-766-5p,hsa-miR-6837-5p,hsa-miR-4761-5p,hsa-miR-106a-3p,hsa-let-7c-5p,hsa-let-7e-5p,hsa-miR-8065,hsa-miR-6833-5p
hsa_circRNA_100833	hsa_circRNA_100833	circRNA	ENST00000617979	GALE	protein_coding	5.47908112329801e-09	1.66825346173356e-06	281	20	115	0.173913043478261	103	0.194174757281553	2656	hsa-miR-4458,hsa-miR-5787,hsa-let-7b-5p,hsa-let-7f-5p,hsa-miR-3918,hsa-miR-7160-3p,hsa-let-7d-5p,hsa-miR-193b-5p,hsa-miR-98-5p,hsa-let-7i-5p,hsa-miR-4685-5p,hsa-let-7a-5p,hsa-miR-765,hsa-miR-3190-3p,hsa-miR-6837-5p,hsa-miR-3620-5p,hsa-let-7c-5p,hsa-let-7e-5p,hsa-miR-6833-5p,hsa-miR-11181-3p
hsa_circRNA_100833	hsa_circRNA_100833	circRNA	ENST00000378615	C11orf49	protein_coding	9.13163217366052e-09	2.38924827374326e-06	327	25	115	0.217391304347826	163	0.153374233128834	2656	hsa-miR-5787,hsa-miR-4726-5p,hsa-miR-2467-3p,hsa-miR-6842-3p,hsa-miR-4296,hsa-miR-4265,hsa-miR-4538,hsa-miR-6504-5p,hsa-miR-624-3p,hsa-miR-4675,hsa-miR-4322,hsa-miR-3085-3p,hsa-miR-4291,hsa-miR-4761-5p,hsa-miR-3620-5p,hsa-miR-6784-5p,hsa-miR-6865-5p,hsa-miR-4453,hsa-miR-103a-3p,hsa-miR-378g,hsa-miR-4640-5p,hsa-miR-6845-5p,hsa-miR-4505,hsa-miR-6762-5p,hsa-miR-107
hsa_circRNA_100833	hsa_circRNA_100833	circRNA	NM_001286990	SLC35D2	protein_coding	2.50087591745958e-07	2.58308446991958e-05	827	19	115	0.165217391304348	116	0.163793103448276	2656	hsa-miR-4458,hsa-miR-5787,hsa-miR-4500,hsa-let-7b-5p,hsa-miR-4769-3p,hsa-let-7f-5p,hsa-miR-6745,hsa-let-7d-5p,hsa-miR-6842-3p,hsa-miR-98-5p,hsa-let-7i-5p,hsa-let-7g-5p,hsa-let-7a-5p,hsa-miR-4761-5p,hsa-let-7c-5p,hsa-let-7e-5p,hsa-miR-6817-5p,hsa-miR-4505,hsa-miR-363-5p
hsa_circRNA_100833	hsa_circRNA_100833	circRNA	ENST00000355716	TNFRSF14	protein_coding	8.98133678571508e-10	4.7433655105692e-07	162	27	115	0.234782608695652	170	0.158823529411765	2656	hsa-miR-2861,hsa-miR-3138,hsa-miR-1266-5p,hsa-miR-5787,hsa-miR-1909-3p,hsa-miR-761,hsa-miR-876-3p,hsa-miR-7156-3p,hsa-miR-7160-3p,hsa-miR-589-3p,hsa-miR-193b-5p,hsa-miR-6512-3p,hsa-miR-6722-3p,hsa-miR-6510-5p,hsa-miR-4685-5p,hsa-miR-4268,hsa-miR-6720-5p,hsa-miR-765,hsa-miR-5196-3p,hsa-miR-6837-5p,hsa-miR-3620-5p,hsa-miR-11181-3p,hsa-miR-6784-5p,hsa-miR-378g,hsa-miR-218-1-3p,hsa-miR-4505,hsa-miR-2…
hsa_circRNA_100833	hsa_circRNA_100833	circRNA	NM_003258	TK1	protein_coding	7.14743625360744e-12	1.65275770536796e-08	37	33	115	0.28695652173913	208	0.158653846153846	2656	hsa-miR-4458,hsa-miR-1266-5p,hsa-miR-5787,hsa-miR-4500,hsa-miR-4726-5p,hsa-let-7b-5p,hsa-miR-2467-3p,hsa-let-7f-5p,hsa-let-7d-5p,hsa-miR-6842-3p,hsa-miR-4296,hsa-miR-4265,hsa-miR-4518,hsa-miR-98-5p,hsa-miR-6512-3p,hsa-let-7i-5p,hsa-miR-4322,hsa-let-7g-5p,hsa-miR-6720-5p,hsa-miR-4291,hsa-let-7a-5p,hsa-miR-4713-3p,hsa-miR-4761-5p,hsa-let-7c-5p,hsa-let-7e-5p,hsa-miR-8065,hsa-miR-6833-5p,hsa-miR-103a…
hsa_circRNA_100833	hsa_circRNA_100833	circRNA	ENST00000392634	INF2	protein_coding	8.76630256475339e-14	1.06925461329956e-09	7	39	115	0.339130434782609	251	0.155378486055777	2656	hsa-miR-2861,hsa-miR-3138,hsa-miR-1266-5p,hsa-miR-665,hsa-miR-5787,hsa-miR-1909-3p,hsa-miR-4726-5p,hsa-miR-2467-3p,hsa-miR-4769-3p,hsa-miR-3918,hsa-miR-7156-3p,hsa-miR-7160-3p,hsa-miR-3127-5p,hsa-miR-4296,hsa-miR-4265,hsa-miR-193b-5p,hsa-miR-4518,hsa-miR-548s,hsa-miR-6512-3p,hsa-miR-6722-3p,hsa-miR-4685-5p,hsa-miR-4322,hsa-miR-3187-3p,hsa-miR-6720-5p,hsa-miR-3614-5p,hsa-miR-6837-5p,hsa-miR-9851-5…
hsa_circRNA_100833	hsa_circRNA_100833	circRNA	NM_000424	KRT5	protein_coding	1.50606849011469e-12	5.85710035805601e-09	21	24	115	0.208695652173913	102	0.235294117647059	2656	hsa-miR-4458,hsa-miR-605-3p,hsa-miR-5787,hsa-miR-1909-3p,hsa-miR-4500,hsa-miR-761,hsa-let-7b-5p,hsa-let-7f-5p,hsa-let-7d-5p,hsa-miR-98-5p,hsa-miR-6722-3p,hsa-miR-6510-5p,hsa-let-7i-5p,hsa-miR-4685-5p,hsa-let-7g-5p,hsa-miR-4291,hsa-let-7a-5p,hsa-miR-3614-5p,hsa-miR-3620-5p,hsa-let-7c-5p,hsa-miR-6845-5p,hsa-miR-4505,hsa-miR-203a-5p,hsa-miR-6762-5p
hsa_circRNA_100833	hsa_circRNA_100833	circRNA	NM_005886	KATNB1	protein_coding	1.87635374524881e-07	2.08489706150647e-05	769	19	115	0.165217391304348	114	0.166666666666667	2656	hsa-miR-1909-3p,hsa-miR-761,hsa-miR-4726-5p,hsa-miR-2467-3p,hsa-miR-3127-5p,hsa-miR-4296,hsa-miR-4265,hsa-miR-6722-3p,hsa-miR-6510-5p,hsa-miR-4685-5p,hsa-miR-4675,hsa-miR-4322,hsa-miR-6837-5p,hsa-miR-6829-5p,hsa-miR-3620-5p,hsa-miR-6865-5p,hsa-miR-4640-5p,hsa-miR-6845-5p,hsa-miR-6762-5p
hsa_circRNA_100833	hsa_circRNA_100833	circRNA	NM_016487	MTRES1	protein_coding	2.03091656038184e-08	4.1769509392584e-06	416	19	115	0.165217391304348	100	0.19	2656	hsa-miR-4458,hsa-miR-1909-3p,hsa-miR-4500,hsa-miR-761,hsa-let-7b-5p,hsa-let-7f-5p,hsa-miR-6745,hsa-let-7d-5p,hsa-miR-98-5p,hsa-miR-6722-3p,hsa-let-7i-5p,hsa-miR-624-3p,hsa-let-7g-5p,hsa-let-7a-5p,hsa-miR-4761-5p,hsa-let-7c-5p,hsa-let-7e-5p,hsa-miR-299-3p,hsa-miR-363-5p
hsa_circRNA_100833	hsa_circRNA_100833	circRNA	NM_033450	ABCC10	protein_coding	6.56509965828802e-10	3.6712208925739e-07	153	20	115	0.173913043478261	92	0.217391304347826	2656	hsa-miR-4458,hsa-miR-1266-5p,hsa-miR-1538,hsa-miR-4500,hsa-miR-4726-5p,hsa-let-7b-5p,hsa-miR-2467-3p,hsa-let-7f-5p,hsa-let-7d-5p,hsa-miR-98-5p,hsa-let-7i-5p,hsa-miR-4745-3p,hsa-let-7g-5p,hsa-let-7a-5p,hsa-miR-3190-3p,hsa-let-7c-5p,hsa-let-7e-5p,hsa-miR-8062,hsa-miR-4640-5p,hsa-miR-10400-3p
hsa_circRNA_100833	hsa_circRNA_100833	circRNA	NM_001161581	POC1A	protein_coding	5.26554612740032e-09	1.62638843165385e-06	277	24	115	0.208695652173913	147	0.163265306122449	2656	hsa-miR-4458,hsa-miR-3138,hsa-miR-4500,hsa-let-7b-5p,hsa-miR-2467-3p,hsa-let-7f-5p,hsa-miR-3918,hsa-miR-3127-5p,hsa-let-7d-5p,hsa-miR-98-5p,hsa-miR-6504-5p,hsa-let-7i-5p,hsa-miR-4685-5p,hsa-miR-3085-3p,hsa-let-7g-5p,hsa-let-7a-5p,hsa-miR-766-5p,hsa-miR-6837-5p,hsa-miR-4761-5p,hsa-miR-106a-3p,hsa-let-7c-5p,hsa-let-7e-5p,hsa-miR-8065,hsa-miR-6833-5p
hsa_circRNA_100833	hsa_circRNA_100833	circRNA	NM_144779	FXYD5	protein_coding	1.00001096616576e-09	5.07485314293957e-07	167	21	115	0.182608695652174	104	0.201923076923077	2656	hsa-miR-4458,hsa-miR-5787,hsa-miR-1909-3p,hsa-miR-4500,hsa-miR-761,hsa-miR-525-3p,hsa-let-7b-5p,hsa-miR-2467-3p,hsa-let-7f-5p,hsa-let-7d-5p,hsa-miR-98-5p,hsa-miR-6722-3p,hsa-miR-6510-5p,hsa-let-7i-5p,hsa-miR-524-3p,hsa-let-7g-5p,hsa-let-7a-5p,hsa-miR-9851-5p,hsa-let-7c-5p,hsa-let-7e-5p,hsa-miR-4505
hsa_circRNA_100833	hsa_circRNA_100833	circRNA	ENST00000555938	AC011448.1	protein_coding	8.27149352488177e-09	2.19780261801812e-06	321	19	115	0.165217391304348	95	0.2	2656	hsa-miR-5787,hsa-miR-4726-5p,hsa-miR-2467-3p,hsa-miR-6745,hsa-miR-4296,hsa-miR-4265,hsa-miR-6512-3p,hsa-miR-4685-5p,hsa-miR-4322,hsa-miR-6720-5p,hsa-miR-766-5p,hsa-miR-765,hsa-miR-6837-5p,hsa-miR-3620-5p,hsa-miR-378g,hsa-miR-4640-5p,hsa-miR-218-1-3p,hsa-miR-4505,hsa-miR-299-3p
hsa_circRNA_100833	hsa_circRNA_100833	circRNA	NM_001009813	MEIS3	protein_coding	6.98403755245147e-09	1.95688258193555e-06	304	24	115	0.208695652173913	149	0.161073825503356	2656	hsa-miR-4458,hsa-miR-2861,hsa-miR-605-3p,hsa-miR-1266-5p,hsa-miR-665,hsa-miR-5787,hsa-miR-4500,hsa-miR-761,hsa-let-7b-5p,hsa-miR-2467-3p,hsa-let-7f-5p,hsa-miR-3918,hsa-miR-7160-3p,hsa-miR-3127-5p,hsa-let-7d-5p,hsa-miR-4518,hsa-miR-98-5p,hsa-miR-6510-5p,hsa-let-7i-5p,hsa-let-7g-5p,hsa-let-7a-5p,hsa-let-7c-5p,hsa-let-7e-5p,hsa-miR-4505
hsa_circRNA_100833	hsa_circRNA_100833	circRNA	NM_012268	PLD3	protein_coding	7.81479564740984e-08	1.08125095271586e-05	614	21	115	0.182608695652174	131	0.16030534351145	2656	hsa-miR-4458,hsa-miR-1909-3p,hsa-miR-4500,hsa-miR-4726-5p,hsa-let-7b-5p,hsa-let-7f-5p,hsa-miR-6745,hsa-let-7d-5p,hsa-miR-98-5p,hsa-miR-6722-3p,hsa-miR-6510-5p,hsa-let-7i-5p,hsa-let-7g-5p,hsa-let-7a-5p,hsa-let-7c-5p,hsa-let-7e-5p,hsa-miR-6784-5p,hsa-miR-6865-5p,hsa-miR-4640-5p,hsa-miR-6845-5p,hsa-miR-6762-5p
hsa_circRNA_100833	hsa_circRNA_100833	circRNA	NM_001275	CHGA	protein_coding	1.8155454360214e-08	3.79031200801623e-06	408	21	115	0.182608695652174	121	0.173553719008264	2656	hsa-miR-525-3p,hsa-miR-4726-5p,hsa-miR-1206,hsa-miR-3918,hsa-miR-589-3p,hsa-miR-4685-5p,hsa-miR-524-3p,hsa-miR-766-5p,hsa-miR-6837-5p,hsa-miR-6829-5p,hsa-miR-3620-5p,hsa-miR-6774-5p,hsa-miR-103a-3p,hsa-miR-378g,hsa-miR-635,hsa-miR-4640-5p,hsa-miR-6787-3p,hsa-miR-6845-5p,hsa-miR-5584-3p,hsa-miR-6762-5p,hsa-miR-107
hsa_circRNA_100833	hsa_circRNA_100833	circRNA	ENST00000417495	SP140	protein_coding	3.61986736067165e-11	4.96809249006057e-08	61	24	115	0.208695652173913	117	0.205128205128205	2656	hsa-miR-605-3p,hsa-let-7b-5p,hsa-miR-4769-3p,hsa-let-7f-5p,hsa-let-7d-5p,hsa-miR-6842-3p,hsa-miR-4296,hsa-miR-4265,hsa-miR-4538,hsa-miR-98-5p,hsa-miR-6504-5p,hsa-let-7i-5p,hsa-miR-4322,hsa-miR-3187-3p,hsa-miR-3085-3p,hsa-let-7g-5p,hsa-let-7a-5p,hsa-miR-765,hsa-miR-4795-5p,hsa-let-7c-5p,hsa-let-7e-5p,hsa-miR-6865-5p,hsa-miR-4453,hsa-miR-299-3p
hsa_circRNA_100833	hsa_circRNA_100833	circRNA	NM_012200	B3GAT3	protein_coding	8.27038506307082e-10	4.45029940393845e-07	159	25	115	0.217391304347826	146	0.171232876712329	2656	hsa-miR-4458,hsa-miR-2861,hsa-miR-4500,hsa-miR-761,hsa-let-7b-5p,hsa-let-7f-5p,hsa-miR-3918,hsa-let-7d-5p,hsa-miR-4524b-3p,hsa-miR-4265,hsa-miR-98-5p,hsa-miR-6512-3p,hsa-let-7i-5p,hsa-miR-4268,hsa-miR-624-3p,hsa-miR-4322,hsa-let-7g-5p,hsa-miR-6720-5p,hsa-let-7a-5p,hsa-miR-6829-5p,hsa-let-7c-5p,hsa-let-7e-5p,hsa-miR-378g,hsa-miR-6787-3p,hsa-miR-6762-5p
hsa_circRNA_100833	hsa_circRNA_100833	circRNA	ENST00000586790	CCDC106	protein_coding	1.53272703129062e-07	1.79639807319402e-05	730	21	115	0.182608695652174	136	0.154411764705882	2656	hsa-miR-665,hsa-miR-5787,hsa-miR-1538,hsa-miR-1909-3p,hsa-miR-4726-5p,hsa-miR-6745,hsa-miR-6722-3p,hsa-miR-4685-5p,hsa-miR-4268,hsa-miR-4745-3p,hsa-miR-766-5p,hsa-miR-765,hsa-miR-6837-5p,hsa-miR-11181-3p,hsa-miR-6784-5p,hsa-miR-4640-5p,hsa-miR-6845-5p,hsa-miR-4505,hsa-miR-6125,hsa-miR-6762-5p,hsa-miR-363-5p
hsa_circRNA_100833	hsa_circRNA_100833	circRNA	ENST00000332567	ELOA2	protein_coding	2.14682627336417e-08	4.28154224467347e-06	429	18	115	0.156521739130435	90	0.2	2656	hsa-miR-4458,hsa-miR-5787,hsa-miR-4500,hsa-miR-4726-5p,hsa-let-7b-5p,hsa-let-7f-5p,hsa-miR-3918,hsa-let-7d-5p,hsa-miR-98-5p,hsa-let-7i-5p,hsa-miR-4276,hsa-let-7g-5p,hsa-let-7a-5p,hsa-let-7c-5p,hsa-let-7e-5p,hsa-miR-4640-5p,hsa-miR-5584-3p,hsa-miR-4505
hsa_circRNA_100833	hsa_circRNA_100833	circRNA	ENST00000443433	MYD88	protein_coding	9.98555018904461e-09	2.55027971066949e-06	335	18	115	0.156521739130435	86	0.209302325581395	2656	hsa-miR-4458,hsa-miR-1266-5p,hsa-miR-1909-3p,hsa-let-7f-5p,hsa-miR-3918,hsa-miR-3127-5p,hsa-let-7d-5p,hsa-miR-4524b-3p,hsa-miR-6722-3p,hsa-miR-4685-5p,hsa-miR-624-3p,hsa-miR-4317,hsa-miR-765,hsa-miR-6837-5p,hsa-miR-1324,hsa-let-7e-5p,hsa-miR-11181-3p,hsa-miR-4715-5p
hsa_circRNA_100833	hsa_circRNA_100833	circRNA	ENST00000324593	ZNF410	protein_coding	6.91751327027547e-08	9.86414333963714e-06	600	22	115	0.191304347826087	142	0.154929577464789	2656	hsa-miR-4458,hsa-miR-665,hsa-miR-4500,hsa-miR-4726-5p,hsa-let-7b-5p,hsa-let-7f-5p,hsa-miR-7156-3p,hsa-let-7d-5p,hsa-miR-4296,hsa-miR-4265,hsa-miR-98-5p,hsa-let-7i-5p,hsa-miR-4675,hsa-miR-4322,hsa-let-7g-5p,hsa-let-7a-5p,hsa-miR-96-3p,hsa-miR-4511,hsa-miR-3620-5p,hsa-let-7c-5p,hsa-let-7e-5p,hsa-miR-3910
hsa_circRNA_100833	hsa_circRNA_100833	circRNA	ENST00000328504	SPATA8	protein_coding	9.5214064584607e-07	7.27933754259826e-05	1115	18	115	0.156521739130435	114	0.157894736842105	2656	hsa-miR-4458,hsa-miR-4500,hsa-let-7b-5p,hsa-miR-1206,hsa-let-7f-5p,hsa-let-7d-5p,hsa-miR-193b-5p,hsa-miR-98-5p,hsa-let-7i-5p,hsa-miR-4675,hsa-let-7g-5p,hsa-let-7a-5p,hsa-miR-6837-5p,hsa-miR-3620-5p,hsa-let-7c-5p,hsa-let-7e-5p,hsa-miR-6755-5p,hsa-miR-378g
hsa_circRNA_100833	hsa_circRNA_100833	circRNA	NM_007001	SLC35D2	protein_coding	2.50087591745958e-07	2.58308446991958e-05	828	19	115	0.165217391304348	116	0.163793103448276	2656	hsa-miR-4458,hsa-miR-5787,hsa-miR-4500,hsa-let-7b-5p,hsa-miR-4769-3p,hsa-let-7f-5p,hsa-miR-6745,hsa-let-7d-5p,hsa-miR-6842-3p,hsa-miR-98-5p,hsa-let-7i-5p,hsa-let-7g-5p,hsa-let-7a-5p,hsa-miR-4761-5p,hsa-let-7c-5p,hsa-let-7e-5p,hsa-miR-6817-5p,hsa-miR-4505,hsa-miR-363-5p
hsa_circRNA_100833	hsa_circRNA_100833	circRNA	NM_007237	SP140	protein_coding	3.61986736067165e-11	4.96809249006057e-08	62	24	115	0.208695652173913	117	0.205128205128205	2656	hsa-miR-605-3p,hsa-let-7b-5p,hsa-miR-4769-3p,hsa-let-7f-5p,hsa-let-7d-5p,hsa-miR-6842-3p,hsa-miR-4296,hsa-miR-4265,hsa-miR-4538,hsa-miR-98-5p,hsa-miR-6504-5p,hsa-let-7i-5p,hsa-miR-4322,hsa-miR-3187-3p,hsa-miR-3085-3p,hsa-let-7g-5p,hsa-let-7a-5p,hsa-miR-765,hsa-miR-4795-5p,hsa-let-7c-5p,hsa-let-7e-5p,hsa-miR-6865-5p,hsa-miR-4453,hsa-miR-299-3p
hsa_circRNA_100833	hsa_circRNA_100833	circRNA	ENST00000396988	PLEKHG6	protein_coding	5.90945086780592e-08	8.80837626041357e-06	573	21	115	0.182608695652174	129	0.162790697674419	2656	hsa-miR-4458,hsa-miR-1909-3p,hsa-miR-4500,hsa-miR-4726-5p,hsa-let-7b-5p,hsa-let-7f-5p,hsa-let-7d-5p,hsa-miR-4524b-3p,hsa-miR-98-5p,hsa-miR-6722-3p,hsa-let-7i-5p,hsa-let-7g-5p,hsa-let-7a-5p,hsa-miR-6837-5p,hsa-miR-4713-3p,hsa-let-7c-5p,hsa-let-7e-5p,hsa-miR-378g,hsa-miR-4640-5p,hsa-miR-5584-3p,hsa-miR-10400-3p
hsa_circRNA_100833	hsa_circRNA_100833	circRNA	ENST00000374737	VSIG4	protein_coding	1.57136944898631e-08	3.45612409553652e-06	388	23	115	0.2	143	0.160839160839161	2656	hsa-miR-4458,hsa-miR-605-3p,hsa-miR-665,hsa-miR-4500,hsa-let-7b-5p,hsa-miR-2467-3p,hsa-let-7f-5p,hsa-miR-7160-3p,hsa-let-7d-5p,hsa-miR-98-5p,hsa-miR-6510-5p,hsa-let-7i-5p,hsa-miR-4685-5p,hsa-let-7g-5p,hsa-miR-4291,hsa-let-7a-5p,hsa-miR-765,hsa-miR-6837-5p,hsa-miR-9851-5p,hsa-miR-5586-5p,hsa-let-7c-5p,hsa-let-7e-5p,hsa-miR-11181-3p
hsa_circRNA_100833	hsa_circRNA_100833	circRNA	ENST00000409587	PLD3	protein_coding	5.90945086780592e-08	8.80837626041357e-06	574	21	115	0.182608695652174	129	0.162790697674419	2656	hsa-miR-4458,hsa-miR-1909-3p,hsa-miR-4500,hsa-miR-4726-5p,hsa-let-7b-5p,hsa-let-7f-5p,hsa-miR-6745,hsa-let-7d-5p,hsa-miR-98-5p,hsa-miR-6722-3p,hsa-miR-6510-5p,hsa-let-7i-5p,hsa-let-7g-5p,hsa-let-7a-5p,hsa-let-7c-5p,hsa-let-7e-5p,hsa-miR-6784-5p,hsa-miR-6865-5p,hsa-miR-4640-5p,hsa-miR-6845-5p,hsa-miR-6762-5p
hsa_circRNA_100833	hsa_circRNA_100833	circRNA	ENST00000216492	CHGA	protein_coding	3.31800218549997e-08	5.87746648006224e-06	483	21	115	0.182608695652174	125	0.168	2656	hsa-miR-525-3p,hsa-miR-4726-5p,hsa-miR-1206,hsa-miR-3918,hsa-miR-589-3p,hsa-miR-4685-5p,hsa-miR-524-3p,hsa-miR-766-5p,hsa-miR-6837-5p,hsa-miR-6829-5p,hsa-miR-3620-5p,hsa-miR-6774-5p,hsa-miR-103a-3p,hsa-miR-378g,hsa-miR-635,hsa-miR-4640-5p,hsa-miR-6787-3p,hsa-miR-6845-5p,hsa-miR-5584-3p,hsa-miR-6762-5p,hsa-miR-107
hsa_circRNA_100833	hsa_circRNA_100833	circRNA	ENST00000375259	SLC35D2	protein_coding	2.8799083522639e-07	2.87178553383444e-05	857	19	115	0.165217391304348	117	0.162393162393162	2656	hsa-miR-4458,hsa-miR-5787,hsa-miR-4500,hsa-let-7b-5p,hsa-miR-4769-3p,hsa-let-7f-5p,hsa-miR-6745,hsa-let-7d-5p,hsa-miR-6842-3p,hsa-miR-98-5p,hsa-let-7i-5p,hsa-let-7g-5p,hsa-let-7a-5p,hsa-miR-4761-5p,hsa-let-7c-5p,hsa-let-7e-5p,hsa-miR-6817-5p,hsa-miR-4505,hsa-miR-363-5p
hsa_circRNA_100833	hsa_circRNA_100833	circRNA	NM_134324	TARBP2	protein_coding	5.04747426833535e-11	6.21755249159845e-08	69	22	115	0.191304347826087	99	0.222222222222222	2656	hsa-miR-4458,hsa-miR-1909-3p,hsa-miR-4500,hsa-let-7b-5p,hsa-let-7f-5p,hsa-let-7d-5p,hsa-miR-6842-3p,hsa-miR-98-5p,hsa-miR-6510-5p,hsa-miR-6504-5p,hsa-let-7i-5p,hsa-miR-3085-3p,hsa-let-7g-5p,hsa-miR-6720-5p,hsa-let-7a-5p,hsa-miR-3620-5p,hsa-let-7c-5p,hsa-let-7e-5p,hsa-miR-103a-3p,hsa-miR-378g,hsa-miR-6787-3p,hsa-miR-107
hsa_circRNA_100833	hsa_circRNA_100833	circRNA	NM_198229	RGS12	protein_coding	2.26673698359569e-10	1.86478348887e-07	103	19	115	0.165217391304348	78	0.243589743589744	2656	hsa-miR-5787,hsa-miR-761,hsa-miR-4726-5p,hsa-miR-3918,hsa-miR-6842-3p,hsa-miR-6504-5p,hsa-miR-4685-5p,hsa-miR-3085-3p,hsa-miR-6837-5p,hsa-miR-6829-5p,hsa-miR-3620-5p,hsa-miR-6784-5p,hsa-miR-378g,hsa-miR-4640-5p,hsa-miR-4715-5p,hsa-miR-6845-5p,hsa-miR-4505,hsa-miR-10400-3p,hsa-miR-6762-5p
hsa_circRNA_100833	hsa_circRNA_100833	circRNA	NM_003741	CHRD	protein_coding	1.80518950758845e-08	3.79031200801623e-06	406	23	115	0.2	144	0.159722222222222	2656	hsa-miR-4458,hsa-miR-1266-5p,hsa-miR-1538,hsa-miR-4500,hsa-miR-761,hsa-let-7b-5p,hsa-let-7f-5p,hsa-let-7d-5p,hsa-miR-4518,hsa-miR-98-5p,hsa-let-7i-5p,hsa-miR-4745-3p,hsa-let-7g-5p,hsa-let-7a-5p,hsa-miR-766-5p,hsa-miR-3614-5p,hsa-miR-765,hsa-miR-5196-3p,hsa-let-7c-5p,hsa-let-7e-5p,hsa-miR-378g,hsa-miR-6787-3p,hsa-miR-203a-5p
hsa_circRNA_100833	hsa_circRNA_100833	circRNA	NM_001309242	MYO15B	protein_coding	1.03404381501171e-07	1.32441198689778e-05	668	19	115	0.165217391304348	110	0.172727272727273	2656	hsa-miR-2861,hsa-miR-5787,hsa-miR-7156-3p,hsa-miR-4296,hsa-miR-4265,hsa-miR-6504-5p,hsa-miR-4675,hsa-miR-4322,hsa-miR-3085-3p,hsa-miR-1245a,hsa-miR-5196-3p,hsa-miR-3620-5p,hsa-miR-6774-5p,hsa-miR-378g,hsa-miR-6759-5p,hsa-miR-8062,hsa-miR-4505,hsa-miR-6762-5p,hsa-miR-299-3p
hsa_circRNA_100833	hsa_circRNA_100833	circRNA	NM_022119	PRSS22	protein_coding	8.27149352488177e-09	2.19780261801812e-06	322	19	115	0.165217391304348	95	0.2	2656	hsa-miR-4458,hsa-miR-2861,hsa-miR-1538,hsa-miR-4500,hsa-let-7b-5p,hsa-let-7f-5p,hsa-let-7d-5p,hsa-miR-4296,hsa-miR-193b-5p,hsa-miR-98-5p,hsa-let-7i-5p,hsa-miR-4745-3p,hsa-let-7g-5p,hsa-let-7a-5p,hsa-miR-766-5p,hsa-miR-765,hsa-let-7c-5p,hsa-let-7e-5p,hsa-miR-299-3p
hsa_circRNA_100833	hsa_circRNA_100833	circRNA	ENST00000272430	RTKN	protein_coding	5.25556522356227e-08	8.16071958979203e-06	551	18	115	0.156521739130435	95	0.189473684210526	2656	hsa-miR-4458,hsa-miR-665,hsa-let-7b-5p,hsa-miR-2467-3p,hsa-let-7f-5p,hsa-miR-7156-3p,hsa-let-7d-5p,hsa-miR-98-5p,hsa-miR-548s,hsa-miR-6722-3p,hsa-let-7i-5p,hsa-let-7g-5p,hsa-let-7a-5p,hsa-miR-5196-3p,hsa-let-7c-5p,hsa-let-7e-5p,hsa-miR-218-1-3p,hsa-miR-299-3p
hsa_circRNA_100833	hsa_circRNA_100833	circRNA	ENST00000252242	KRT5	protein_coding	1.50606849011469e-12	5.85710035805601e-09	22	24	115	0.208695652173913	102	0.235294117647059	2656	hsa-miR-4458,hsa-miR-605-3p,hsa-miR-5787,hsa-miR-1909-3p,hsa-miR-4500,hsa-miR-761,hsa-let-7b-5p,hsa-let-7f-5p,hsa-let-7d-5p,hsa-miR-98-5p,hsa-miR-6722-3p,hsa-miR-6510-5p,hsa-let-7i-5p,hsa-miR-4685-5p,hsa-let-7g-5p,hsa-miR-4291,hsa-let-7a-5p,hsa-miR-3614-5p,hsa-miR-3620-5p,hsa-let-7c-5p,hsa-miR-6845-5p,hsa-miR-4505,hsa-miR-203a-5p,hsa-miR-6762-5p
hsa_circRNA_100833	hsa_circRNA_100833	circRNA	NM_007268	VSIG4	protein_coding	1.57136944898631e-08	3.45612409553652e-06	389	23	115	0.2	143	0.160839160839161	2656	hsa-miR-4458,hsa-miR-605-3p,hsa-miR-665,hsa-miR-4500,hsa-let-7b-5p,hsa-miR-2467-3p,hsa-let-7f-5p,hsa-miR-7160-3p,hsa-let-7d-5p,hsa-miR-98-5p,hsa-miR-6510-5p,hsa-let-7i-5p,hsa-miR-4685-5p,hsa-let-7g-5p,hsa-miR-4291,hsa-let-7a-5p,hsa-miR-765,hsa-miR-6837-5p,hsa-miR-9851-5p,hsa-miR-5586-5p,hsa-let-7c-5p,hsa-let-7e-5p,hsa-miR-11181-3p
hsa_circRNA_100833	hsa_circRNA_100833	circRNA	ENST00000316634	SNAPC5	protein_coding	2.07721032631842e-06	0.000128226523159561	1386	18	115	0.156521739130435	120	0.15	2656	hsa-miR-4458,hsa-miR-4500,hsa-let-7b-5p,hsa-let-7f-5p,hsa-miR-3918,hsa-miR-7160-3p,hsa-let-7d-5p,hsa-miR-98-5p,hsa-let-7i-5p,hsa-miR-4685-5p,hsa-let-7g-5p,hsa-let-7a-5p,hsa-miR-5196-3p,hsa-miR-6837-5p,hsa-miR-1324,hsa-let-7c-5p,hsa-let-7e-5p,hsa-miR-5584-3p
hsa_circRNA_100833	hsa_circRNA_100833	circRNA	ENST00000344733	RGS12	protein_coding	2.26673698359569e-10	1.86478348887e-07	104	19	115	0.165217391304348	78	0.243589743589744	2656	hsa-miR-5787,hsa-miR-761,hsa-miR-4726-5p,hsa-miR-3918,hsa-miR-6842-3p,hsa-miR-6504-5p,hsa-miR-4685-5p,hsa-miR-3085-3p,hsa-miR-6837-5p,hsa-miR-6829-5p,hsa-miR-3620-5p,hsa-miR-6784-5p,hsa-miR-378g,hsa-miR-4640-5p,hsa-miR-4715-5p,hsa-miR-6845-5p,hsa-miR-4505,hsa-miR-10400-3p,hsa-miR-6762-5p
hsa_circRNA_100833	hsa_circRNA_100833	circRNA	ENST00000379661	KATNB1	protein_coding	1.87635374524881e-07	2.08489706150647e-05	770	19	115	0.165217391304348	114	0.166666666666667	2656	hsa-miR-1909-3p,hsa-miR-761,hsa-miR-4726-5p,hsa-miR-2467-3p,hsa-miR-3127-5p,hsa-miR-4296,hsa-miR-4265,hsa-miR-6722-3p,hsa-miR-6510-5p,hsa-miR-4685-5p,hsa-miR-4675,hsa-miR-4322,hsa-miR-6837-5p,hsa-miR-6829-5p,hsa-miR-3620-5p,hsa-miR-6865-5p,hsa-miR-4640-5p,hsa-miR-6845-5p,hsa-miR-6762-5p
hsa_circRNA_100833	hsa_circRNA_100833	circRNA	NM_024933	ANKRD53	protein_coding	1.32377237148821e-12	5.85710035805601e-09	17	36	115	0.31304347826087	233	0.15450643776824	2656	hsa-miR-4458,hsa-miR-3677-5p,hsa-miR-1266-5p,hsa-miR-665,hsa-miR-1538,hsa-miR-4500,hsa-let-7b-5p,hsa-miR-2467-3p,hsa-let-7f-5p,hsa-miR-6745,hsa-miR-7156-3p,hsa-let-7d-5p,hsa-miR-4296,hsa-miR-4265,hsa-miR-193b-5p,hsa-miR-4538,hsa-miR-4518,hsa-miR-98-5p,hsa-let-7i-5p,hsa-miR-4675,hsa-miR-4322,hsa-miR-3187-3p,hsa-let-7g-5p,hsa-let-7a-5p,hsa-miR-3190-3p,hsa-miR-6829-5p,hsa-miR-3620-5p,hsa-let-7c-5p,h…
hsa_circRNA_100833	hsa_circRNA_100833	circRNA	ENST00000278407	SERPING1	protein_coding	5.61184436761915e-10	3.22240389533395e-07	149	21	115	0.182608695652174	101	0.207920792079208	2656	hsa-miR-4458,hsa-miR-1909-3p,hsa-miR-4500,hsa-miR-761,hsa-let-7f-5p,hsa-miR-3918,hsa-let-7d-5p,hsa-miR-4518,hsa-miR-98-5p,hsa-miR-6722-3p,hsa-miR-6510-5p,hsa-let-7i-5p,hsa-miR-4675,hsa-let-7g-5p,hsa-let-7a-5p,hsa-miR-6829-5p,hsa-let-7c-5p,hsa-let-7e-5p,hsa-miR-6865-5p,hsa-miR-6845-5p,hsa-miR-6762-5p
hsa_circRNA_100833	hsa_circRNA_100833	circRNA	ENST00000204604	CHRD	protein_coding	1.0280555856958e-08	2.60231892902253e-06	338	23	115	0.2	140	0.164285714285714	2656	hsa-miR-4458,hsa-miR-1266-5p,hsa-miR-1538,hsa-miR-4500,hsa-miR-761,hsa-let-7b-5p,hsa-let-7f-5p,hsa-let-7d-5p,hsa-miR-4518,hsa-miR-98-5p,hsa-let-7i-5p,hsa-miR-4745-3p,hsa-let-7g-5p,hsa-let-7a-5p,hsa-miR-766-5p,hsa-miR-3614-5p,hsa-miR-765,hsa-miR-5196-3p,hsa-let-7c-5p,hsa-let-7e-5p,hsa-miR-378g,hsa-miR-6787-3p,hsa-miR-203a-5p
hsa_circRNA_100833	hsa_circRNA_100833	circRNA	NM_018173	PLEKHG6	protein_coding	6.80069880636143e-08	9.7872301098675e-06	594	21	115	0.182608695652174	130	0.161538461538462	2656	hsa-miR-4458,hsa-miR-1909-3p,hsa-miR-4500,hsa-miR-4726-5p,hsa-let-7b-5p,hsa-let-7f-5p,hsa-let-7d-5p,hsa-miR-4524b-3p,hsa-miR-98-5p,hsa-miR-6722-3p,hsa-let-7i-5p,hsa-let-7g-5p,hsa-let-7a-5p,hsa-miR-6837-5p,hsa-miR-4713-3p,hsa-let-7c-5p,hsa-let-7e-5p,hsa-miR-378g,hsa-miR-4640-5p,hsa-miR-5584-3p,hsa-miR-10400-3p
hsa_circRNA_100833	hsa_circRNA_100833	circRNA	NM_001308077	FETUB	protein_coding	8.31429287216404e-07	6.62341033106714e-05	1074	18	115	0.156521739130435	113	0.15929203539823	2656	hsa-miR-4458,hsa-miR-1266-5p,hsa-miR-4500,hsa-let-7b-5p,hsa-let-7f-5p,hsa-miR-7156-3p,hsa-let-7d-5p,hsa-miR-4518,hsa-miR-98-5p,hsa-let-7i-5p,hsa-let-7g-5p,hsa-let-7a-5p,hsa-miR-1324,hsa-miR-106a-3p,hsa-let-7c-5p,hsa-let-7e-5p,hsa-miR-6755-5p,hsa-miR-3944-5p
hsa_circRNA_100833	hsa_circRNA_100833	circRNA	ENST00000534261	SIGLEC5	protein_coding	1.47281599609509e-13	1.37924879284927e-09	9	20	115	0.173913043478261	61	0.327868852459016	2656	hsa-miR-4458,hsa-miR-2861,hsa-miR-4500,hsa-let-7b-5p,hsa-let-7f-5p,hsa-miR-3918,hsa-let-7d-5p,hsa-miR-4524b-3p,hsa-miR-98-5p,hsa-let-7i-5p,hsa-miR-4685-5p,hsa-miR-4268,hsa-let-7g-5p,hsa-miR-6720-5p,hsa-miR-4317,hsa-let-7a-5p,hsa-miR-6837-5p,hsa-miR-1324,hsa-let-7c-5p,hsa-let-7e-5p
hsa_circRNA_100833	hsa_circRNA_100833	circRNA	NM_001351200	NPIPA5	protein_coding	1.72363194420841e-14	2.94941003765167e-10	5	23	115	0.2	77	0.298701298701299	2656	hsa-miR-4458,hsa-miR-1266-5p,hsa-miR-4726-5p,hsa-let-7b-5p,hsa-let-7f-5p,hsa-miR-6745,hsa-let-7d-5p,hsa-miR-6842-3p,hsa-miR-4518,hsa-miR-98-5p,hsa-let-7i-5p,hsa-let-7g-5p,hsa-let-7a-5p,hsa-miR-765,hsa-miR-3190-3p,hsa-let-7c-5p,hsa-let-7e-5p,hsa-miR-11181-3p,hsa-miR-6755-5p,hsa-miR-6865-5p,hsa-miR-4640-5p,hsa-miR-6125,hsa-miR-363-5p
#
