# Supplementary material for: N6-methyladenosine methylation analysis of circRNAs in acquired middle ear cholesteatoma
Source: Front Genet. 2024 Jun 24;15:1396720. doi: 10.3389/fgene.2024.1396720 (PMC11229040; doi:10.3389/fgene.2024.1396720)
Supplement: Supplementary file 2 [file DataSheet1.ZIP › CeRNA Analysis/hsa_circRNA_031526.xls]

SeqName	GeneSymbol	GeneType	CeNames	CeSymbols	CeTypes	Pvalues	FDR	Rank	CommonMirnasNum	SeqMirnasNum	SeqMirnaCoverage	CeMirnasNum	CeMirnaCoverage	AllMirnasNum	CommonMirnas
hsa_circRNA_031526	hsa_circRNA_031526	circRNA	NM_000848	GSTM2	protein_coding	8.6359710528439e-07	0.000191142861124793	391	22	144	0.152777777777778	130	0.169230769230769	2656	hsa-miR-761,hsa-miR-3612,hsa-miR-4647,hsa-miR-1273h-5p,hsa-miR-30b-3p,hsa-miR-650,hsa-miR-3689a-3p,hsa-miR-3689c,hsa-miR-4662b,hsa-miR-4433a-3p,hsa-miR-4426,hsa-miR-205-5p,hsa-miR-3974,hsa-miR-6780a-5p,hsa-miR-4645-5p,hsa-miR-214-3p,hsa-miR-3619-5p,hsa-miR-4448,hsa-miR-3689b-3p,hsa-miR-6779-5p,hsa-miR-4673,hsa-miR-5007-5p
hsa_circRNA_031526	hsa_circRNA_031526	circRNA	ENST00000395471	PSPH	protein_coding	1.37245509515665e-06	0.000256910103870082	467	23	144	0.159722222222222	144	0.159722222222222	2656	hsa-miR-3612,hsa-miR-6840-3p,hsa-miR-20b-3p,hsa-miR-6849-3p,hsa-miR-515-5p,hsa-miR-1273h-5p,hsa-miR-30b-3p,hsa-miR-650,hsa-miR-887-5p,hsa-miR-3689a-3p,hsa-miR-4683,hsa-miR-6835-3p,hsa-miR-3689c,hsa-miR-2054,hsa-miR-6512-3p,hsa-miR-6126,hsa-miR-5694,hsa-miR-3974,hsa-miR-452-3p,hsa-miR-6780a-5p,hsa-miR-6720-5p,hsa-miR-3689b-3p,hsa-miR-6779-5p
hsa_circRNA_031526	hsa_circRNA_031526	circRNA	ENST00000273783	EIF2B5	protein_coding	1.00741614291271e-08	1.27905349565027e-05	68	24	144	0.166666666666667	121	0.198347107438017	2656	hsa-miR-3116,hsa-miR-3612,hsa-miR-6840-3p,hsa-miR-4717-3p,hsa-miR-20b-3p,hsa-miR-6849-3p,hsa-miR-6728-3p,hsa-miR-1273h-5p,hsa-miR-30b-3p,hsa-miR-650,hsa-miR-4323,hsa-miR-6772-3p,hsa-miR-3689a-3p,hsa-miR-3689c,hsa-miR-4433a-3p,hsa-miR-6512-3p,hsa-miR-4436b-5p,hsa-miR-6780a-5p,hsa-miR-6720-5p,hsa-miR-214-3p,hsa-miR-3619-5p,hsa-miR-4448,hsa-miR-3689b-3p,hsa-miR-6779-5p
hsa_circRNA_031526	hsa_circRNA_031526	circRNA	NM_016573	GMIP	protein_coding	1.58723066560218e-06	0.000279777349014243	495	24	144	0.166666666666667	156	0.153846153846154	2656	hsa-miR-5190,hsa-miR-6821-3p,hsa-miR-365b-5p,hsa-miR-34a-5p,hsa-miR-449b-5p,hsa-miR-4652-5p,hsa-miR-1273h-5p,hsa-miR-548p,hsa-miR-30b-3p,hsa-miR-1298-3p,hsa-miR-4269,hsa-miR-650,hsa-miR-370-5p,hsa-miR-498-3p,hsa-miR-3689a-3p,hsa-miR-6715b-5p,hsa-miR-6835-3p,hsa-miR-3689c,hsa-miR-3974,hsa-miR-6780a-5p,hsa-miR-449a,hsa-miR-365a-5p,hsa-miR-3689b-3p,hsa-miR-6779-5p
hsa_circRNA_031526	hsa_circRNA_031526	circRNA	NM_173558	FGD2	protein_coding	8.63811666437512e-08	4.5586880143529e-05	165	30	144	0.208333333333333	198	0.151515151515152	2656	hsa-miR-29c-3p,hsa-miR-6840-3p,hsa-miR-34c-5p,hsa-miR-323b-5p,hsa-miR-34a-5p,hsa-miR-20b-3p,hsa-miR-6849-3p,hsa-miR-449b-5p,hsa-miR-1273h-5p,hsa-miR-30b-3p,hsa-miR-29b-3p,hsa-miR-887-5p,hsa-miR-146a-3p,hsa-miR-498-3p,hsa-miR-3689a-3p,hsa-miR-6894-5p,hsa-miR-4536-5p,hsa-miR-518c-5p,hsa-miR-6835-3p,hsa-miR-3689c,hsa-miR-4433a-3p,hsa-miR-6512-3p,hsa-miR-29a-3p,hsa-miR-6780a-5p,hsa-miR-410-5p,hsa-miR…
hsa_circRNA_031526	hsa_circRNA_031526	circRNA	ENST00000311798	SSX5	protein_coding	2.34119558237808e-07	8.51039165951169e-05	240	23	144	0.159722222222222	131	0.175572519083969	2656	hsa-miR-5094,hsa-miR-5190,hsa-miR-34c-5p,hsa-miR-4717-3p,hsa-miR-34a-5p,hsa-miR-449b-5p,hsa-miR-30b-3p,hsa-miR-1298-3p,hsa-miR-4280,hsa-miR-887-5p,hsa-miR-370-5p,hsa-miR-3689a-3p,hsa-miR-3689c,hsa-miR-642b-3p,hsa-miR-3974,hsa-miR-4680-5p,hsa-miR-12135,hsa-miR-449a,hsa-miR-12119,hsa-miR-3529-3p,hsa-miR-3689b-3p,hsa-miR-4502,hsa-miR-642a-3p
hsa_circRNA_031526	hsa_circRNA_031526	circRNA	ENST00000426955	VWA5B2	protein_coding	8.25282732795943e-08	4.48249978898883e-05	160	24	144	0.166666666666667	134	0.17910447761194	2656	hsa-miR-29c-3p,hsa-miR-5190,hsa-miR-34c-5p,hsa-miR-34a-5p,hsa-miR-6849-3p,hsa-miR-449b-5p,hsa-miR-185-5p,hsa-miR-4652-5p,hsa-miR-3605-5p,hsa-miR-1273h-5p,hsa-miR-30b-3p,hsa-miR-29b-3p,hsa-miR-1843,hsa-miR-3689a-3p,hsa-miR-6894-5p,hsa-miR-6715b-5p,hsa-miR-3689c,hsa-miR-4644,hsa-miR-29a-3p,hsa-miR-6780a-5p,hsa-miR-3164,hsa-miR-449a,hsa-miR-3689b-3p,hsa-miR-6779-5p
hsa_circRNA_031526	hsa_circRNA_031526	circRNA	NM_004577	PSPH	protein_coding	1.55705024541872e-06	0.000279746437431317	486	23	144	0.159722222222222	145	0.158620689655172	2656	hsa-miR-3612,hsa-miR-6840-3p,hsa-miR-20b-3p,hsa-miR-6849-3p,hsa-miR-515-5p,hsa-miR-1273h-5p,hsa-miR-30b-3p,hsa-miR-650,hsa-miR-887-5p,hsa-miR-3689a-3p,hsa-miR-4683,hsa-miR-6835-3p,hsa-miR-3689c,hsa-miR-2054,hsa-miR-6512-3p,hsa-miR-6126,hsa-miR-5694,hsa-miR-3974,hsa-miR-452-3p,hsa-miR-6780a-5p,hsa-miR-6720-5p,hsa-miR-3689b-3p,hsa-miR-6779-5p
hsa_circRNA_031526	hsa_circRNA_031526	circRNA	ENST00000333256	TSSC4	protein_coding	3.3623521319426e-15	1.47279429259416e-10	1	29	144	0.201388888888889	98	0.295918367346939	2656	hsa-miR-761,hsa-miR-509-3-5p,hsa-miR-6840-3p,hsa-miR-34c-5p,hsa-miR-34a-5p,hsa-miR-6849-3p,hsa-miR-449b-5p,hsa-miR-3605-5p,hsa-miR-6728-3p,hsa-miR-1273h-5p,hsa-miR-30b-3p,hsa-miR-4732-3p,hsa-miR-887-5p,hsa-miR-4323,hsa-miR-6165,hsa-miR-3689a-3p,hsa-miR-6894-5p,hsa-miR-605-3p,hsa-miR-3689c,hsa-miR-593-3p,hsa-miR-509-5p,hsa-miR-6512-3p,hsa-miR-6780a-5p,hsa-miR-6720-5p,hsa-miR-214-3p,hsa-miR-449a,hs…
hsa_circRNA_031526	hsa_circRNA_031526	circRNA	ENST00000199814	RBM22	protein_coding	2.80960255182185e-07	9.56222082685421e-05	255	25	144	0.173611111111111	153	0.163398692810458	2656	hsa-miR-371b-3p,hsa-miR-761,hsa-miR-509-3-5p,hsa-miR-6728-3p,hsa-miR-1273h-5p,hsa-miR-6820-3p,hsa-miR-30b-3p,hsa-miR-1298-3p,hsa-miR-887-5p,hsa-miR-4323,hsa-miR-370-5p,hsa-miR-6165,hsa-miR-3689a-3p,hsa-miR-3156-5p,hsa-miR-3689c,hsa-miR-6071,hsa-miR-593-3p,hsa-miR-509-5p,hsa-miR-6780a-5p,hsa-miR-3164,hsa-miR-12135,hsa-miR-3619-5p,hsa-miR-3689b-3p,hsa-miR-511-5p,hsa-miR-6779-5p
hsa_circRNA_031526	hsa_circRNA_031526	circRNA	ENST00000540947	CES4A	protein_coding	2.50272994858941e-08	2.17080848659579e-05	101	32	144	0.222222222222222	210	0.152380952380952	2656	hsa-miR-3116,hsa-miR-761,hsa-miR-3612,hsa-miR-5190,hsa-miR-34c-5p,hsa-miR-323b-5p,hsa-miR-34a-5p,hsa-miR-449b-5p,hsa-miR-185-5p,hsa-miR-6728-3p,hsa-miR-1273h-5p,hsa-miR-30b-3p,hsa-miR-4269,hsa-miR-650,hsa-miR-6165,hsa-miR-153-3p,hsa-miR-3689a-3p,hsa-miR-6894-5p,hsa-miR-6715b-5p,hsa-miR-4254,hsa-miR-3689c,hsa-miR-4644,hsa-miR-4680-5p,hsa-miR-6780a-5p,hsa-miR-410-5p,hsa-miR-214-3p,hsa-miR-449a,hsa-…
hsa_circRNA_031526	hsa_circRNA_031526	circRNA	ENST00000309851	GSTM1	protein_coding	8.6359710528439e-07	0.000191142861124793	392	22	144	0.152777777777778	130	0.169230769230769	2656	hsa-miR-761,hsa-miR-3612,hsa-miR-4647,hsa-miR-1273h-5p,hsa-miR-30b-3p,hsa-miR-650,hsa-miR-3689a-3p,hsa-miR-3689c,hsa-miR-4662b,hsa-miR-4433a-3p,hsa-miR-4426,hsa-miR-205-5p,hsa-miR-3974,hsa-miR-6780a-5p,hsa-miR-4645-5p,hsa-miR-214-3p,hsa-miR-3619-5p,hsa-miR-4448,hsa-miR-3689b-3p,hsa-miR-6779-5p,hsa-miR-4673,hsa-miR-5007-5p
hsa_circRNA_031526	hsa_circRNA_031526	circRNA	ENST00000306602	CXCL10	protein_coding	2.48350109714075e-06	0.000370642442274302	585	22	144	0.152777777777778	138	0.159420289855072	2656	hsa-miR-509-3-5p,hsa-miR-34c-5p,hsa-miR-449b-5p,hsa-miR-3605-5p,hsa-miR-4647,hsa-miR-1273h-5p,hsa-miR-30b-3p,hsa-miR-122b-5p,hsa-miR-4280,hsa-miR-3689a-3p,hsa-miR-6894-5p,hsa-miR-3689c,hsa-miR-4662b,hsa-miR-4433a-3p,hsa-miR-4762-3p,hsa-miR-4742-3p,hsa-miR-1272,hsa-miR-509-5p,hsa-miR-6780a-5p,hsa-miR-449a,hsa-miR-3689b-3p,hsa-miR-6779-5p
hsa_circRNA_031526	hsa_circRNA_031526	circRNA	NM_024809	TCTN2	protein_coding	3.00020600153255e-07	9.62758413055894e-05	272	24	144	0.166666666666667	143	0.167832167832168	2656	hsa-miR-1266-5p,hsa-miR-6840-3p,hsa-miR-6849-3p,hsa-miR-1273h-5p,hsa-miR-548p,hsa-miR-30b-3p,hsa-miR-650,hsa-miR-887-5p,hsa-miR-7151-3p,hsa-miR-3689a-3p,hsa-miR-6894-5p,hsa-miR-3689c,hsa-miR-4433a-3p,hsa-miR-6732-3p,hsa-miR-4518,hsa-miR-6512-3p,hsa-miR-5694,hsa-miR-6780a-5p,hsa-miR-6720-5p,hsa-miR-4645-5p,hsa-miR-3529-3p,hsa-miR-3689b-3p,hsa-miR-6779-5p,hsa-miR-4673
hsa_circRNA_031526	hsa_circRNA_031526	circRNA	NM_006951	TAF5	protein_coding	3.23256087187108e-06	0.000439733688168114	643	23	144	0.159722222222222	151	0.152317880794702	2656	hsa-miR-29c-3p,hsa-miR-5190,hsa-miR-34c-5p,hsa-miR-323b-5p,hsa-miR-4802-3p,hsa-miR-34a-5p,hsa-miR-449b-5p,hsa-miR-4647,hsa-miR-3137,hsa-miR-29b-3p,hsa-miR-6165,hsa-miR-153-3p,hsa-miR-6835-3p,hsa-miR-2054,hsa-miR-29a-3p,hsa-miR-1468-3p,hsa-miR-573,hsa-miR-410-5p,hsa-miR-214-3p,hsa-miR-449a,hsa-miR-494-5p,hsa-miR-4474-5p,hsa-miR-511-5p
hsa_circRNA_031526	hsa_circRNA_031526	circRNA	NM_001349008	CC2D2B	protein_coding	8.6359710528439e-07	0.000191142861124793	393	22	144	0.152777777777778	130	0.169230769230769	2656	hsa-miR-371b-3p,hsa-miR-1266-5p,hsa-miR-509-3-5p,hsa-miR-5190,hsa-miR-20b-3p,hsa-miR-6849-3p,hsa-miR-1245b-3p,hsa-miR-548p,hsa-miR-103a-2-5p,hsa-miR-4802-5p,hsa-miR-3137,hsa-miR-1298-3p,hsa-miR-3120-3p,hsa-miR-1843,hsa-miR-6894-5p,hsa-miR-518c-5p,hsa-miR-593-3p,hsa-miR-509-5p,hsa-miR-4518,hsa-miR-1468-3p,hsa-miR-103a-1-5p,hsa-miR-5007-5p
hsa_circRNA_031526	hsa_circRNA_031526	circRNA	NM_018047	RBM22	protein_coding	2.80960255182185e-07	9.56222082685421e-05	256	25	144	0.173611111111111	153	0.163398692810458	2656	hsa-miR-371b-3p,hsa-miR-761,hsa-miR-509-3-5p,hsa-miR-6728-3p,hsa-miR-1273h-5p,hsa-miR-6820-3p,hsa-miR-30b-3p,hsa-miR-1298-3p,hsa-miR-887-5p,hsa-miR-4323,hsa-miR-370-5p,hsa-miR-6165,hsa-miR-3689a-3p,hsa-miR-3156-5p,hsa-miR-3689c,hsa-miR-6071,hsa-miR-593-3p,hsa-miR-509-5p,hsa-miR-6780a-5p,hsa-miR-3164,hsa-miR-12135,hsa-miR-3619-5p,hsa-miR-3689b-3p,hsa-miR-511-5p,hsa-miR-6779-5p
hsa_circRNA_031526	hsa_circRNA_031526	circRNA	NM_001142679	ANO6	protein_coding	1.98917183115695e-08	1.81522289863025e-05	96	24	144	0.166666666666667	125	0.192	2656	hsa-miR-3612,hsa-miR-20b-3p,hsa-miR-6849-3p,hsa-miR-1273h-5p,hsa-miR-548p,hsa-miR-6131,hsa-miR-30b-3p,hsa-miR-650,hsa-miR-196a-1-3p,hsa-miR-887-5p,hsa-miR-3689a-3p,hsa-miR-6894-5p,hsa-miR-605-3p,hsa-miR-3689c,hsa-miR-6512-3p,hsa-miR-6126,hsa-miR-5694,hsa-miR-6780a-5p,hsa-miR-6720-5p,hsa-miR-4645-5p,hsa-miR-3529-3p,hsa-miR-3689b-3p,hsa-miR-6779-5p,hsa-miR-4673
hsa_circRNA_031526	hsa_circRNA_031526	circRNA	ENST00000270747	ARHGEF19	protein_coding	1.78654537607943e-08	1.66500327310041e-05	93	25	144	0.173611111111111	134	0.186567164179104	2656	hsa-miR-5094,hsa-miR-761,hsa-miR-509-3-5p,hsa-miR-29c-3p,hsa-miR-6849-3p,hsa-miR-3605-5p,hsa-miR-4802-5p,hsa-miR-3616-5p,hsa-miR-29b-3p,hsa-miR-3120-3p,hsa-miR-6165,hsa-miR-1843,hsa-miR-4536-5p,hsa-miR-518c-5p,hsa-miR-4433a-3p,hsa-miR-509-5p,hsa-miR-6512-3p,hsa-miR-29a-3p,hsa-miR-573,hsa-miR-6720-5p,hsa-miR-4645-5p,hsa-miR-214-3p,hsa-miR-3619-5p,hsa-miR-3679-5p,hsa-miR-4673
hsa_circRNA_031526	hsa_circRNA_031526	circRNA	NM_005706	TSSC4	protein_coding	3.3623521319426e-15	1.47279429259416e-10	2	29	144	0.201388888888889	98	0.295918367346939	2656	hsa-miR-761,hsa-miR-509-3-5p,hsa-miR-6840-3p,hsa-miR-34c-5p,hsa-miR-34a-5p,hsa-miR-6849-3p,hsa-miR-449b-5p,hsa-miR-3605-5p,hsa-miR-6728-3p,hsa-miR-1273h-5p,hsa-miR-30b-3p,hsa-miR-4732-3p,hsa-miR-887-5p,hsa-miR-4323,hsa-miR-6165,hsa-miR-3689a-3p,hsa-miR-6894-5p,hsa-miR-605-3p,hsa-miR-3689c,hsa-miR-593-3p,hsa-miR-509-5p,hsa-miR-6512-3p,hsa-miR-6780a-5p,hsa-miR-6720-5p,hsa-miR-214-3p,hsa-miR-449a,hs…
hsa_circRNA_031526	hsa_circRNA_031526	circRNA	ENST00000328449	C1QTNF8	protein_coding	9.87599768012587e-08	4.78814106769002e-05	179	29	144	0.201388888888889	188	0.154255319148936	2656	hsa-miR-371b-3p,hsa-miR-1266-5p,hsa-miR-3612,hsa-miR-29c-3p,hsa-miR-6840-3p,hsa-miR-365b-5p,hsa-miR-34a-5p,hsa-miR-449b-5p,hsa-miR-1273h-5p,hsa-miR-30b-3p,hsa-miR-650,hsa-miR-29b-3p,hsa-miR-3120-3p,hsa-miR-4323,hsa-miR-3689a-3p,hsa-miR-3689c,hsa-miR-4433a-3p,hsa-miR-4518,hsa-miR-6512-3p,hsa-miR-29a-3p,hsa-miR-6780a-5p,hsa-miR-6720-5p,hsa-miR-214-3p,hsa-miR-449a,hsa-miR-3619-5p,hsa-miR-494-5p,hsa-…
hsa_circRNA_031526	hsa_circRNA_031526	circRNA	ENST00000467317	TMEM14B	protein_coding	5.66714421229287e-07	0.000154093994939597	320	22	144	0.152777777777778	127	0.173228346456693	2656	hsa-miR-557,hsa-miR-6849-3p,hsa-miR-4425,hsa-miR-1245b-3p,hsa-miR-1273h-5p,hsa-miR-30b-3p,hsa-miR-650,hsa-miR-5196-3p,hsa-miR-887-5p,hsa-miR-3689a-3p,hsa-miR-6894-5p,hsa-miR-605-3p,hsa-miR-3689c,hsa-miR-2054,hsa-miR-4518,hsa-miR-6780a-5p,hsa-miR-507,hsa-miR-12119,hsa-miR-552-3p,hsa-miR-3689b-3p,hsa-miR-3679-5p,hsa-miR-6779-5p
hsa_circRNA_031526	hsa_circRNA_031526	circRNA	NM_146421	GSTM1	protein_coding	8.6359710528439e-07	0.000191142861124793	394	22	144	0.152777777777778	130	0.169230769230769	2656	hsa-miR-761,hsa-miR-3612,hsa-miR-4647,hsa-miR-1273h-5p,hsa-miR-30b-3p,hsa-miR-650,hsa-miR-3689a-3p,hsa-miR-3689c,hsa-miR-4662b,hsa-miR-4433a-3p,hsa-miR-4426,hsa-miR-205-5p,hsa-miR-3974,hsa-miR-6780a-5p,hsa-miR-4645-5p,hsa-miR-214-3p,hsa-miR-3619-5p,hsa-miR-4448,hsa-miR-3689b-3p,hsa-miR-6779-5p,hsa-miR-4673,hsa-miR-5007-5p
hsa_circRNA_031526	hsa_circRNA_031526	circRNA	NM_138345	VWA5B2	protein_coding	8.25282732795943e-08	4.48249978898883e-05	161	24	144	0.166666666666667	134	0.17910447761194	2656	hsa-miR-29c-3p,hsa-miR-5190,hsa-miR-34c-5p,hsa-miR-34a-5p,hsa-miR-6849-3p,hsa-miR-449b-5p,hsa-miR-185-5p,hsa-miR-4652-5p,hsa-miR-3605-5p,hsa-miR-1273h-5p,hsa-miR-30b-3p,hsa-miR-29b-3p,hsa-miR-1843,hsa-miR-3689a-3p,hsa-miR-6894-5p,hsa-miR-6715b-5p,hsa-miR-3689c,hsa-miR-4644,hsa-miR-29a-3p,hsa-miR-6780a-5p,hsa-miR-3164,hsa-miR-449a,hsa-miR-3689b-3p,hsa-miR-6779-5p
hsa_circRNA_031526	hsa_circRNA_031526	circRNA	NM_213647	FGFR4	protein_coding	5.12041524280769e-08	3.39593053045634e-05	131	26	144	0.180555555555556	151	0.172185430463576	2656	hsa-miR-761,hsa-miR-6849-3p,hsa-miR-4652-5p,hsa-miR-1273h-5p,hsa-miR-30b-3p,hsa-miR-4732-3p,hsa-miR-4269,hsa-miR-650,hsa-miR-3120-3p,hsa-miR-887-5p,hsa-miR-4323,hsa-miR-6772-3p,hsa-miR-3689a-3p,hsa-miR-6715b-5p,hsa-miR-3689c,hsa-miR-6732-3p,hsa-miR-4518,hsa-miR-6512-3p,hsa-miR-6780a-5p,hsa-miR-6720-5p,hsa-miR-4645-5p,hsa-miR-214-3p,hsa-miR-3619-5p,hsa-miR-3689b-3p,hsa-miR-6779-5p,hsa-miR-4673
hsa_circRNA_031526	hsa_circRNA_031526	circRNA	NM_021015	SSX5	protein_coding	2.34119558237808e-07	8.51039165951169e-05	241	23	144	0.159722222222222	131	0.175572519083969	2656	hsa-miR-5094,hsa-miR-5190,hsa-miR-34c-5p,hsa-miR-4717-3p,hsa-miR-34a-5p,hsa-miR-449b-5p,hsa-miR-30b-3p,hsa-miR-1298-3p,hsa-miR-4280,hsa-miR-887-5p,hsa-miR-370-5p,hsa-miR-3689a-3p,hsa-miR-3689c,hsa-miR-642b-3p,hsa-miR-3974,hsa-miR-4680-5p,hsa-miR-12135,hsa-miR-449a,hsa-miR-12119,hsa-miR-3529-3p,hsa-miR-3689b-3p,hsa-miR-4502,hsa-miR-642a-3p
hsa_circRNA_031526	hsa_circRNA_031526	circRNA	NM_001042702	PJVK	protein_coding	6.6496202163721e-07	0.000165494312231613	352	24	144	0.166666666666667	149	0.161073825503356	2656	hsa-miR-6840-3p,hsa-miR-6849-3p,hsa-miR-4647,hsa-miR-1273h-5p,hsa-miR-30b-3p,hsa-miR-4269,hsa-miR-650,hsa-miR-887-5p,hsa-miR-146a-3p,hsa-miR-3689a-3p,hsa-miR-6715b-5p,hsa-miR-3689c,hsa-miR-4662b,hsa-miR-4433a-3p,hsa-miR-4426,hsa-miR-6512-3p,hsa-miR-5694,hsa-miR-3974,hsa-miR-6780a-5p,hsa-miR-6720-5p,hsa-miR-4645-5p,hsa-miR-3689b-3p,hsa-miR-6779-5p,hsa-miR-4673
hsa_circRNA_031526	hsa_circRNA_031526	circRNA	NM_176889	TAS2R20	protein_coding	4.43751109713647e-08	3.10998527731712e-05	124	26	144	0.180555555555556	150	0.173333333333333	2656	hsa-miR-3116,hsa-miR-6840-3p,hsa-miR-34c-5p,hsa-miR-4717-3p,hsa-miR-34a-5p,hsa-miR-6849-3p,hsa-miR-449b-5p,hsa-miR-1273h-5p,hsa-miR-30b-3p,hsa-miR-3120-3p,hsa-miR-887-5p,hsa-miR-3689a-3p,hsa-miR-4536-5p,hsa-miR-4254,hsa-miR-3689c,hsa-miR-4762-3p,hsa-miR-642b-3p,hsa-miR-6512-3p,hsa-miR-5694,hsa-miR-6780a-5p,hsa-miR-6720-5p,hsa-miR-449a,hsa-miR-548m,hsa-miR-3689b-3p,hsa-miR-6779-5p,hsa-miR-642a-3p
hsa_circRNA_031526	hsa_circRNA_031526	circRNA	ENST00000241337	GSTM2	protein_coding	8.6359710528439e-07	0.000191142861124793	395	22	144	0.152777777777778	130	0.169230769230769	2656	hsa-miR-761,hsa-miR-3612,hsa-miR-4647,hsa-miR-1273h-5p,hsa-miR-30b-3p,hsa-miR-650,hsa-miR-3689a-3p,hsa-miR-3689c,hsa-miR-4662b,hsa-miR-4433a-3p,hsa-miR-4426,hsa-miR-205-5p,hsa-miR-3974,hsa-miR-6780a-5p,hsa-miR-4645-5p,hsa-miR-214-3p,hsa-miR-3619-5p,hsa-miR-4448,hsa-miR-3689b-3p,hsa-miR-6779-5p,hsa-miR-4673,hsa-miR-5007-5p
hsa_circRNA_031526	hsa_circRNA_031526	circRNA	ENST00000340180	ZNF69	protein_coding	7.20258759230262e-09	1.03439784594044e-05	61	32	144	0.222222222222222	200	0.16	2656	hsa-miR-1266-5p,hsa-miR-761,hsa-miR-5190,hsa-miR-20b-3p,hsa-miR-6849-3p,hsa-miR-302b-3p,hsa-miR-1273h-5p,hsa-miR-6820-3p,hsa-miR-30b-3p,hsa-miR-650,hsa-miR-887-5p,hsa-miR-7151-3p,hsa-miR-6772-3p,hsa-miR-6165,hsa-miR-3689a-3p,hsa-miR-4254,hsa-miR-605-3p,hsa-miR-3689c,hsa-miR-642b-3p,hsa-miR-1272,hsa-miR-6732-3p,hsa-miR-6512-3p,hsa-miR-5694,hsa-miR-6780a-5p,hsa-miR-6720-5p,hsa-miR-4645-5p,hsa-miR-2…
hsa_circRNA_031526	hsa_circRNA_031526	circRNA	ENST00000203556	GMIP	protein_coding	1.58723066560218e-06	0.000279777349014243	497	24	144	0.166666666666667	156	0.153846153846154	2656	hsa-miR-5190,hsa-miR-6821-3p,hsa-miR-365b-5p,hsa-miR-34a-5p,hsa-miR-449b-5p,hsa-miR-4652-5p,hsa-miR-1273h-5p,hsa-miR-548p,hsa-miR-30b-3p,hsa-miR-1298-3p,hsa-miR-4269,hsa-miR-650,hsa-miR-370-5p,hsa-miR-498-3p,hsa-miR-3689a-3p,hsa-miR-6715b-5p,hsa-miR-6835-3p,hsa-miR-3689c,hsa-miR-3974,hsa-miR-6780a-5p,hsa-miR-449a,hsa-miR-365a-5p,hsa-miR-3689b-3p,hsa-miR-6779-5p
hsa_circRNA_031526	hsa_circRNA_031526	circRNA	NM_015014	RBM34	protein_coding	5.66714421229287e-07	0.000154093994939597	321	22	144	0.152777777777778	127	0.173228346456693	2656	hsa-miR-761,hsa-miR-6840-3p,hsa-miR-5190,hsa-miR-4717-3p,hsa-miR-6849-3p,hsa-miR-1273h-5p,hsa-miR-30b-3p,hsa-miR-4291,hsa-miR-887-5p,hsa-miR-6165,hsa-miR-3689a-3p,hsa-miR-605-3p,hsa-miR-3689c,hsa-miR-4433a-3p,hsa-miR-6780a-5p,hsa-miR-6720-5p,hsa-miR-214-3p,hsa-miR-3619-5p,hsa-miR-548m,hsa-miR-3689b-3p,hsa-miR-518e-3p,hsa-miR-6779-5p
hsa_circRNA_031526	hsa_circRNA_031526	circRNA	ENST00000274963	FGD2	protein_coding	8.63811666437512e-08	4.5586880143529e-05	166	30	144	0.208333333333333	198	0.151515151515152	2656	hsa-miR-29c-3p,hsa-miR-6840-3p,hsa-miR-34c-5p,hsa-miR-323b-5p,hsa-miR-34a-5p,hsa-miR-20b-3p,hsa-miR-6849-3p,hsa-miR-449b-5p,hsa-miR-1273h-5p,hsa-miR-30b-3p,hsa-miR-29b-3p,hsa-miR-887-5p,hsa-miR-146a-3p,hsa-miR-498-3p,hsa-miR-3689a-3p,hsa-miR-6894-5p,hsa-miR-4536-5p,hsa-miR-518c-5p,hsa-miR-6835-3p,hsa-miR-3689c,hsa-miR-4433a-3p,hsa-miR-6512-3p,hsa-miR-29a-3p,hsa-miR-6780a-5p,hsa-miR-410-5p,hsa-miR…
hsa_circRNA_031526	hsa_circRNA_031526	circRNA	NM_139211	HOPX	protein_coding	3.60071436083539e-07	0.000110743772117219	284	23	144	0.159722222222222	134	0.171641791044776	2656	hsa-miR-3116,hsa-miR-761,hsa-miR-185-5p,hsa-miR-1273h-5p,hsa-miR-548p,hsa-miR-103a-2-5p,hsa-miR-449b-3p,hsa-miR-30b-3p,hsa-miR-6165,hsa-miR-3689a-3p,hsa-miR-3689c,hsa-miR-4644,hsa-miR-4742-3p,hsa-miR-205-5p,hsa-miR-1468-3p,hsa-miR-6780a-5p,hsa-miR-3164,hsa-miR-214-3p,hsa-miR-3619-5p,hsa-miR-3689b-3p,hsa-miR-103a-1-5p,hsa-miR-511-5p,hsa-miR-6779-5p
hsa_circRNA_031526	hsa_circRNA_031526	circRNA	NM_003907	EIF2B5	protein_coding	1.00741614291271e-08	1.27905349565027e-05	69	24	144	0.166666666666667	121	0.198347107438017	2656	hsa-miR-3116,hsa-miR-3612,hsa-miR-6840-3p,hsa-miR-4717-3p,hsa-miR-20b-3p,hsa-miR-6849-3p,hsa-miR-6728-3p,hsa-miR-1273h-5p,hsa-miR-30b-3p,hsa-miR-650,hsa-miR-4323,hsa-miR-6772-3p,hsa-miR-3689a-3p,hsa-miR-3689c,hsa-miR-4433a-3p,hsa-miR-6512-3p,hsa-miR-4436b-5p,hsa-miR-6780a-5p,hsa-miR-6720-5p,hsa-miR-214-3p,hsa-miR-3619-5p,hsa-miR-4448,hsa-miR-3689b-3p,hsa-miR-6779-5p
hsa_circRNA_031526	hsa_circRNA_031526	circRNA	ENST00000292408	FGFR4	protein_coding	5.12041524280769e-08	3.39593053045634e-05	132	26	144	0.180555555555556	151	0.172185430463576	2656	hsa-miR-761,hsa-miR-6849-3p,hsa-miR-4652-5p,hsa-miR-1273h-5p,hsa-miR-30b-3p,hsa-miR-4732-3p,hsa-miR-4269,hsa-miR-650,hsa-miR-3120-3p,hsa-miR-887-5p,hsa-miR-4323,hsa-miR-6772-3p,hsa-miR-3689a-3p,hsa-miR-6715b-5p,hsa-miR-3689c,hsa-miR-6732-3p,hsa-miR-4518,hsa-miR-6512-3p,hsa-miR-6780a-5p,hsa-miR-6720-5p,hsa-miR-4645-5p,hsa-miR-214-3p,hsa-miR-3619-5p,hsa-miR-3689b-3p,hsa-miR-6779-5p,hsa-miR-4673
hsa_circRNA_031526	hsa_circRNA_031526	circRNA	ENST00000446879	TM4SF19	protein_coding	1.68298106373198e-08	1.63819506764712e-05	90	24	144	0.166666666666667	124	0.193548387096774	2656	hsa-miR-6840-3p,hsa-miR-6821-3p,hsa-miR-20b-3p,hsa-miR-1273h-5p,hsa-miR-30b-3p,hsa-miR-4802-5p,hsa-miR-648,hsa-miR-4269,hsa-miR-650,hsa-miR-887-5p,hsa-miR-7151-3p,hsa-miR-1843,hsa-miR-3689a-3p,hsa-miR-518c-5p,hsa-miR-6715b-5p,hsa-miR-4254,hsa-miR-3689c,hsa-miR-4274,hsa-miR-4680-5p,hsa-miR-6780a-5p,hsa-miR-4645-5p,hsa-miR-3689b-3p,hsa-miR-6779-5p,hsa-miR-4673
hsa_circRNA_031526	hsa_circRNA_031526	circRNA	ENST00000371538	COA7	protein_coding	4.59261493861717e-06	0.00055494625061732	725	22	144	0.152777777777778	143	0.153846153846154	2656	hsa-miR-761,hsa-miR-34c-5p,hsa-miR-34a-5p,hsa-miR-449b-5p,hsa-miR-1245b-3p,hsa-miR-1273h-5p,hsa-miR-30b-3p,hsa-miR-370-5p,hsa-miR-6772-3p,hsa-miR-3689a-3p,hsa-miR-4536-5p,hsa-miR-3689c,hsa-miR-4762-3p,hsa-miR-2054,hsa-miR-1272,hsa-miR-6780a-5p,hsa-miR-3164,hsa-miR-214-3p,hsa-miR-449a,hsa-miR-3619-5p,hsa-miR-3689b-3p,hsa-miR-6779-5p
hsa_circRNA_031526	hsa_circRNA_031526	circRNA	ENST00000554144	HOPX	protein_coding	2.26366283061888e-06	0.000346087578143746	571	24	144	0.166666666666667	159	0.150943396226415	2656	hsa-miR-3116,hsa-miR-761,hsa-miR-185-5p,hsa-miR-1273h-5p,hsa-miR-548p,hsa-miR-103a-2-5p,hsa-miR-449b-3p,hsa-miR-30b-3p,hsa-miR-6165,hsa-miR-3689a-3p,hsa-miR-3689c,hsa-miR-4644,hsa-miR-4742-3p,hsa-miR-205-5p,hsa-miR-1468-3p,hsa-miR-6780a-5p,hsa-miR-3164,hsa-miR-214-3p,hsa-miR-3619-5p,hsa-miR-12119,hsa-miR-3689b-3p,hsa-miR-103a-1-5p,hsa-miR-511-5p,hsa-miR-6779-5p
hsa_circRNA_031526	hsa_circRNA_031526	circRNA	ENST00000303372	TCTN2	protein_coding	3.00020600153255e-07	9.62758413055894e-05	273	24	144	0.166666666666667	143	0.167832167832168	2656	hsa-miR-1266-5p,hsa-miR-6840-3p,hsa-miR-6849-3p,hsa-miR-1273h-5p,hsa-miR-548p,hsa-miR-30b-3p,hsa-miR-650,hsa-miR-887-5p,hsa-miR-7151-3p,hsa-miR-3689a-3p,hsa-miR-6894-5p,hsa-miR-3689c,hsa-miR-4433a-3p,hsa-miR-6732-3p,hsa-miR-4518,hsa-miR-6512-3p,hsa-miR-5694,hsa-miR-6780a-5p,hsa-miR-6720-5p,hsa-miR-4645-5p,hsa-miR-3529-3p,hsa-miR-3689b-3p,hsa-miR-6779-5p,hsa-miR-4673
hsa_circRNA_031526	hsa_circRNA_031526	circRNA	NM_001145460	HOPX	protein_coding	2.26366283061888e-06	0.000346087578143746	572	24	144	0.166666666666667	159	0.150943396226415	2656	hsa-miR-3116,hsa-miR-761,hsa-miR-185-5p,hsa-miR-1273h-5p,hsa-miR-548p,hsa-miR-103a-2-5p,hsa-miR-449b-3p,hsa-miR-30b-3p,hsa-miR-6165,hsa-miR-3689a-3p,hsa-miR-3689c,hsa-miR-4644,hsa-miR-4742-3p,hsa-miR-205-5p,hsa-miR-1468-3p,hsa-miR-6780a-5p,hsa-miR-3164,hsa-miR-214-3p,hsa-miR-3619-5p,hsa-miR-12119,hsa-miR-3689b-3p,hsa-miR-103a-1-5p,hsa-miR-511-5p,hsa-miR-6779-5p
hsa_circRNA_031526	hsa_circRNA_031526	circRNA	NM_001565	CXCL10	protein_coding	2.48350109714075e-06	0.000370642442274302	587	22	144	0.152777777777778	138	0.159420289855072	2656	hsa-miR-509-3-5p,hsa-miR-34c-5p,hsa-miR-449b-5p,hsa-miR-3605-5p,hsa-miR-4647,hsa-miR-1273h-5p,hsa-miR-30b-3p,hsa-miR-122b-5p,hsa-miR-4280,hsa-miR-3689a-3p,hsa-miR-6894-5p,hsa-miR-3689c,hsa-miR-4662b,hsa-miR-4433a-3p,hsa-miR-4762-3p,hsa-miR-4742-3p,hsa-miR-1272,hsa-miR-509-5p,hsa-miR-6780a-5p,hsa-miR-449a,hsa-miR-3689b-3p,hsa-miR-6779-5p
hsa_circRNA_031526	hsa_circRNA_031526	circRNA	ENST00000369839	TAF5	protein_coding	3.23256087187108e-06	0.000439733688168114	644	23	144	0.159722222222222	151	0.152317880794702	2656	hsa-miR-29c-3p,hsa-miR-5190,hsa-miR-34c-5p,hsa-miR-323b-5p,hsa-miR-4802-3p,hsa-miR-34a-5p,hsa-miR-449b-5p,hsa-miR-4647,hsa-miR-3137,hsa-miR-29b-3p,hsa-miR-6165,hsa-miR-153-3p,hsa-miR-6835-3p,hsa-miR-2054,hsa-miR-29a-3p,hsa-miR-1468-3p,hsa-miR-573,hsa-miR-410-5p,hsa-miR-214-3p,hsa-miR-449a,hsa-miR-494-5p,hsa-miR-4474-5p,hsa-miR-511-5p
hsa_circRNA_031526	hsa_circRNA_031526	circRNA	NM_021915	ZNF69	protein_coding	2.60283914208545e-09	6.58446974755779e-06	34	35	144	0.243055555555556	225	0.155555555555556	2656	hsa-miR-371b-3p,hsa-miR-1266-5p,hsa-miR-761,hsa-miR-5190,hsa-miR-6821-3p,hsa-miR-20b-3p,hsa-miR-6849-3p,hsa-miR-1245b-3p,hsa-miR-1273h-5p,hsa-miR-6820-3p,hsa-miR-30b-3p,hsa-miR-650,hsa-miR-887-5p,hsa-miR-7151-3p,hsa-miR-6772-3p,hsa-miR-6165,hsa-miR-3689a-3p,hsa-miR-4254,hsa-miR-605-3p,hsa-miR-3689c,hsa-miR-4433a-3p,hsa-miR-642b-3p,hsa-miR-1272,hsa-miR-6732-3p,hsa-miR-6512-3p,hsa-miR-5694,hsa-miR-…
#
