# Supplementary material for: N6-methyladenosine methylation analysis of circRNAs in acquired middle ear cholesteatoma
Source: Front Genet. 2024 Jun 24;15:1396720. doi: 10.3389/fgene.2024.1396720 (PMC11229040; doi:10.3389/fgene.2024.1396720)
Supplement: Supplementary file 2 [file DataSheet1.ZIP › CeRNA Analysis/hsa_circRNA_022382.xls]

SeqName	GeneSymbol	GeneType	CeNames	CeSymbols	CeTypes	Pvalues	FDR	Rank	CommonMirnasNum	SeqMirnasNum	SeqMirnaCoverage	CeMirnasNum	CeMirnaCoverage	AllMirnasNum	CommonMirnas
hsa_circRNA_022382	hsa_circRNA_022382	circRNA	NM_174927	SPATA19	protein_coding	1.59649185638386e-06	0.000110912858170602	1215	15	100	0.15	96	0.15625	2656	hsa-miR-4458,hsa-miR-4500,hsa-miR-761,hsa-let-7b-5p,hsa-let-7f-5p,hsa-let-7d-5p,hsa-miR-98-5p,hsa-miR-6722-3p,hsa-miR-6510-5p,hsa-let-7i-5p,hsa-let-7g-5p,hsa-miR-4291,hsa-let-7a-5p,hsa-let-7c-5p,hsa-let-7e-5p
hsa_circRNA_022382	hsa_circRNA_022382	circRNA	ENST00000367749	FMO4	protein_coding	1.98625921339665e-09	8.12217139841753e-07	202	15	100	0.15	60	0.25	2656	hsa-miR-4458,hsa-miR-2861,hsa-miR-4500,hsa-let-7b-5p,hsa-let-7f-5p,hsa-let-7d-5p,hsa-miR-98-5p,hsa-miR-6510-5p,hsa-let-7i-5p,hsa-let-7g-5p,hsa-let-7a-5p,hsa-let-7c-5p,hsa-let-7e-5p,hsa-miR-6755-5p,hsa-miR-378g
hsa_circRNA_022382	hsa_circRNA_022382	circRNA	ENST00000361711	OSGIN1	protein_coding	8.98806750285972e-09	2.45485671917522e-06	309	17	100	0.17	87	0.195402298850575	2656	hsa-miR-2861,hsa-miR-1266-5p,hsa-miR-5787,hsa-miR-761,hsa-miR-525-3p,hsa-miR-3918,hsa-miR-3127-5p,hsa-miR-6842-3p,hsa-miR-4518,hsa-miR-6510-5p,hsa-miR-6504-5p,hsa-miR-4685-5p,hsa-miR-524-3p,hsa-miR-6837-5p,hsa-miR-6784-5p,hsa-miR-6787-3p,hsa-miR-4505
hsa_circRNA_022382	hsa_circRNA_022382	circRNA	ENST00000381006	RUFY3	protein_coding	2.37542065255198e-07	2.72653751775732e-05	734	18	100	0.18	120	0.15	2656	hsa-miR-4458,hsa-miR-1909-3p,hsa-miR-4500,hsa-let-7b-5p,hsa-let-7f-5p,hsa-let-7d-5p,hsa-miR-98-5p,hsa-miR-6722-3p,hsa-miR-6510-5p,hsa-let-7i-5p,hsa-let-7g-5p,hsa-let-7a-5p,hsa-miR-4511,hsa-let-7c-5p,hsa-let-7e-5p,hsa-miR-378g,hsa-miR-6787-3p,hsa-miR-10400-3p
hsa_circRNA_022382	hsa_circRNA_022382	circRNA	ENST00000442160	ZNF410	protein_coding	3.62954055852389e-08	6.53773895188784e-06	468	15	100	0.15	73	0.205479452054795	2656	hsa-miR-4458,hsa-miR-665,hsa-miR-4500,hsa-let-7b-5p,hsa-let-7f-5p,hsa-let-7d-5p,hsa-miR-4296,hsa-miR-4265,hsa-miR-98-5p,hsa-let-7i-5p,hsa-miR-4322,hsa-let-7g-5p,hsa-let-7a-5p,hsa-let-7c-5p,hsa-let-7e-5p
hsa_circRNA_022382	hsa_circRNA_022382	circRNA	NM_001010877	ZNF311	protein_coding	8.90376612937172e-10	4.79096343212225e-07	156	16	100	0.16	66	0.242424242424242	2656	hsa-miR-4458,hsa-miR-548a-5p,hsa-miR-4500,hsa-let-7b-5p,hsa-let-7f-5p,hsa-let-7d-5p,hsa-miR-98-5p,hsa-let-7i-5p,hsa-let-7g-5p,hsa-let-7a-5p,hsa-miR-548ar-5p,hsa-let-7c-5p,hsa-let-7e-5p,hsa-miR-8065,hsa-miR-8062,hsa-miR-8080
hsa_circRNA_022382	hsa_circRNA_022382	circRNA	NM_001370470	CCDC106	protein_coding	1.1417135507249e-08	2.84515690417961e-06	337	21	100	0.21	136	0.154411764705882	2656	hsa-miR-665,hsa-miR-5787,hsa-miR-1538,hsa-miR-1909-3p,hsa-miR-4726-5p,hsa-miR-6745,hsa-miR-6722-3p,hsa-miR-4685-5p,hsa-miR-4268,hsa-miR-4745-3p,hsa-miR-766-5p,hsa-miR-765,hsa-miR-6837-5p,hsa-miR-11181-3p,hsa-miR-6784-5p,hsa-miR-4640-5p,hsa-miR-6845-5p,hsa-miR-4505,hsa-miR-6125,hsa-miR-6762-5p,hsa-miR-363-5p
hsa_circRNA_022382	hsa_circRNA_022382	circRNA	NM_152336	AGBL1	protein_coding	1.53651344368501e-09	7.05451734831878e-07	184	15	100	0.15	59	0.254237288135593	2656	hsa-miR-4458,hsa-miR-665,hsa-miR-4500,hsa-let-7b-5p,hsa-let-7f-5p,hsa-let-7d-5p,hsa-miR-98-5p,hsa-miR-6722-3p,hsa-let-7i-5p,hsa-let-7g-5p,hsa-let-7a-5p,hsa-miR-765,hsa-let-7c-5p,hsa-let-7e-5p,hsa-miR-11181-3p
hsa_circRNA_022382	hsa_circRNA_022382	circRNA	ENST00000265471	B3GAT3	protein_coding	2.10031308746e-10	1.67389008788239e-07	105	24	100	0.24	146	0.164383561643836	2656	hsa-miR-4458,hsa-miR-2861,hsa-miR-4500,hsa-miR-761,hsa-let-7b-5p,hsa-let-7f-5p,hsa-miR-3918,hsa-let-7d-5p,hsa-miR-4524b-3p,hsa-miR-4265,hsa-miR-98-5p,hsa-miR-6512-3p,hsa-let-7i-5p,hsa-miR-4268,hsa-miR-624-3p,hsa-miR-4322,hsa-let-7g-5p,hsa-miR-6720-5p,hsa-let-7a-5p,hsa-let-7c-5p,hsa-let-7e-5p,hsa-miR-378g,hsa-miR-6787-3p,hsa-miR-6762-5p
hsa_circRNA_022382	hsa_circRNA_022382	circRNA	NM_014038	BZW2	protein_coding	1.47094508995408e-07	1.90006070725124e-05	652	16	100	0.16	92	0.173913043478261	2656	hsa-miR-4458,hsa-miR-3677-5p,hsa-miR-1266-5p,hsa-miR-4500,hsa-let-7b-5p,hsa-let-7f-5p,hsa-miR-3127-5p,hsa-let-7d-5p,hsa-miR-4518,hsa-miR-98-5p,hsa-let-7i-5p,hsa-let-7g-5p,hsa-let-7a-5p,hsa-let-7c-5p,hsa-let-7e-5p,hsa-miR-11181-3p
hsa_circRNA_022382	hsa_circRNA_022382	circRNA	NM_033046	RTKN	protein_coding	3.6718508665196e-07	3.79674772769534e-05	816	16	100	0.16	98	0.163265306122449	2656	hsa-miR-4458,hsa-miR-665,hsa-let-7b-5p,hsa-let-7f-5p,hsa-miR-7156-3p,hsa-let-7d-5p,hsa-miR-98-5p,hsa-miR-548s,hsa-miR-6722-3p,hsa-let-7i-5p,hsa-let-7g-5p,hsa-let-7a-5p,hsa-let-7c-5p,hsa-let-7e-5p,hsa-miR-218-1-3p,hsa-miR-299-3p
hsa_circRNA_022382	hsa_circRNA_022382	circRNA	NM_005649	ZNF354A	protein_coding	4.41318971775251e-08	7.64691142251602e-06	487	15	100	0.15	74	0.202702702702703	2656	hsa-miR-4458,hsa-miR-4500,hsa-let-7b-5p,hsa-let-7f-5p,hsa-miR-876-3p,hsa-let-7d-5p,hsa-miR-98-5p,hsa-let-7i-5p,hsa-let-7g-5p,hsa-let-7a-5p,hsa-miR-6761-5p,hsa-let-7c-5p,hsa-let-7e-5p,hsa-miR-8065,hsa-miR-6755-5p
hsa_circRNA_022382	hsa_circRNA_022382	circRNA	NM_001198726	ARHGAP8	protein_coding	9.02253844785453e-10	4.79380519205222e-07	159	22	100	0.22	131	0.16793893129771	2656	hsa-miR-4458,hsa-miR-1266-5p,hsa-miR-4500,hsa-let-7b-5p,hsa-let-7f-5p,hsa-let-7d-5p,hsa-miR-6842-3p,hsa-miR-4524b-3p,hsa-miR-4518,hsa-miR-98-5p,hsa-miR-6504-5p,hsa-let-7i-5p,hsa-miR-3085-3p,hsa-miR-4276,hsa-let-7g-5p,hsa-let-7a-5p,hsa-miR-765,hsa-let-7c-5p,hsa-let-7e-5p,hsa-miR-11181-3p,hsa-miR-552-3p,hsa-miR-6755-5p
hsa_circRNA_022382	hsa_circRNA_022382	circRNA	NM_198963	DHX57	protein_coding	7.66381238096559e-13	4.04644503832245e-09	16	24	100	0.24	114	0.210526315789474	2656	hsa-miR-4458,hsa-miR-3677-5p,hsa-miR-4500,hsa-let-7b-5p,hsa-let-7f-5p,hsa-miR-3918,hsa-let-7d-5p,hsa-miR-4524b-3p,hsa-miR-98-5p,hsa-miR-548s,hsa-miR-6839-3p,hsa-let-7i-5p,hsa-miR-4685-5p,hsa-miR-4268,hsa-let-7g-5p,hsa-let-7a-5p,hsa-miR-6837-5p,hsa-let-7c-5p,hsa-let-7e-5p,hsa-miR-6774-5p,hsa-miR-378g,hsa-miR-4640-5p,hsa-miR-6787-3p,hsa-miR-10400-3p
hsa_circRNA_022382	hsa_circRNA_022382	circRNA	NM_001123387	KRTAP2-1	protein_coding	9.03542459842754e-08	1.32301178934291e-05	573	16	100	0.16	89	0.179775280898876	2656	hsa-miR-1266-5p,hsa-miR-1909-3p,hsa-miR-761,hsa-miR-3127-5p,hsa-miR-4296,hsa-miR-4265,hsa-miR-193b-5p,hsa-miR-4518,hsa-miR-6722-3p,hsa-miR-4322,hsa-miR-4291,hsa-miR-765,hsa-miR-11181-3p,hsa-miR-6759-5p,hsa-miR-10400-3p,hsa-miR-299-3p
hsa_circRNA_022382	hsa_circRNA_022382	circRNA	NM_000403	GALE	protein_coding	1.2764597181524e-07	1.67965795217751e-05	639	17	100	0.17	103	0.16504854368932	2656	hsa-miR-4458,hsa-miR-5787,hsa-let-7b-5p,hsa-let-7f-5p,hsa-miR-3918,hsa-miR-7160-3p,hsa-let-7d-5p,hsa-miR-193b-5p,hsa-miR-98-5p,hsa-let-7i-5p,hsa-miR-4685-5p,hsa-let-7a-5p,hsa-miR-765,hsa-miR-6837-5p,hsa-let-7c-5p,hsa-let-7e-5p,hsa-miR-11181-3p
hsa_circRNA_022382	hsa_circRNA_022382	circRNA	NM_001033580	MYO19	protein_coding	2.97462878845598e-08	5.53510276255446e-06	453	15	100	0.15	72	0.208333333333333	2656	hsa-miR-4458,hsa-miR-1266-5p,hsa-miR-4500,hsa-miR-761,hsa-let-7b-5p,hsa-let-7f-5p,hsa-let-7d-5p,hsa-miR-4518,hsa-miR-98-5p,hsa-let-7i-5p,hsa-let-7g-5p,hsa-miR-4291,hsa-let-7a-5p,hsa-let-7c-5p,hsa-miR-5584-3p
hsa_circRNA_022382	hsa_circRNA_022382	circRNA	NM_000062	SERPING1	protein_coding	2.77237013814485e-10	1.90412241382389e-07	122	20	100	0.2	101	0.198019801980198	2656	hsa-miR-4458,hsa-miR-1909-3p,hsa-miR-4500,hsa-miR-761,hsa-let-7f-5p,hsa-miR-3918,hsa-let-7d-5p,hsa-miR-4518,hsa-miR-98-5p,hsa-miR-6722-3p,hsa-miR-6510-5p,hsa-let-7i-5p,hsa-let-7g-5p,hsa-let-7a-5p,hsa-miR-6761-5p,hsa-let-7c-5p,hsa-let-7e-5p,hsa-miR-6865-5p,hsa-miR-6845-5p,hsa-miR-6762-5p
hsa_circRNA_022382	hsa_circRNA_022382	circRNA	ENST00000299140	SPATA19	protein_coding	1.59649185638386e-06	0.000110912858170602	1216	15	100	0.15	96	0.15625	2656	hsa-miR-4458,hsa-miR-4500,hsa-miR-761,hsa-let-7b-5p,hsa-let-7f-5p,hsa-let-7d-5p,hsa-miR-98-5p,hsa-miR-6722-3p,hsa-miR-6510-5p,hsa-let-7i-5p,hsa-let-7g-5p,hsa-miR-4291,hsa-let-7a-5p,hsa-let-7c-5p,hsa-let-7e-5p
hsa_circRNA_022382	hsa_circRNA_022382	circRNA	NM_019060	CRCT1	protein_coding	1.47094508995408e-07	1.90006070725124e-05	653	16	100	0.16	92	0.173913043478261	2656	hsa-miR-4458,hsa-miR-1266-5p,hsa-miR-5787,hsa-miR-4500,hsa-let-7b-5p,hsa-let-7f-5p,hsa-let-7d-5p,hsa-miR-98-5p,hsa-miR-6839-3p,hsa-let-7i-5p,hsa-let-7g-5p,hsa-let-7a-5p,hsa-let-7c-5p,hsa-let-7e-5p,hsa-miR-378g,hsa-miR-4505
hsa_circRNA_022382	hsa_circRNA_022382	circRNA	NM_016427	ELOA2	protein_coding	2.07376721786972e-09	8.26366890558566e-07	211	18	100	0.18	90	0.2	2656	hsa-miR-4458,hsa-miR-5787,hsa-miR-4500,hsa-miR-4726-5p,hsa-let-7b-5p,hsa-let-7f-5p,hsa-miR-3918,hsa-let-7d-5p,hsa-miR-98-5p,hsa-let-7i-5p,hsa-miR-4276,hsa-let-7g-5p,hsa-let-7a-5p,hsa-let-7c-5p,hsa-let-7e-5p,hsa-miR-4640-5p,hsa-miR-5584-3p,hsa-miR-4505
hsa_circRNA_022382	hsa_circRNA_022382	circRNA	ENST00000161006	PRSS22	protein_coding	6.91940536384269e-10	3.93181269355591e-07	147	19	100	0.19	95	0.2	2656	hsa-miR-4458,hsa-miR-2861,hsa-miR-1538,hsa-miR-4500,hsa-let-7b-5p,hsa-let-7f-5p,hsa-let-7d-5p,hsa-miR-4296,hsa-miR-193b-5p,hsa-miR-98-5p,hsa-let-7i-5p,hsa-miR-4745-3p,hsa-let-7g-5p,hsa-let-7a-5p,hsa-miR-766-5p,hsa-miR-765,hsa-let-7c-5p,hsa-let-7e-5p,hsa-miR-299-3p
hsa_circRNA_022382	hsa_circRNA_022382	circRNA	ENST00000372530	ABCC10	protein_coding	3.63695662654537e-09	1.25952932029633e-06	243	18	100	0.18	93	0.193548387096774	2656	hsa-miR-4458,hsa-miR-1266-5p,hsa-miR-1538,hsa-miR-4500,hsa-miR-4726-5p,hsa-let-7b-5p,hsa-let-7f-5p,hsa-let-7d-5p,hsa-miR-98-5p,hsa-let-7i-5p,hsa-miR-4745-3p,hsa-let-7g-5p,hsa-let-7a-5p,hsa-let-7c-5p,hsa-let-7e-5p,hsa-miR-8062,hsa-miR-4640-5p,hsa-miR-10400-3p
hsa_circRNA_022382	hsa_circRNA_022382	circRNA	NM_001017363	ARID3C	protein_coding	9.52546368871776e-08	1.36159331126766e-05	589	19	100	0.19	126	0.150793650793651	2656	hsa-miR-4458,hsa-miR-5787,hsa-miR-1909-3p,hsa-miR-4500,hsa-let-7f-5p,hsa-let-7d-5p,hsa-miR-98-5p,hsa-miR-6722-3p,hsa-miR-6510-5p,hsa-let-7i-5p,hsa-miR-4685-5p,hsa-let-7g-5p,hsa-let-7a-5p,hsa-miR-3614-5p,hsa-let-7c-5p,hsa-let-7e-5p,hsa-miR-11181-3p,hsa-miR-6755-5p,hsa-miR-4505
hsa_circRNA_022382	hsa_circRNA_022382	circRNA	NM_181334	PRR5-ARHGAP8	protein_coding	1.57264568070607e-10	1.42855413398245e-07	92	15	100	0.15	51	0.294117647058824	2656	hsa-miR-4458,hsa-miR-1266-5p,hsa-miR-4500,hsa-let-7b-5p,hsa-let-7f-5p,hsa-let-7d-5p,hsa-miR-6842-3p,hsa-miR-4524b-3p,hsa-miR-98-5p,hsa-let-7i-5p,hsa-let-7g-5p,hsa-let-7a-5p,hsa-let-7c-5p,hsa-let-7e-5p,hsa-miR-552-3p
hsa_circRNA_022382	hsa_circRNA_022382	circRNA	NM_020371	AVEN	protein_coding	2.27250296940547e-11	4.26619507449788e-08	44	21	100	0.21	99	0.212121212121212	2656	hsa-miR-4458,hsa-miR-605-3p,hsa-miR-34a-3p,hsa-miR-4500,hsa-miR-4726-5p,hsa-let-7b-5p,hsa-let-7f-5p,hsa-let-7d-5p,hsa-miR-6842-3p,hsa-miR-98-5p,hsa-miR-548s,hsa-miR-6504-5p,hsa-let-7i-5p,hsa-miR-3085-3p,hsa-let-7g-5p,hsa-miR-4291,hsa-let-7a-5p,hsa-let-7c-5p,hsa-let-7e-5p,hsa-miR-4640-5p,hsa-miR-8080
hsa_circRNA_022382	hsa_circRNA_022382	circRNA	NM_213636	PDLIM7	protein_coding	1.98945247491226e-09	8.12217139841753e-07	204	21	100	0.21	124	0.169354838709677	2656	hsa-miR-4458,hsa-miR-605-3p,hsa-miR-4500,hsa-miR-761,hsa-miR-4726-5p,hsa-let-7b-5p,hsa-let-7f-5p,hsa-miR-3918,hsa-let-7d-5p,hsa-miR-98-5p,hsa-let-7i-5p,hsa-miR-4685-5p,hsa-let-7g-5p,hsa-let-7a-5p,hsa-miR-766-5p,hsa-miR-765,hsa-miR-6837-5p,hsa-miR-1324,hsa-let-7c-5p,hsa-let-7e-5p,hsa-miR-4640-5p
hsa_circRNA_022382	hsa_circRNA_022382	circRNA	NM_001350518	ABCC10	protein_coding	3.02384310813596e-09	1.1058495321741e-06	230	18	100	0.18	92	0.195652173913043	2656	hsa-miR-4458,hsa-miR-1266-5p,hsa-miR-1538,hsa-miR-4500,hsa-miR-4726-5p,hsa-let-7b-5p,hsa-let-7f-5p,hsa-let-7d-5p,hsa-miR-98-5p,hsa-let-7i-5p,hsa-miR-4745-3p,hsa-let-7g-5p,hsa-let-7a-5p,hsa-let-7c-5p,hsa-let-7e-5p,hsa-miR-8062,hsa-miR-4640-5p,hsa-miR-10400-3p
hsa_circRNA_022382	hsa_circRNA_022382	circRNA	ENST00000368790	CRCT1	protein_coding	2.34625256967625e-07	2.70408009322892e-05	732	16	100	0.16	95	0.168421052631579	2656	hsa-miR-4458,hsa-miR-1266-5p,hsa-miR-5787,hsa-miR-4500,hsa-let-7b-5p,hsa-let-7f-5p,hsa-let-7d-5p,hsa-miR-98-5p,hsa-miR-6839-3p,hsa-let-7i-5p,hsa-let-7g-5p,hsa-let-7a-5p,hsa-let-7c-5p,hsa-let-7e-5p,hsa-miR-378g,hsa-miR-4505
hsa_circRNA_022382	hsa_circRNA_022382	circRNA	ENST00000408890	POM121L12	protein_coding	4.46641806866751e-09	1.43467122442191e-06	263	22	100	0.22	142	0.154929577464789	2656	hsa-miR-4458,hsa-miR-605-3p,hsa-miR-4500,hsa-miR-761,hsa-miR-4726-5p,hsa-let-7b-5p,hsa-let-7f-5p,hsa-miR-3918,hsa-miR-7160-3p,hsa-miR-3127-5p,hsa-let-7d-5p,hsa-miR-98-5p,hsa-miR-6722-3p,hsa-miR-6510-5p,hsa-let-7i-5p,hsa-let-7g-5p,hsa-let-7a-5p,hsa-miR-765,hsa-let-7c-5p,hsa-let-7e-5p,hsa-miR-11181-3p,hsa-miR-4640-5p
hsa_circRNA_022382	hsa_circRNA_022382	circRNA	NM_001176	ARHGDIG	protein_coding	6.4592270231875e-08	1.02762531015416e-05	531	15	100	0.15	76	0.197368421052632	2656	hsa-miR-4458,hsa-miR-1266-5p,hsa-miR-1909-3p,hsa-let-7b-5p,hsa-let-7f-5p,hsa-miR-3918,hsa-let-7d-5p,hsa-miR-4524b-3p,hsa-miR-4518,hsa-miR-6722-3p,hsa-miR-6510-5p,hsa-let-7i-5p,hsa-let-7a-5p,hsa-let-7c-5p,hsa-let-7e-5p
hsa_circRNA_022382	hsa_circRNA_022382	circRNA	ENST00000495303	MYD88	protein_coding	7.3693992398486e-10	4.09578604199454e-07	152	23	100	0.23	142	0.161971830985915	2656	hsa-miR-4458,hsa-miR-3138,hsa-miR-1266-5p,hsa-miR-1909-3p,hsa-let-7f-5p,hsa-miR-3918,hsa-miR-3127-5p,hsa-let-7d-5p,hsa-miR-4524b-3p,hsa-miR-6722-3p,hsa-miR-6504-5p,hsa-miR-4685-5p,hsa-miR-624-3p,hsa-miR-3085-3p,hsa-miR-4317,hsa-miR-765,hsa-miR-6837-5p,hsa-miR-1324,hsa-miR-5586-5p,hsa-let-7e-5p,hsa-miR-11181-3p,hsa-miR-6787-3p,hsa-miR-218-1-3p
hsa_circRNA_022382	hsa_circRNA_022382	circRNA	ENST00000306730	AVEN	protein_coding	2.27250296940547e-11	4.26619507449788e-08	45	21	100	0.21	99	0.212121212121212	2656	hsa-miR-4458,hsa-miR-605-3p,hsa-miR-34a-3p,hsa-miR-4500,hsa-miR-4726-5p,hsa-let-7b-5p,hsa-let-7f-5p,hsa-let-7d-5p,hsa-miR-6842-3p,hsa-miR-98-5p,hsa-miR-548s,hsa-miR-6504-5p,hsa-let-7i-5p,hsa-miR-3085-3p,hsa-let-7g-5p,hsa-miR-4291,hsa-let-7a-5p,hsa-let-7c-5p,hsa-let-7e-5p,hsa-miR-4640-5p,hsa-miR-8080
hsa_circRNA_022382	hsa_circRNA_022382	circRNA	ENST00000392045	SP140	protein_coding	8.94994546892556e-11	9.96842395610645e-08	73	22	100	0.22	117	0.188034188034188	2656	hsa-miR-605-3p,hsa-let-7b-5p,hsa-let-7f-5p,hsa-let-7d-5p,hsa-miR-6842-3p,hsa-miR-4296,hsa-miR-4265,hsa-miR-4538,hsa-miR-98-5p,hsa-miR-6504-5p,hsa-let-7i-5p,hsa-miR-4322,hsa-miR-3187-3p,hsa-miR-3085-3p,hsa-let-7g-5p,hsa-let-7a-5p,hsa-miR-765,hsa-let-7c-5p,hsa-let-7e-5p,hsa-miR-6865-5p,hsa-miR-4453,hsa-miR-299-3p
hsa_circRNA_022382	hsa_circRNA_022382	circRNA	NM_020155	GPR137	protein_coding	4.07913340930629e-12	1.43583796368661e-08	24	16	100	0.16	48	0.333333333333333	2656	hsa-miR-4458,hsa-miR-4500,hsa-let-7b-5p,hsa-let-7f-5p,hsa-let-7d-5p,hsa-miR-4296,hsa-miR-4265,hsa-miR-98-5p,hsa-let-7i-5p,hsa-miR-4322,hsa-let-7g-5p,hsa-let-7a-5p,hsa-miR-6837-5p,hsa-let-7c-5p,hsa-let-7e-5p,hsa-miR-6865-5p
hsa_circRNA_022382	hsa_circRNA_022382	circRNA	NM_001010931	HGF	protein_coding	2.89794464740756e-10	1.927680833609e-07	127	15	100	0.15	53	0.283018867924528	2656	hsa-miR-4458,hsa-miR-5787,hsa-miR-4500,hsa-let-7b-5p,hsa-let-7f-5p,hsa-miR-7156-3p,hsa-let-7d-5p,hsa-miR-98-5p,hsa-let-7i-5p,hsa-let-7g-5p,hsa-let-7a-5p,hsa-let-7c-5p,hsa-let-7e-5p,hsa-miR-4640-5p,hsa-miR-4505
hsa_circRNA_022382	hsa_circRNA_022382	circRNA	NM_182981	OSGIN1	protein_coding	1.08033411452685e-08	2.75726724051702e-06	331	17	100	0.17	88	0.193181818181818	2656	hsa-miR-2861,hsa-miR-1266-5p,hsa-miR-5787,hsa-miR-761,hsa-miR-525-3p,hsa-miR-3918,hsa-miR-3127-5p,hsa-miR-6842-3p,hsa-miR-4518,hsa-miR-6510-5p,hsa-miR-6504-5p,hsa-miR-4685-5p,hsa-miR-524-3p,hsa-miR-6837-5p,hsa-miR-6784-5p,hsa-miR-6787-3p,hsa-miR-4505
hsa_circRNA_022382	hsa_circRNA_022382	circRNA	NM_001285449	PDXDC1	protein_coding	7.64389297897688e-08	1.16561089344944e-05	553	16	100	0.16	88	0.181818181818182	2656	hsa-miR-4458,hsa-miR-4500,hsa-let-7b-5p,hsa-let-7f-5p,hsa-miR-876-3p,hsa-let-7d-5p,hsa-miR-98-5p,hsa-let-7i-5p,hsa-let-7g-5p,hsa-let-7a-5p,hsa-let-7c-5p,hsa-let-7e-5p,hsa-miR-378g,hsa-miR-8062,hsa-miR-6787-3p,hsa-miR-10400-3p
hsa_circRNA_022382	hsa_circRNA_022382	circRNA	ENST00000561293	MEIS3	protein_coding	1.99018629419433e-09	8.12217139841753e-07	206	23	100	0.23	149	0.154362416107383	2656	hsa-miR-4458,hsa-miR-2861,hsa-miR-605-3p,hsa-miR-1266-5p,hsa-miR-665,hsa-miR-5787,hsa-miR-4500,hsa-miR-761,hsa-let-7b-5p,hsa-let-7f-5p,hsa-miR-3918,hsa-miR-7160-3p,hsa-miR-3127-5p,hsa-let-7d-5p,hsa-miR-4518,hsa-miR-98-5p,hsa-miR-6510-5p,hsa-let-7i-5p,hsa-let-7g-5p,hsa-let-7a-5p,hsa-let-7c-5p,hsa-let-7e-5p,hsa-miR-4505
hsa_circRNA_022382	hsa_circRNA_022382	circRNA	NM_002022	FMO4	protein_coding	1.98625921339665e-09	8.12217139841753e-07	203	15	100	0.15	60	0.25	2656	hsa-miR-4458,hsa-miR-2861,hsa-miR-4500,hsa-let-7b-5p,hsa-let-7f-5p,hsa-let-7d-5p,hsa-miR-98-5p,hsa-miR-6510-5p,hsa-let-7i-5p,hsa-let-7g-5p,hsa-let-7a-5p,hsa-let-7c-5p,hsa-let-7e-5p,hsa-miR-6755-5p,hsa-miR-378g
hsa_circRNA_022382	hsa_circRNA_022382	circRNA	ENST00000396779	TIMM17B	protein_coding	8.53528458247528e-07	7.03465664627248e-05	1024	16	100	0.16	104	0.153846153846154	2656	hsa-miR-4458,hsa-miR-5787,hsa-miR-4500,hsa-let-7b-5p,hsa-let-7f-5p,hsa-miR-3127-5p,hsa-let-7d-5p,hsa-miR-98-5p,hsa-let-7i-5p,hsa-miR-4685-5p,hsa-let-7a-5p,hsa-miR-6761-5p,hsa-miR-6837-5p,hsa-let-7c-5p,hsa-let-7e-5p,hsa-miR-4505
hsa_circRNA_022382	hsa_circRNA_022382	circRNA	ENST00000266987	TARBP2	protein_coding	1.45911566873588e-09	6.73940357218722e-07	179	19	100	0.19	99	0.191919191919192	2656	hsa-miR-4458,hsa-miR-1909-3p,hsa-miR-4500,hsa-let-7b-5p,hsa-let-7f-5p,hsa-let-7d-5p,hsa-miR-6842-3p,hsa-miR-98-5p,hsa-miR-6510-5p,hsa-miR-6504-5p,hsa-let-7i-5p,hsa-miR-3085-3p,hsa-let-7g-5p,hsa-miR-6720-5p,hsa-let-7a-5p,hsa-let-7c-5p,hsa-let-7e-5p,hsa-miR-378g,hsa-miR-6787-3p
hsa_circRNA_022382	hsa_circRNA_022382	circRNA	NM_016307	PRRX2	protein_coding	1.88093748865539e-07	2.27527704872623e-05	697	15	100	0.15	82	0.182926829268293	2656	hsa-miR-2861,hsa-miR-665,hsa-miR-1538,hsa-miR-1909-3p,hsa-miR-4726-5p,hsa-miR-4296,hsa-miR-4265,hsa-miR-548s,hsa-miR-6722-3p,hsa-miR-4322,hsa-miR-4745-3p,hsa-miR-378g,hsa-miR-4640-5p,hsa-miR-8080,hsa-miR-10400-3p
hsa_circRNA_022382	hsa_circRNA_022382	circRNA	ENST00000296484	POC1A	protein_coding	1.90659029703573e-09	8.04134687212051e-07	200	22	100	0.22	136	0.161764705882353	2656	hsa-miR-4458,hsa-miR-3138,hsa-miR-4500,hsa-let-7b-5p,hsa-let-7f-5p,hsa-miR-3918,hsa-miR-3127-5p,hsa-let-7d-5p,hsa-miR-98-5p,hsa-miR-6504-5p,hsa-let-7i-5p,hsa-miR-4685-5p,hsa-miR-3085-3p,hsa-let-7g-5p,hsa-let-7a-5p,hsa-miR-766-5p,hsa-miR-6837-5p,hsa-miR-4761-5p,hsa-miR-106a-3p,hsa-let-7c-5p,hsa-let-7e-5p,hsa-miR-8065
hsa_circRNA_022382	hsa_circRNA_022382	circRNA	ENST00000617979	GALE	protein_coding	1.2764597181524e-07	1.67965795217751e-05	640	17	100	0.17	103	0.16504854368932	2656	hsa-miR-4458,hsa-miR-5787,hsa-let-7b-5p,hsa-let-7f-5p,hsa-miR-3918,hsa-miR-7160-3p,hsa-let-7d-5p,hsa-miR-193b-5p,hsa-miR-98-5p,hsa-let-7i-5p,hsa-miR-4685-5p,hsa-let-7a-5p,hsa-miR-765,hsa-miR-6837-5p,hsa-let-7c-5p,hsa-let-7e-5p,hsa-miR-11181-3p
hsa_circRNA_022382	hsa_circRNA_022382	circRNA	NM_001167947	TIMM17B	protein_coding	8.53528458247528e-07	7.03465664627248e-05	1025	16	100	0.16	104	0.153846153846154	2656	hsa-miR-4458,hsa-miR-5787,hsa-miR-4500,hsa-let-7b-5p,hsa-let-7f-5p,hsa-miR-3127-5p,hsa-let-7d-5p,hsa-miR-98-5p,hsa-let-7i-5p,hsa-miR-4685-5p,hsa-let-7a-5p,hsa-miR-6761-5p,hsa-miR-6837-5p,hsa-let-7c-5p,hsa-let-7e-5p,hsa-miR-4505
hsa_circRNA_022382	hsa_circRNA_022382	circRNA	ENST00000389774	ARHGAP8	protein_coding	1.57264568070607e-10	1.42855413398245e-07	93	15	100	0.15	51	0.294117647058824	2656	hsa-miR-4458,hsa-miR-1266-5p,hsa-miR-4500,hsa-let-7b-5p,hsa-let-7f-5p,hsa-let-7d-5p,hsa-miR-6842-3p,hsa-miR-4524b-3p,hsa-miR-98-5p,hsa-let-7i-5p,hsa-let-7g-5p,hsa-let-7a-5p,hsa-let-7c-5p,hsa-let-7e-5p,hsa-miR-552-3p
hsa_circRNA_022382	hsa_circRNA_022382	circRNA	NM_000424	KRT5	protein_coding	5.29284967786928e-13	3.43949729182092e-09	12	23	100	0.23	102	0.225490196078431	2656	hsa-miR-4458,hsa-miR-605-3p,hsa-miR-5787,hsa-miR-1909-3p,hsa-miR-4500,hsa-miR-761,hsa-let-7b-5p,hsa-let-7f-5p,hsa-let-7d-5p,hsa-miR-98-5p,hsa-miR-6722-3p,hsa-miR-6510-5p,hsa-let-7i-5p,hsa-miR-4685-5p,hsa-let-7g-5p,hsa-miR-4291,hsa-let-7a-5p,hsa-miR-3614-5p,hsa-let-7c-5p,hsa-miR-6845-5p,hsa-miR-4505,hsa-miR-203a-5p,hsa-miR-6762-5p
hsa_circRNA_022382	hsa_circRNA_022382	circRNA	NM_016487	MTRES1	protein_coding	1.74763436317832e-09	7.77849359362664e-07	188	19	100	0.19	100	0.19	2656	hsa-miR-4458,hsa-miR-1909-3p,hsa-miR-4500,hsa-miR-761,hsa-let-7b-5p,hsa-let-7f-5p,hsa-miR-6745,hsa-let-7d-5p,hsa-miR-98-5p,hsa-miR-6722-3p,hsa-let-7i-5p,hsa-miR-624-3p,hsa-let-7g-5p,hsa-let-7a-5p,hsa-miR-4761-5p,hsa-let-7c-5p,hsa-let-7e-5p,hsa-miR-299-3p,hsa-miR-363-5p
hsa_circRNA_022382	hsa_circRNA_022382	circRNA	ENST00000433922	BZW2	protein_coding	1.47094508995408e-07	1.90006070725124e-05	654	16	100	0.16	92	0.173913043478261	2656	hsa-miR-4458,hsa-miR-3677-5p,hsa-miR-1266-5p,hsa-miR-4500,hsa-let-7b-5p,hsa-let-7f-5p,hsa-miR-3127-5p,hsa-let-7d-5p,hsa-miR-4518,hsa-miR-98-5p,hsa-let-7i-5p,hsa-let-7g-5p,hsa-let-7a-5p,hsa-let-7c-5p,hsa-let-7e-5p,hsa-miR-11181-3p
hsa_circRNA_022382	hsa_circRNA_022382	circRNA	NM_033450	ABCC10	protein_coding	3.02384310813596e-09	1.1058495321741e-06	231	18	100	0.18	92	0.195652173913043	2656	hsa-miR-4458,hsa-miR-1266-5p,hsa-miR-1538,hsa-miR-4500,hsa-miR-4726-5p,hsa-let-7b-5p,hsa-let-7f-5p,hsa-let-7d-5p,hsa-miR-98-5p,hsa-let-7i-5p,hsa-miR-4745-3p,hsa-let-7g-5p,hsa-let-7a-5p,hsa-let-7c-5p,hsa-let-7e-5p,hsa-miR-8062,hsa-miR-4640-5p,hsa-miR-10400-3p
hsa_circRNA_022382	hsa_circRNA_022382	circRNA	ENST00000391419	KRTAP2-1	protein_coding	9.03542459842754e-08	1.32301178934291e-05	575	16	100	0.16	89	0.179775280898876	2656	hsa-miR-1266-5p,hsa-miR-1909-3p,hsa-miR-761,hsa-miR-3127-5p,hsa-miR-4296,hsa-miR-4265,hsa-miR-193b-5p,hsa-miR-4518,hsa-miR-6722-3p,hsa-miR-4322,hsa-miR-4291,hsa-miR-765,hsa-miR-11181-3p,hsa-miR-6759-5p,hsa-miR-10400-3p,hsa-miR-299-3p
hsa_circRNA_022382	hsa_circRNA_022382	circRNA	NM_144779	FXYD5	protein_coding	3.51560841747948e-09	1.24265725313912e-06	239	19	100	0.19	104	0.182692307692308	2656	hsa-miR-4458,hsa-miR-5787,hsa-miR-1909-3p,hsa-miR-4500,hsa-miR-761,hsa-miR-525-3p,hsa-let-7b-5p,hsa-let-7f-5p,hsa-let-7d-5p,hsa-miR-98-5p,hsa-miR-6722-3p,hsa-miR-6510-5p,hsa-let-7i-5p,hsa-miR-524-3p,hsa-let-7g-5p,hsa-let-7a-5p,hsa-let-7c-5p,hsa-let-7e-5p,hsa-miR-4505
hsa_circRNA_022382	hsa_circRNA_022382	circRNA	ENST00000377179	ZNF311	protein_coding	8.90376612937172e-10	4.79096343212225e-07	157	16	100	0.16	66	0.242424242424242	2656	hsa-miR-4458,hsa-miR-548a-5p,hsa-miR-4500,hsa-let-7b-5p,hsa-let-7f-5p,hsa-let-7d-5p,hsa-miR-98-5p,hsa-let-7i-5p,hsa-let-7g-5p,hsa-let-7a-5p,hsa-miR-548ar-5p,hsa-let-7c-5p,hsa-let-7e-5p,hsa-miR-8065,hsa-miR-8062,hsa-miR-8080
hsa_circRNA_022382	hsa_circRNA_022382	circRNA	ENST00000555938	AC011448.1	protein_coding	3.64408994203678e-08	6.54998030241118e-06	470	17	100	0.17	95	0.178947368421053	2656	hsa-miR-5787,hsa-miR-4726-5p,hsa-miR-6745,hsa-miR-4296,hsa-miR-4265,hsa-miR-6512-3p,hsa-miR-4685-5p,hsa-miR-4322,hsa-miR-6720-5p,hsa-miR-766-5p,hsa-miR-765,hsa-miR-6837-5p,hsa-miR-378g,hsa-miR-4640-5p,hsa-miR-218-1-3p,hsa-miR-4505,hsa-miR-299-3p
hsa_circRNA_022382	hsa_circRNA_022382	circRNA	NM_001009813	MEIS3	protein_coding	1.99018629419433e-09	8.12217139841753e-07	207	23	100	0.23	149	0.154362416107383	2656	hsa-miR-4458,hsa-miR-2861,hsa-miR-605-3p,hsa-miR-1266-5p,hsa-miR-665,hsa-miR-5787,hsa-miR-4500,hsa-miR-761,hsa-let-7b-5p,hsa-let-7f-5p,hsa-miR-3918,hsa-miR-7160-3p,hsa-miR-3127-5p,hsa-let-7d-5p,hsa-miR-4518,hsa-miR-98-5p,hsa-miR-6510-5p,hsa-let-7i-5p,hsa-let-7g-5p,hsa-let-7a-5p,hsa-let-7c-5p,hsa-let-7e-5p,hsa-miR-4505
hsa_circRNA_022382	hsa_circRNA_022382	circRNA	NM_012268	PLD3	protein_coding	5.65675295859541e-09	1.70062929960563e-06	280	21	100	0.21	131	0.16030534351145	2656	hsa-miR-4458,hsa-miR-1909-3p,hsa-miR-4500,hsa-miR-4726-5p,hsa-let-7b-5p,hsa-let-7f-5p,hsa-miR-6745,hsa-let-7d-5p,hsa-miR-98-5p,hsa-miR-6722-3p,hsa-miR-6510-5p,hsa-let-7i-5p,hsa-let-7g-5p,hsa-let-7a-5p,hsa-let-7c-5p,hsa-let-7e-5p,hsa-miR-6784-5p,hsa-miR-6865-5p,hsa-miR-4640-5p,hsa-miR-6845-5p,hsa-miR-6762-5p
hsa_circRNA_022382	hsa_circRNA_022382	circRNA	ENST00000373855	CNTRL	protein_coding	3.62998850679061e-07	3.77192864778799e-05	810	15	100	0.15	86	0.174418604651163	2656	hsa-miR-4458,hsa-miR-548a-5p,hsa-miR-4500,hsa-let-7b-5p,hsa-let-7f-5p,hsa-let-7d-5p,hsa-miR-98-5p,hsa-miR-3973,hsa-let-7i-5p,hsa-let-7g-5p,hsa-let-7a-5p,hsa-miR-548ar-5p,hsa-let-7c-5p,hsa-let-7e-5p,hsa-miR-8062
hsa_circRNA_022382	hsa_circRNA_022382	circRNA	NM_001082	CYP4F2	protein_coding	1.11459890716149e-06	8.60960389496722e-05	1091	16	100	0.16	106	0.150943396226415	2656	hsa-miR-4458,hsa-miR-4500,hsa-let-7b-5p,hsa-let-7f-5p,hsa-let-7d-5p,hsa-miR-98-5p,hsa-let-7i-5p,hsa-miR-4268,hsa-let-7g-5p,hsa-let-7a-5p,hsa-miR-766-5p,hsa-let-7c-5p,hsa-let-7e-5p,hsa-miR-501-5p,hsa-miR-8080,hsa-miR-299-3p
hsa_circRNA_022382	hsa_circRNA_022382	circRNA	ENST00000417495	SP140	protein_coding	8.94994546892556e-11	9.96842395610645e-08	74	22	100	0.22	117	0.188034188034188	2656	hsa-miR-605-3p,hsa-let-7b-5p,hsa-let-7f-5p,hsa-let-7d-5p,hsa-miR-6842-3p,hsa-miR-4296,hsa-miR-4265,hsa-miR-4538,hsa-miR-98-5p,hsa-miR-6504-5p,hsa-let-7i-5p,hsa-miR-4322,hsa-miR-3187-3p,hsa-miR-3085-3p,hsa-let-7g-5p,hsa-let-7a-5p,hsa-miR-765,hsa-let-7c-5p,hsa-let-7e-5p,hsa-miR-6865-5p,hsa-miR-4453,hsa-miR-299-3p
hsa_circRNA_022382	hsa_circRNA_022382	circRNA	ENST00000221700	CYP4F2	protein_coding	1.11459890716149e-06	8.60960389496722e-05	1092	16	100	0.16	106	0.150943396226415	2656	hsa-miR-4458,hsa-miR-4500,hsa-let-7b-5p,hsa-let-7f-5p,hsa-let-7d-5p,hsa-miR-98-5p,hsa-let-7i-5p,hsa-miR-4268,hsa-let-7g-5p,hsa-let-7a-5p,hsa-miR-766-5p,hsa-let-7c-5p,hsa-let-7e-5p,hsa-miR-501-5p,hsa-miR-8080,hsa-miR-299-3p
hsa_circRNA_022382	hsa_circRNA_022382	circRNA	NM_012200	B3GAT3	protein_coding	2.10031308746e-10	1.67389008788239e-07	106	24	100	0.24	146	0.164383561643836	2656	hsa-miR-4458,hsa-miR-2861,hsa-miR-4500,hsa-miR-761,hsa-let-7b-5p,hsa-let-7f-5p,hsa-miR-3918,hsa-let-7d-5p,hsa-miR-4524b-3p,hsa-miR-4265,hsa-miR-98-5p,hsa-miR-6512-3p,hsa-let-7i-5p,hsa-miR-4268,hsa-miR-624-3p,hsa-miR-4322,hsa-let-7g-5p,hsa-miR-6720-5p,hsa-let-7a-5p,hsa-let-7c-5p,hsa-let-7e-5p,hsa-miR-378g,hsa-miR-6787-3p,hsa-miR-6762-5p
hsa_circRNA_022382	hsa_circRNA_022382	circRNA	ENST00000586790	CCDC106	protein_coding	1.1417135507249e-08	2.84515690417961e-06	339	21	100	0.21	136	0.154411764705882	2656	hsa-miR-665,hsa-miR-5787,hsa-miR-1538,hsa-miR-1909-3p,hsa-miR-4726-5p,hsa-miR-6745,hsa-miR-6722-3p,hsa-miR-4685-5p,hsa-miR-4268,hsa-miR-4745-3p,hsa-miR-766-5p,hsa-miR-765,hsa-miR-6837-5p,hsa-miR-11181-3p,hsa-miR-6784-5p,hsa-miR-4640-5p,hsa-miR-6845-5p,hsa-miR-4505,hsa-miR-6125,hsa-miR-6762-5p,hsa-miR-363-5p
hsa_circRNA_022382	hsa_circRNA_022382	circRNA	ENST00000332567	ELOA2	protein_coding	2.07376721786972e-09	8.26366890558566e-07	212	18	100	0.18	90	0.2	2656	hsa-miR-4458,hsa-miR-5787,hsa-miR-4500,hsa-miR-4726-5p,hsa-let-7b-5p,hsa-let-7f-5p,hsa-miR-3918,hsa-let-7d-5p,hsa-miR-98-5p,hsa-let-7i-5p,hsa-miR-4276,hsa-let-7g-5p,hsa-let-7a-5p,hsa-let-7c-5p,hsa-let-7e-5p,hsa-miR-4640-5p,hsa-miR-5584-3p,hsa-miR-4505
hsa_circRNA_022382	hsa_circRNA_022382	circRNA	ENST00000443433	MYD88	protein_coding	7.45717682725238e-09	2.10108146962986e-06	298	17	100	0.17	86	0.197674418604651	2656	hsa-miR-4458,hsa-miR-1266-5p,hsa-miR-1909-3p,hsa-let-7f-5p,hsa-miR-3918,hsa-miR-3127-5p,hsa-let-7d-5p,hsa-miR-4524b-3p,hsa-miR-6722-3p,hsa-miR-4685-5p,hsa-miR-624-3p,hsa-miR-4317,hsa-miR-765,hsa-miR-6837-5p,hsa-miR-1324,hsa-let-7e-5p,hsa-miR-11181-3p
hsa_circRNA_022382	hsa_circRNA_022382	circRNA	ENST00000372469	PRRX2	protein_coding	5.34787293711698e-08	8.99966051503396e-06	502	15	100	0.15	75	0.2	2656	hsa-miR-2861,hsa-miR-665,hsa-miR-1538,hsa-miR-1909-3p,hsa-miR-4726-5p,hsa-miR-4296,hsa-miR-4265,hsa-miR-548s,hsa-miR-6722-3p,hsa-miR-4322,hsa-miR-4745-3p,hsa-miR-378g,hsa-miR-4640-5p,hsa-miR-8080,hsa-miR-10400-3p
hsa_circRNA_022382	hsa_circRNA_022382	circRNA	ENST00000420434	SP140	protein_coding	3.62998850679061e-07	3.77192864778799e-05	811	15	100	0.15	86	0.174418604651163	2656	hsa-miR-605-3p,hsa-let-7b-5p,hsa-let-7f-5p,hsa-let-7d-5p,hsa-miR-6842-3p,hsa-miR-4538,hsa-miR-98-5p,hsa-miR-6504-5p,hsa-let-7i-5p,hsa-miR-3085-3p,hsa-let-7g-5p,hsa-let-7a-5p,hsa-let-7c-5p,hsa-let-7e-5p,hsa-miR-4453
hsa_circRNA_022382	hsa_circRNA_022382	circRNA	NM_007018	CNTRL	protein_coding	3.62998850679061e-07	3.77192864778799e-05	812	15	100	0.15	86	0.174418604651163	2656	hsa-miR-4458,hsa-miR-548a-5p,hsa-miR-4500,hsa-let-7b-5p,hsa-let-7f-5p,hsa-let-7d-5p,hsa-miR-98-5p,hsa-miR-3973,hsa-let-7i-5p,hsa-let-7g-5p,hsa-let-7a-5p,hsa-miR-548ar-5p,hsa-let-7c-5p,hsa-let-7e-5p,hsa-miR-8062
hsa_circRNA_022382	hsa_circRNA_022382	circRNA	NM_007237	SP140	protein_coding	8.94994546892556e-11	9.96842395610645e-08	75	22	100	0.22	117	0.188034188034188	2656	hsa-miR-605-3p,hsa-let-7b-5p,hsa-let-7f-5p,hsa-let-7d-5p,hsa-miR-6842-3p,hsa-miR-4296,hsa-miR-4265,hsa-miR-4538,hsa-miR-98-5p,hsa-miR-6504-5p,hsa-let-7i-5p,hsa-miR-4322,hsa-miR-3187-3p,hsa-miR-3085-3p,hsa-let-7g-5p,hsa-let-7a-5p,hsa-miR-765,hsa-let-7c-5p,hsa-let-7e-5p,hsa-miR-6865-5p,hsa-miR-4453,hsa-miR-299-3p
hsa_circRNA_022382	hsa_circRNA_022382	circRNA	NM_170681	GFM2	protein_coding	1.88093748865539e-07	2.27527704872623e-05	698	15	100	0.15	82	0.182926829268293	2656	hsa-miR-4458,hsa-miR-605-3p,hsa-miR-4500,hsa-let-7b-5p,hsa-let-7f-5p,hsa-let-7d-5p,hsa-miR-98-5p,hsa-miR-548s,hsa-let-7i-5p,hsa-miR-624-3p,hsa-let-7g-5p,hsa-let-7a-5p,hsa-let-7c-5p,hsa-let-7e-5p,hsa-miR-3910
hsa_circRNA_022382	hsa_circRNA_022382	circRNA	ENST00000396988	PLEKHG6	protein_coding	2.52577548615403e-08	4.97377592761786e-06	429	20	100	0.2	129	0.155038759689922	2656	hsa-miR-4458,hsa-miR-1909-3p,hsa-miR-4500,hsa-miR-4726-5p,hsa-let-7b-5p,hsa-let-7f-5p,hsa-let-7d-5p,hsa-miR-4524b-3p,hsa-miR-98-5p,hsa-miR-6722-3p,hsa-let-7i-5p,hsa-let-7g-5p,hsa-let-7a-5p,hsa-miR-6837-5p,hsa-let-7c-5p,hsa-let-7e-5p,hsa-miR-378g,hsa-miR-4640-5p,hsa-miR-5584-3p,hsa-miR-10400-3p
hsa_circRNA_022382	hsa_circRNA_022382	circRNA	ENST00000409587	PLD3	protein_coding	4.2288462074859e-09	1.37933860525946e-06	259	21	100	0.21	129	0.162790697674419	2656	hsa-miR-4458,hsa-miR-1909-3p,hsa-miR-4500,hsa-miR-4726-5p,hsa-let-7b-5p,hsa-let-7f-5p,hsa-miR-6745,hsa-let-7d-5p,hsa-miR-98-5p,hsa-miR-6722-3p,hsa-miR-6510-5p,hsa-let-7i-5p,hsa-let-7g-5p,hsa-let-7a-5p,hsa-let-7c-5p,hsa-let-7e-5p,hsa-miR-6784-5p,hsa-miR-6865-5p,hsa-miR-4640-5p,hsa-miR-6845-5p,hsa-miR-6762-5p
hsa_circRNA_022382	hsa_circRNA_022382	circRNA	ENST00000343805	SP140	protein_coding	3.62998850679061e-07	3.77192864778799e-05	813	15	100	0.15	86	0.174418604651163	2656	hsa-miR-605-3p,hsa-let-7b-5p,hsa-let-7f-5p,hsa-let-7d-5p,hsa-miR-6842-3p,hsa-miR-4538,hsa-miR-98-5p,hsa-miR-6504-5p,hsa-let-7i-5p,hsa-miR-3085-3p,hsa-let-7g-5p,hsa-let-7a-5p,hsa-let-7c-5p,hsa-let-7e-5p,hsa-miR-4453
hsa_circRNA_022382	hsa_circRNA_022382	circRNA	NM_001256743	GRIA3	protein_coding	8.69460234631313e-11	9.96842395610645e-08	72	17	100	0.17	66	0.257575757575758	2656	hsa-miR-4458,hsa-miR-4500,hsa-let-7b-5p,hsa-let-7f-5p,hsa-let-7d-5p,hsa-miR-98-5p,hsa-miR-6839-3p,hsa-let-7i-5p,hsa-let-7g-5p,hsa-let-7a-5p,hsa-miR-766-5p,hsa-miR-765,hsa-let-7c-5p,hsa-let-7e-5p,hsa-miR-11181-3p,hsa-miR-6755-5p,hsa-miR-6787-3p
hsa_circRNA_022382	hsa_circRNA_022382	circRNA	NM_134324	TARBP2	protein_coding	1.45911566873588e-09	6.73940357218722e-07	180	19	100	0.19	99	0.191919191919192	2656	hsa-miR-4458,hsa-miR-1909-3p,hsa-miR-4500,hsa-let-7b-5p,hsa-let-7f-5p,hsa-let-7d-5p,hsa-miR-6842-3p,hsa-miR-98-5p,hsa-miR-6510-5p,hsa-miR-6504-5p,hsa-let-7i-5p,hsa-miR-3085-3p,hsa-let-7g-5p,hsa-miR-6720-5p,hsa-let-7a-5p,hsa-let-7c-5p,hsa-let-7e-5p,hsa-miR-378g,hsa-miR-6787-3p
hsa_circRNA_022382	hsa_circRNA_022382	circRNA	NM_198229	RGS12	protein_coding	1.23677002645452e-08	2.98517414471004e-06	349	16	100	0.16	78	0.205128205128205	2656	hsa-miR-5787,hsa-miR-761,hsa-miR-4726-5p,hsa-miR-3918,hsa-miR-6842-3p,hsa-miR-6504-5p,hsa-miR-4685-5p,hsa-miR-3085-3p,hsa-miR-6837-5p,hsa-miR-6784-5p,hsa-miR-378g,hsa-miR-4640-5p,hsa-miR-6845-5p,hsa-miR-4505,hsa-miR-10400-3p,hsa-miR-6762-5p
hsa_circRNA_022382	hsa_circRNA_022382	circRNA	NM_003741	CHRD	protein_coding	5.86970916531176e-09	1.73988477395218e-06	285	22	100	0.22	144	0.152777777777778	2656	hsa-miR-4458,hsa-miR-1266-5p,hsa-miR-1538,hsa-miR-4500,hsa-miR-761,hsa-let-7b-5p,hsa-let-7f-5p,hsa-let-7d-5p,hsa-miR-4518,hsa-miR-98-5p,hsa-let-7i-5p,hsa-miR-4745-3p,hsa-let-7g-5p,hsa-let-7a-5p,hsa-miR-766-5p,hsa-miR-3614-5p,hsa-miR-765,hsa-let-7c-5p,hsa-let-7e-5p,hsa-miR-378g,hsa-miR-6787-3p,hsa-miR-203a-5p
hsa_circRNA_022382	hsa_circRNA_022382	circRNA	NM_022119	PRSS22	protein_coding	6.91940536384269e-10	3.93181269355591e-07	148	19	100	0.19	95	0.2	2656	hsa-miR-4458,hsa-miR-2861,hsa-miR-1538,hsa-miR-4500,hsa-let-7b-5p,hsa-let-7f-5p,hsa-let-7d-5p,hsa-miR-4296,hsa-miR-193b-5p,hsa-miR-98-5p,hsa-let-7i-5p,hsa-miR-4745-3p,hsa-let-7g-5p,hsa-let-7a-5p,hsa-miR-766-5p,hsa-miR-765,hsa-let-7c-5p,hsa-let-7e-5p,hsa-miR-299-3p
hsa_circRNA_022382	hsa_circRNA_022382	circRNA	ENST00000272430	RTKN	protein_coding	2.34625256967625e-07	2.70408009322892e-05	733	16	100	0.16	95	0.168421052631579	2656	hsa-miR-4458,hsa-miR-665,hsa-let-7b-5p,hsa-let-7f-5p,hsa-miR-7156-3p,hsa-let-7d-5p,hsa-miR-98-5p,hsa-miR-548s,hsa-miR-6722-3p,hsa-let-7i-5p,hsa-let-7g-5p,hsa-let-7a-5p,hsa-let-7c-5p,hsa-let-7e-5p,hsa-miR-218-1-3p,hsa-miR-299-3p
hsa_circRNA_022382	hsa_circRNA_022382	circRNA	ENST00000252242	KRT5	protein_coding	5.29284967786928e-13	3.43949729182092e-09	13	23	100	0.23	102	0.225490196078431	2656	hsa-miR-4458,hsa-miR-605-3p,hsa-miR-5787,hsa-miR-1909-3p,hsa-miR-4500,hsa-miR-761,hsa-let-7b-5p,hsa-let-7f-5p,hsa-let-7d-5p,hsa-miR-98-5p,hsa-miR-6722-3p,hsa-miR-6510-5p,hsa-let-7i-5p,hsa-miR-4685-5p,hsa-let-7g-5p,hsa-miR-4291,hsa-let-7a-5p,hsa-miR-3614-5p,hsa-let-7c-5p,hsa-miR-6845-5p,hsa-miR-4505,hsa-miR-203a-5p,hsa-miR-6762-5p
hsa_circRNA_022382	hsa_circRNA_022382	circRNA	ENST00000316634	SNAPC5	protein_coding	2.37542065255198e-07	2.72653751775732e-05	736	18	100	0.18	120	0.15	2656	hsa-miR-4458,hsa-miR-4500,hsa-let-7b-5p,hsa-let-7f-5p,hsa-miR-3918,hsa-miR-7160-3p,hsa-let-7d-5p,hsa-miR-98-5p,hsa-let-7i-5p,hsa-miR-4685-5p,hsa-let-7g-5p,hsa-let-7a-5p,hsa-miR-6761-5p,hsa-miR-6837-5p,hsa-miR-1324,hsa-let-7c-5p,hsa-let-7e-5p,hsa-miR-5584-3p
hsa_circRNA_022382	hsa_circRNA_022382	circRNA	ENST00000344733	RGS12	protein_coding	1.23677002645452e-08	2.98517414471004e-06	350	16	100	0.16	78	0.205128205128205	2656	hsa-miR-5787,hsa-miR-761,hsa-miR-4726-5p,hsa-miR-3918,hsa-miR-6842-3p,hsa-miR-6504-5p,hsa-miR-4685-5p,hsa-miR-3085-3p,hsa-miR-6837-5p,hsa-miR-6784-5p,hsa-miR-378g,hsa-miR-4640-5p,hsa-miR-6845-5p,hsa-miR-4505,hsa-miR-10400-3p,hsa-miR-6762-5p
hsa_circRNA_022382	hsa_circRNA_022382	circRNA	ENST00000278407	SERPING1	protein_coding	2.77237013814485e-10	1.90412241382389e-07	123	20	100	0.2	101	0.198019801980198	2656	hsa-miR-4458,hsa-miR-1909-3p,hsa-miR-4500,hsa-miR-761,hsa-let-7f-5p,hsa-miR-3918,hsa-let-7d-5p,hsa-miR-4518,hsa-miR-98-5p,hsa-miR-6722-3p,hsa-miR-6510-5p,hsa-let-7i-5p,hsa-let-7g-5p,hsa-let-7a-5p,hsa-miR-6761-5p,hsa-let-7c-5p,hsa-let-7e-5p,hsa-miR-6865-5p,hsa-miR-6845-5p,hsa-miR-6762-5p
hsa_circRNA_022382	hsa_circRNA_022382	circRNA	ENST00000204604	CHRD	protein_coding	3.38112217102102e-09	1.20014210036002e-06	238	22	100	0.22	140	0.157142857142857	2656	hsa-miR-4458,hsa-miR-1266-5p,hsa-miR-1538,hsa-miR-4500,hsa-miR-761,hsa-let-7b-5p,hsa-let-7f-5p,hsa-let-7d-5p,hsa-miR-4518,hsa-miR-98-5p,hsa-let-7i-5p,hsa-miR-4745-3p,hsa-let-7g-5p,hsa-let-7a-5p,hsa-miR-766-5p,hsa-miR-3614-5p,hsa-miR-765,hsa-let-7c-5p,hsa-let-7e-5p,hsa-miR-378g,hsa-miR-6787-3p,hsa-miR-203a-5p
hsa_circRNA_022382	hsa_circRNA_022382	circRNA	NM_018173	PLEKHG6	protein_coding	2.89601500463784e-08	5.43672114615112e-06	450	20	100	0.2	130	0.153846153846154	2656	hsa-miR-4458,hsa-miR-1909-3p,hsa-miR-4500,hsa-miR-4726-5p,hsa-let-7b-5p,hsa-let-7f-5p,hsa-let-7d-5p,hsa-miR-4524b-3p,hsa-miR-98-5p,hsa-miR-6722-3p,hsa-let-7i-5p,hsa-let-7g-5p,hsa-let-7a-5p,hsa-miR-6837-5p,hsa-let-7c-5p,hsa-let-7e-5p,hsa-miR-378g,hsa-miR-4640-5p,hsa-miR-5584-3p,hsa-miR-10400-3p
hsa_circRNA_022382	hsa_circRNA_022382	circRNA	NM_001308077	FETUB	protein_coding	5.16104566041708e-07	4.84444418162639e-05	900	17	100	0.17	113	0.150442477876106	2656	hsa-miR-4458,hsa-miR-1266-5p,hsa-miR-4500,hsa-let-7b-5p,hsa-let-7f-5p,hsa-miR-7156-3p,hsa-let-7d-5p,hsa-miR-4518,hsa-miR-98-5p,hsa-let-7i-5p,hsa-let-7g-5p,hsa-let-7a-5p,hsa-miR-1324,hsa-miR-106a-3p,hsa-let-7c-5p,hsa-let-7e-5p,hsa-miR-6755-5p
hsa_circRNA_022382	hsa_circRNA_022382	circRNA	ENST00000534261	SIGLEC5	protein_coding	8.53989624359091e-15	1.45863643462096e-10	4	20	100	0.2	61	0.327868852459016	2656	hsa-miR-4458,hsa-miR-2861,hsa-miR-4500,hsa-let-7b-5p,hsa-let-7f-5p,hsa-miR-3918,hsa-let-7d-5p,hsa-miR-4524b-3p,hsa-miR-98-5p,hsa-let-7i-5p,hsa-miR-4685-5p,hsa-miR-4268,hsa-let-7g-5p,hsa-miR-6720-5p,hsa-miR-4317,hsa-let-7a-5p,hsa-miR-6837-5p,hsa-miR-1324,hsa-let-7c-5p,hsa-let-7e-5p
hsa_circRNA_022382	hsa_circRNA_022382	circRNA	NM_001351200	NPIPA5	protein_coding	8.63313033192249e-15	1.45863643462096e-10	5	22	100	0.22	77	0.285714285714286	2656	hsa-miR-4458,hsa-miR-1266-5p,hsa-miR-4726-5p,hsa-let-7b-5p,hsa-let-7f-5p,hsa-miR-6745,hsa-let-7d-5p,hsa-miR-6842-3p,hsa-miR-4518,hsa-miR-98-5p,hsa-let-7i-5p,hsa-let-7g-5p,hsa-let-7a-5p,hsa-miR-765,hsa-let-7c-5p,hsa-let-7e-5p,hsa-miR-11181-3p,hsa-miR-6755-5p,hsa-miR-6865-5p,hsa-miR-4640-5p,hsa-miR-6125,hsa-miR-363-5p
#
