# Supplementary material for: N6-methyladenosine methylation analysis of circRNAs in acquired middle ear cholesteatoma
Source: Front Genet. 2024 Jun 24;15:1396720. doi: 10.3389/fgene.2024.1396720 (PMC11229040; doi:10.3389/fgene.2024.1396720)
Supplement: Supplementary file 2 [file DataSheet1.ZIP › CeRNA Analysis/hsa_circRNA_061554.xls]

SeqName	GeneSymbol	GeneType	CeNames	CeSymbols	CeTypes	Pvalues	FDR	Rank	CommonMirnasNum	SeqMirnasNum	SeqMirnaCoverage	CeMirnasNum	CeMirnaCoverage	AllMirnasNum	CommonMirnas
hsa_circRNA_061554	hsa_circRNA_061554	circRNA	ENST00000409607	LLCFC1	protein_coding	8.6887273181671e-14	2.21953539342579e-09	3	16	47	0.340425531914894	81	0.197530864197531	2656	hsa-miR-3689c,hsa-miR-665,hsa-miR-4306,hsa-miR-4644,hsa-miR-185-5p,hsa-miR-30b-3p,hsa-miR-6780a-5p,hsa-miR-6088,hsa-miR-143-3p,hsa-miR-4768-3p,hsa-miR-3689b-3p,hsa-miR-6808-3p,hsa-miR-3689a-3p,hsa-miR-6799-5p,hsa-miR-4770,hsa-miR-6779-5p
hsa_circRNA_061554	hsa_circRNA_061554	circRNA	NM_012466	TSPAN16	protein_coding	2.11354455013165e-07	4.82057995831366e-05	333	8	47	0.170212765957447	39	0.205128205128205	2656	hsa-miR-3689c,hsa-miR-1273h-5p,hsa-miR-4268,hsa-miR-30b-3p,hsa-miR-6780a-5p,hsa-miR-3689b-3p,hsa-miR-3689a-3p,hsa-miR-6779-5p
hsa_circRNA_061554	hsa_circRNA_061554	circRNA	NM_000894	LHB	protein_coding	1.37551018296344e-09	1.95283845841077e-06	53	8	47	0.170212765957447	22	0.363636363636364	2656	hsa-miR-3689c,hsa-miR-665,hsa-miR-1273h-5p,hsa-miR-30b-3p,hsa-miR-6780a-5p,hsa-miR-3689b-3p,hsa-miR-3689a-3p,hsa-miR-6779-5p
hsa_circRNA_061554	hsa_circRNA_061554	circRNA	ENST00000217455	ACOT8	protein_coding	4.10921890705154e-10	8.74749974838596e-07	35	9	47	0.191489361702128	28	0.321428571428571	2656	hsa-miR-3689c,hsa-miR-6871-5p,hsa-miR-1273h-5p,hsa-miR-30b-3p,hsa-miR-6780a-5p,hsa-miR-3689b-3p,hsa-miR-3689a-3p,hsa-miR-6799-5p,hsa-miR-6779-5p
hsa_circRNA_061554	hsa_circRNA_061554	circRNA	ENST00000602871	ATP5MC2	protein_coding	1.75401726487817e-09	2.24031855156564e-06	59	10	47	0.212765957446809	44	0.227272727272727	2656	hsa-miR-3689c,hsa-miR-6871-5p,hsa-miR-1273h-5p,hsa-miR-30b-3p,hsa-miR-6780a-5p,hsa-miR-627-3p,hsa-miR-3689b-3p,hsa-miR-3689a-3p,hsa-miR-6799-5p,hsa-miR-6779-5p
hsa_circRNA_061554	hsa_circRNA_061554	circRNA	NM_178829	LLCFC1	protein_coding	4.60217793820597e-14	1.76343953147207e-09	2	16	47	0.340425531914894	78	0.205128205128205	2656	hsa-miR-3689c,hsa-miR-665,hsa-miR-4306,hsa-miR-4644,hsa-miR-185-5p,hsa-miR-30b-3p,hsa-miR-6780a-5p,hsa-miR-6088,hsa-miR-143-3p,hsa-miR-4768-3p,hsa-miR-3689b-3p,hsa-miR-6808-3p,hsa-miR-3689a-3p,hsa-miR-6799-5p,hsa-miR-4770,hsa-miR-6779-5p
hsa_circRNA_061554	hsa_circRNA_061554	circRNA	ENST00000358607	REX1BD	protein_coding	2.17589393978392e-06	0.000215203739312524	772	8	47	0.170212765957447	52	0.153846153846154	2656	hsa-miR-3689c,hsa-miR-1273h-5p,hsa-miR-30b-3p,hsa-miR-6780a-5p,hsa-miR-3689b-3p,hsa-miR-3689a-3p,hsa-miR-6799-5p,hsa-miR-6779-5p
hsa_circRNA_061554	hsa_circRNA_061554	circRNA	ENST00000403092	SLC8A1	protein_coding	1.05026471781107e-09	1.60974073298903e-06	50	11	47	0.234042553191489	55	0.2	2656	hsa-miR-3689c,hsa-miR-6871-5p,hsa-miR-653-5p,hsa-miR-1273h-5p,hsa-miR-30b-3p,hsa-miR-6780a-5p,hsa-miR-3617-3p,hsa-miR-3689b-3p,hsa-miR-3689a-3p,hsa-miR-6799-5p,hsa-miR-6779-5p
hsa_circRNA_061554	hsa_circRNA_061554	circRNA	NM_001099224	IFT74	protein_coding	1.58043821900641e-11	1.21116882913556e-07	10	12	47	0.25531914893617	50	0.24	2656	hsa-miR-3689c,hsa-miR-6871-5p,hsa-miR-1273h-5p,hsa-miR-30b-3p,hsa-miR-6780a-5p,hsa-miR-9-5p,hsa-miR-3689b-3p,hsa-miR-383-3p,hsa-miR-6758-5p,hsa-miR-3689a-3p,hsa-miR-6799-5p,hsa-miR-6779-5p
hsa_circRNA_061554	hsa_circRNA_061554	circRNA	ENST00000321339	FTMT	protein_coding	2.88531254539754e-09	3.0857987888743e-06	69	9	47	0.191489361702128	34	0.264705882352941	2656	hsa-miR-3689c,hsa-miR-1273h-5p,hsa-miR-30b-3p,hsa-miR-6780a-5p,hsa-miR-9-5p,hsa-miR-4768-3p,hsa-miR-3689b-3p,hsa-miR-3689a-3p,hsa-miR-6779-5p
hsa_circRNA_061554	hsa_circRNA_061554	circRNA	ENST00000388761	UFSP1	protein_coding	5.16400358787896e-08	1.99870411594497e-05	196	8	47	0.170212765957447	33	0.242424242424242	2656	hsa-miR-3689c,hsa-miR-1273h-5p,hsa-miR-30b-3p,hsa-miR-6780a-5p,hsa-miR-3689b-3p,hsa-miR-3689a-3p,hsa-miR-6799-5p,hsa-miR-6779-5p
hsa_circRNA_061554	hsa_circRNA_061554	circRNA	ENST00000304298	HSPB2	protein_coding	5.78394017323476e-07	9.19610487916692e-05	481	9	47	0.191489361702128	60	0.15	2656	hsa-miR-3689c,hsa-miR-1273h-5p,hsa-miR-30b-3p,hsa-miR-6780a-5p,hsa-miR-3689b-3p,hsa-miR-6758-5p,hsa-miR-3689a-3p,hsa-miR-6799-5p,hsa-miR-6779-5p
hsa_circRNA_061554	hsa_circRNA_061554	circRNA	NM_007074	CORO1A	protein_coding	6.30921604182951e-10	1.17928480820879e-06	40	10	47	0.212765957446809	40	0.25	2656	hsa-miR-3689c,hsa-miR-6871-5p,hsa-miR-6893-3p,hsa-miR-1273h-5p,hsa-miR-30b-3p,hsa-miR-6780a-5p,hsa-miR-3689b-3p,hsa-miR-3689a-3p,hsa-miR-6799-5p,hsa-miR-6779-5p
hsa_circRNA_061554	hsa_circRNA_061554	circRNA	NM_181334	PRR5-ARHGAP8	protein_coding	1.86573881799982e-06	0.00019506261161994	729	8	47	0.170212765957447	51	0.156862745098039	2656	hsa-miR-3689c,hsa-miR-1273h-5p,hsa-miR-30b-3p,hsa-miR-6780a-5p,hsa-miR-3689b-3p,hsa-miR-3689a-3p,hsa-miR-6799-5p,hsa-miR-6779-5p
hsa_circRNA_061554	hsa_circRNA_061554	circRNA	ENST00000615367	ADAM29	protein_coding	4.72437890569793e-07	8.32223532362311e-05	431	8	47	0.170212765957447	43	0.186046511627907	2656	hsa-miR-3689c,hsa-miR-1273h-5p,hsa-miR-30b-3p,hsa-miR-6780a-5p,hsa-miR-627-3p,hsa-miR-3689b-3p,hsa-miR-3689a-3p,hsa-miR-6779-5p
hsa_circRNA_061554	hsa_circRNA_061554	circRNA	ENST00000008938	PGLYRP1	protein_coding	2.11354455013165e-07	4.82057995831366e-05	334	8	47	0.170212765957447	39	0.205128205128205	2656	hsa-miR-3689c,hsa-miR-6871-5p,hsa-miR-1273h-5p,hsa-miR-30b-3p,hsa-miR-6780a-5p,hsa-miR-3689b-3p,hsa-miR-3689a-3p,hsa-miR-6779-5p
hsa_circRNA_061554	hsa_circRNA_061554	circRNA	NM_000496	CRYBB2	protein_coding	3.19657181640237e-07	6.39606478198422e-05	383	8	47	0.170212765957447	41	0.195121951219512	2656	hsa-miR-3689c,hsa-miR-1273h-5p,hsa-miR-30b-3p,hsa-miR-6780a-5p,hsa-miR-3689b-3p,hsa-miR-3689a-3p,hsa-miR-6799-5p,hsa-miR-6779-5p
hsa_circRNA_061554	hsa_circRNA_061554	circRNA	ENST00000491935	ADRM1	protein_coding	8.2925389518538e-10	1.38145064592285e-06	45	9	47	0.191489361702128	30	0.3	2656	hsa-miR-3689c,hsa-miR-1273h-5p,hsa-miR-30b-3p,hsa-miR-6780a-5p,hsa-miR-3689b-3p,hsa-miR-521,hsa-miR-3689a-3p,hsa-miR-6799-5p,hsa-miR-6779-5p
hsa_circRNA_061554	hsa_circRNA_061554	circRNA	ENST00000337653	CHAT	protein_coding	1.08167257886492e-07	3.31575912325252e-05	249	8	47	0.170212765957447	36	0.222222222222222	2656	hsa-miR-3689c,hsa-miR-1273h-5p,hsa-miR-30b-3p,hsa-miR-6780a-5p,hsa-miR-3689b-3p,hsa-miR-3689a-3p,hsa-miR-6799-5p,hsa-miR-6779-5p
hsa_circRNA_061554	hsa_circRNA_061554	circRNA	NM_024054	AC010132.3	protein_coding	8.25240219954319e-09	5.85576706075919e-06	108	10	47	0.212765957446809	51	0.196078431372549	2656	hsa-miR-3689c,hsa-miR-29b-1-5p,hsa-miR-1273h-5p,hsa-miR-30b-3p,hsa-miR-6780a-5p,hsa-miR-9-5p,hsa-miR-3689b-3p,hsa-miR-3689a-3p,hsa-miR-6779-5p,hsa-miR-6759-3p
hsa_circRNA_061554	hsa_circRNA_061554	circRNA	NM_145024	CES5A	protein_coding	8.19727633874279e-09	5.85576706075919e-06	106	11	47	0.234042553191489	66	0.166666666666667	2656	hsa-miR-3689c,hsa-miR-6871-5p,hsa-miR-4325,hsa-miR-653-5p,hsa-miR-1273h-5p,hsa-miR-30b-3p,hsa-miR-6780a-5p,hsa-miR-3689b-3p,hsa-miR-29a-5p,hsa-miR-3689a-3p,hsa-miR-6779-5p
hsa_circRNA_061554	hsa_circRNA_061554	circRNA	NM_001280561	TMEM249	protein_coding	1.36191292009046e-07	3.69619212854827e-05	279	8	47	0.170212765957447	37	0.216216216216216	2656	hsa-miR-3689c,hsa-miR-1273h-5p,hsa-miR-30b-3p,hsa-miR-6780a-5p,hsa-miR-3689b-3p,hsa-miR-3689a-3p,hsa-miR-6799-5p,hsa-miR-6779-5p
hsa_circRNA_061554	hsa_circRNA_061554	circRNA	NM_014269	ADAM29	protein_coding	4.72437890569793e-07	8.32223532362311e-05	432	8	47	0.170212765957447	43	0.186046511627907	2656	hsa-miR-3689c,hsa-miR-1273h-5p,hsa-miR-30b-3p,hsa-miR-6780a-5p,hsa-miR-627-3p,hsa-miR-3689b-3p,hsa-miR-3689a-3p,hsa-miR-6779-5p
hsa_circRNA_061554	hsa_circRNA_061554	circRNA	ENST00000394143	ADGRG4	protein_coding	1.35691717521422e-06	0.000158276023930809	657	8	47	0.170212765957447	49	0.163265306122449	2656	hsa-miR-3689c,hsa-miR-374a-3p,hsa-miR-1273h-5p,hsa-miR-30b-3p,hsa-miR-6780a-5p,hsa-miR-3689b-3p,hsa-miR-3689a-3p,hsa-miR-6779-5p
hsa_circRNA_061554	hsa_circRNA_061554	circRNA	ENST00000389774	ARHGAP8	protein_coding	1.86573881799982e-06	0.00019506261161994	730	8	47	0.170212765957447	51	0.156862745098039	2656	hsa-miR-3689c,hsa-miR-1273h-5p,hsa-miR-30b-3p,hsa-miR-6780a-5p,hsa-miR-3689b-3p,hsa-miR-3689a-3p,hsa-miR-6799-5p,hsa-miR-6779-5p
hsa_circRNA_061554	hsa_circRNA_061554	circRNA	NM_001363576	IDUA	protein_coding	1.86573881799982e-06	0.00019506261161994	731	8	47	0.170212765957447	51	0.156862745098039	2656	hsa-miR-3689c,hsa-miR-6871-5p,hsa-miR-1273h-5p,hsa-miR-30b-3p,hsa-miR-6780a-5p,hsa-miR-3689b-3p,hsa-miR-3689a-3p,hsa-miR-6779-5p
hsa_circRNA_061554	hsa_circRNA_061554	circRNA	ENST00000329402	GAST	protein_coding	6.8389829822935e-07	0.000101640502003458	510	8	47	0.170212765957447	45	0.177777777777778	2656	hsa-miR-3689c,hsa-miR-1273h-5p,hsa-miR-30b-3p,hsa-miR-6780a-5p,hsa-miR-3689b-3p,hsa-miR-3689a-3p,hsa-miR-6799-5p,hsa-miR-6779-5p
hsa_circRNA_061554	hsa_circRNA_061554	circRNA	ENST00000400368	KRTAP10-6	protein_coding	5.0451098512518e-09	4.39236199456109e-06	87	9	47	0.191489361702128	36	0.25	2656	hsa-miR-3689c,hsa-miR-1273h-5p,hsa-miR-30b-3p,hsa-miR-6780a-5p,hsa-miR-3689b-3p,hsa-miR-6758-5p,hsa-miR-3689a-3p,hsa-miR-6799-5p,hsa-miR-6779-5p
hsa_circRNA_061554	hsa_circRNA_061554	circRNA	ENST00000361473	PRR5-ARHGAP8	protein_coding	5.16400358787896e-08	1.99870411594497e-05	197	8	47	0.170212765957447	33	0.242424242424242	2656	hsa-miR-3689c,hsa-miR-1273h-5p,hsa-miR-30b-3p,hsa-miR-6780a-5p,hsa-miR-3689b-3p,hsa-miR-3689a-3p,hsa-miR-6799-5p,hsa-miR-6779-5p
hsa_circRNA_061554	hsa_circRNA_061554	circRNA	NM_001079808	PGA4	protein_coding	2.75752328850538e-08	1.30605380956062e-05	160	9	47	0.191489361702128	43	0.209302325581395	2656	hsa-miR-3689c,hsa-miR-1273h-5p,hsa-miR-30b-3p,hsa-miR-6780a-5p,hsa-miR-4768-3p,hsa-miR-3689b-3p,hsa-miR-3689a-3p,hsa-miR-6799-5p,hsa-miR-6779-5p
hsa_circRNA_061554	hsa_circRNA_061554	circRNA	ENST00000352766	PRR5-ARHGAP8	protein_coding	2.60716455479155e-07	5.65428340294819e-05	352	8	47	0.170212765957447	40	0.2	2656	hsa-miR-3689c,hsa-miR-1273h-5p,hsa-miR-30b-3p,hsa-miR-6780a-5p,hsa-miR-3689b-3p,hsa-miR-3689a-3p,hsa-miR-6799-5p,hsa-miR-6779-5p
hsa_circRNA_061554	hsa_circRNA_061554	circRNA	ENST00000316737	TSPAN16	protein_coding	2.11354455013165e-07	4.82057995831366e-05	335	8	47	0.170212765957447	39	0.205128205128205	2656	hsa-miR-3689c,hsa-miR-1273h-5p,hsa-miR-4268,hsa-miR-30b-3p,hsa-miR-6780a-5p,hsa-miR-3689b-3p,hsa-miR-3689a-3p,hsa-miR-6779-5p
hsa_circRNA_061554	hsa_circRNA_061554	circRNA	NM_007002	ADRM1	protein_coding	8.2925389518538e-10	1.38145064592285e-06	46	9	47	0.191489361702128	30	0.3	2656	hsa-miR-3689c,hsa-miR-1273h-5p,hsa-miR-30b-3p,hsa-miR-6780a-5p,hsa-miR-3689b-3p,hsa-miR-521,hsa-miR-3689a-3p,hsa-miR-6799-5p,hsa-miR-6779-5p
hsa_circRNA_061554	hsa_circRNA_061554	circRNA	ENST00000431843	SIGIRR	protein_coding	8.16972278449545e-07	0.000115176126214702	542	8	47	0.170212765957447	46	0.173913043478261	2656	hsa-miR-3689c,hsa-miR-1267,hsa-miR-1273h-5p,hsa-miR-30b-3p,hsa-miR-3689b-3p,hsa-miR-3689a-3p,hsa-miR-6799-5p,hsa-miR-6779-5p
hsa_circRNA_061554	hsa_circRNA_061554	circRNA	NM_198688	KRTAP10-6	protein_coding	5.0451098512518e-09	4.39236199456109e-06	88	9	47	0.191489361702128	36	0.25	2656	hsa-miR-3689c,hsa-miR-1273h-5p,hsa-miR-30b-3p,hsa-miR-6780a-5p,hsa-miR-3689b-3p,hsa-miR-6758-5p,hsa-miR-3689a-3p,hsa-miR-6799-5p,hsa-miR-6779-5p
hsa_circRNA_061554	hsa_circRNA_061554	circRNA	NM_005091	PGLYRP1	protein_coding	1.70239583944122e-07	4.27747885755994e-05	305	8	47	0.170212765957447	38	0.210526315789474	2656	hsa-miR-3689c,hsa-miR-6871-5p,hsa-miR-1273h-5p,hsa-miR-30b-3p,hsa-miR-6780a-5p,hsa-miR-3689b-3p,hsa-miR-3689a-3p,hsa-miR-6779-5p
hsa_circRNA_061554	hsa_circRNA_061554	circRNA	NM_033647	HELB	protein_coding	3.65902606349818e-08	1.55783034653435e-05	180	10	47	0.212765957446809	59	0.169491525423729	2656	hsa-miR-3689c,hsa-miR-665,hsa-miR-1273h-5p,hsa-miR-30b-3p,hsa-miR-6780a-5p,hsa-miR-3689b-3p,hsa-miR-383-3p,hsa-miR-3689a-3p,hsa-miR-6799-5p,hsa-miR-6779-5p
hsa_circRNA_061554	hsa_circRNA_061554	circRNA	NM_020370	GPR84	protein_coding	3.40045195655156e-09	3.3734632912077e-06	74	11	47	0.234042553191489	61	0.180327868852459	2656	hsa-miR-3689c,hsa-miR-4306,hsa-miR-4644,hsa-miR-185-5p,hsa-miR-1273h-5p,hsa-miR-30b-3p,hsa-miR-6780a-5p,hsa-miR-9-5p,hsa-miR-3689b-3p,hsa-miR-3689a-3p,hsa-miR-6779-5p
hsa_circRNA_061554	hsa_circRNA_061554	circRNA	NM_001100418	REX1BD	protein_coding	2.17589393978392e-06	0.000215203739312524	773	8	47	0.170212765957447	52	0.153846153846154	2656	hsa-miR-3689c,hsa-miR-1273h-5p,hsa-miR-30b-3p,hsa-miR-6780a-5p,hsa-miR-3689b-3p,hsa-miR-3689a-3p,hsa-miR-6799-5p,hsa-miR-6779-5p
hsa_circRNA_061554	hsa_circRNA_061554	circRNA	ENST00000377713	SLC36A3	protein_coding	3.38259110921534e-10	8.10077717670992e-07	32	8	47	0.170212765957447	19	0.421052631578947	2656	hsa-miR-3689c,hsa-miR-6871-5p,hsa-miR-1273h-5p,hsa-miR-30b-3p,hsa-miR-6780a-5p,hsa-miR-3689b-3p,hsa-miR-3689a-3p,hsa-miR-6779-5p
hsa_circRNA_061554	hsa_circRNA_061554	circRNA	NM_199347	NEK10	protein_coding	9.71585966873961e-07	0.000129042444664447	576	8	47	0.170212765957447	47	0.170212765957447	2656	hsa-miR-3689c,hsa-miR-1273h-5p,hsa-miR-30b-3p,hsa-miR-6780a-5p,hsa-miR-3689b-3p,hsa-miR-3689a-3p,hsa-miR-6799-5p,hsa-miR-6779-5p
hsa_circRNA_061554	hsa_circRNA_061554	circRNA	NM_183009	VIRMA	protein_coding	2.88531254539754e-09	3.0857987888743e-06	70	9	47	0.191489361702128	34	0.264705882352941	2656	hsa-miR-3689c,hsa-miR-1273h-5p,hsa-miR-30b-3p,hsa-miR-6780a-5p,hsa-miR-6088,hsa-miR-143-3p,hsa-miR-3689b-3p,hsa-miR-3689a-3p,hsa-miR-6779-5p
hsa_circRNA_061554	hsa_circRNA_061554	circRNA	ENST00000455884	TMEM232	protein_coding	9.68335834611236e-09	6.3425997167036e-06	117	11	47	0.234042553191489	67	0.164179104477612	2656	hsa-miR-3689c,hsa-miR-5585-3p,hsa-miR-374a-3p,hsa-miR-1273h-5p,hsa-miR-30b-3p,hsa-miR-6780a-5p,hsa-miR-34b-3p,hsa-miR-3689b-3p,hsa-miR-3689a-3p,hsa-miR-6799-5p,hsa-miR-6779-5p
hsa_circRNA_061554	hsa_circRNA_061554	circRNA	ENST00000299339	CLDN10	protein_coding	2.20910375566304e-08	1.12645172167375e-05	150	9	47	0.191489361702128	42	0.214285714285714	2656	hsa-miR-3689c,hsa-miR-6871-5p,hsa-miR-7853-5p,hsa-miR-1273h-5p,hsa-miR-30b-3p,hsa-miR-6780a-5p,hsa-miR-3689b-3p,hsa-miR-3689a-3p,hsa-miR-6779-5p
hsa_circRNA_061554	hsa_circRNA_061554	circRNA	NM_144645	C4orf36	protein_coding	1.86573881799982e-06	0.00019506261161994	732	8	47	0.170212765957447	51	0.156862745098039	2656	hsa-miR-3689c,hsa-miR-665,hsa-miR-1273h-5p,hsa-miR-30b-3p,hsa-miR-4768-3p,hsa-miR-3689b-3p,hsa-miR-3689a-3p,hsa-miR-6779-5p
hsa_circRNA_061554	hsa_circRNA_061554	circRNA	ENST00000329314	TRIM61	protein_coding	3.6613591764285e-07	7.01470651213995e-05	400	9	47	0.191489361702128	57	0.157894736842105	2656	hsa-miR-3689c,hsa-miR-1273h-5p,hsa-miR-30b-3p,hsa-miR-6780a-5p,hsa-miR-3689b-3p,hsa-miR-383-3p,hsa-miR-3689a-3p,hsa-miR-6799-5p,hsa-miR-6779-5p
hsa_circRNA_061554	hsa_circRNA_061554	circRNA	ENST00000616140	CPSF1	protein_coding	1.36191292009046e-07	3.69619212854827e-05	280	8	47	0.170212765957447	37	0.216216216216216	2656	hsa-miR-3689c,hsa-miR-1273h-5p,hsa-miR-30b-3p,hsa-miR-6780a-5p,hsa-miR-3689b-3p,hsa-miR-3689a-3p,hsa-miR-6799-5p,hsa-miR-6779-5p
hsa_circRNA_061554	hsa_circRNA_061554	circRNA	ENST00000541394	PARPBP	protein_coding	3.89672744954027e-07	7.27988172010387e-05	409	8	47	0.170212765957447	42	0.19047619047619	2656	hsa-miR-3689c,hsa-miR-1273h-5p,hsa-miR-30b-3p,hsa-miR-6780a-5p,hsa-miR-9-5p,hsa-miR-3689b-3p,hsa-miR-3689a-3p,hsa-miR-6779-5p
hsa_circRNA_061554	hsa_circRNA_061554	circRNA	ENST00000248948	VPREB3	protein_coding	6.58013419223436e-09	5.0426858382188e-06	99	9	47	0.191489361702128	37	0.243243243243243	2656	hsa-miR-3689c,hsa-miR-6871-5p,hsa-miR-653-5p,hsa-miR-1273h-5p,hsa-miR-30b-3p,hsa-miR-6780a-5p,hsa-miR-3689b-3p,hsa-miR-3689a-3p,hsa-miR-6779-5p
hsa_circRNA_061554	hsa_circRNA_061554	circRNA	NM_001002031	ATP5MC2	protein_coding	1.75401726487817e-09	2.24031855156564e-06	60	10	47	0.212765957446809	44	0.227272727272727	2656	hsa-miR-3689c,hsa-miR-6871-5p,hsa-miR-1273h-5p,hsa-miR-30b-3p,hsa-miR-6780a-5p,hsa-miR-627-3p,hsa-miR-3689b-3p,hsa-miR-3689a-3p,hsa-miR-6799-5p,hsa-miR-6779-5p
hsa_circRNA_061554	hsa_circRNA_061554	circRNA	ENST00000219150	CORO1A	protein_coding	6.30921604182951e-10	1.17928480820879e-06	41	10	47	0.212765957446809	40	0.25	2656	hsa-miR-3689c,hsa-miR-6871-5p,hsa-miR-6893-3p,hsa-miR-1273h-5p,hsa-miR-30b-3p,hsa-miR-6780a-5p,hsa-miR-3689b-3p,hsa-miR-3689a-3p,hsa-miR-6799-5p,hsa-miR-6779-5p
hsa_circRNA_061554	hsa_circRNA_061554	circRNA	NM_001541	HSPB2	protein_coding	5.78394017323476e-07	9.19610487916692e-05	482	9	47	0.191489361702128	60	0.15	2656	hsa-miR-3689c,hsa-miR-1273h-5p,hsa-miR-30b-3p,hsa-miR-6780a-5p,hsa-miR-3689b-3p,hsa-miR-6758-5p,hsa-miR-3689a-3p,hsa-miR-6799-5p,hsa-miR-6779-5p
hsa_circRNA_061554	hsa_circRNA_061554	circRNA	ENST00000247933	IDUA	protein_coding	5.69820760908741e-07	9.19610487916692e-05	470	8	47	0.170212765957447	44	0.181818181818182	2656	hsa-miR-3689c,hsa-miR-6871-5p,hsa-miR-1273h-5p,hsa-miR-30b-3p,hsa-miR-6780a-5p,hsa-miR-3689b-3p,hsa-miR-3689a-3p,hsa-miR-6779-5p
hsa_circRNA_061554	hsa_circRNA_061554	circRNA	NM_013291	CPSF1	protein_coding	1.36191292009046e-07	3.69619212854827e-05	281	8	47	0.170212765957447	37	0.216216216216216	2656	hsa-miR-3689c,hsa-miR-1273h-5p,hsa-miR-30b-3p,hsa-miR-6780a-5p,hsa-miR-3689b-3p,hsa-miR-3689a-3p,hsa-miR-6799-5p,hsa-miR-6779-5p
hsa_circRNA_061554	hsa_circRNA_061554	circRNA	NM_021805	SIGIRR	protein_coding	8.16972278449545e-07	0.000115176126214702	543	8	47	0.170212765957447	46	0.173913043478261	2656	hsa-miR-3689c,hsa-miR-1267,hsa-miR-1273h-5p,hsa-miR-30b-3p,hsa-miR-3689b-3p,hsa-miR-3689a-3p,hsa-miR-6799-5p,hsa-miR-6779-5p
hsa_circRNA_061554	hsa_circRNA_061554	circRNA	NM_001015072	UFSP1	protein_coding	5.16400358787896e-08	1.99870411594497e-05	198	8	47	0.170212765957447	33	0.242424242424242	2656	hsa-miR-3689c,hsa-miR-1273h-5p,hsa-miR-30b-3p,hsa-miR-6780a-5p,hsa-miR-3689b-3p,hsa-miR-3689a-3p,hsa-miR-6799-5p,hsa-miR-6779-5p
hsa_circRNA_061554	hsa_circRNA_061554	circRNA	NM_013378	VPREB3	protein_coding	6.58013419223436e-09	5.0426858382188e-06	100	9	47	0.191489361702128	37	0.243243243243243	2656	hsa-miR-3689c,hsa-miR-6871-5p,hsa-miR-653-5p,hsa-miR-1273h-5p,hsa-miR-30b-3p,hsa-miR-6780a-5p,hsa-miR-3689b-3p,hsa-miR-3689a-3p,hsa-miR-6779-5p
hsa_circRNA_061554	hsa_circRNA_061554	circRNA	ENST00000341435	NEK10	protein_coding	9.71585966873961e-07	0.000129042444664447	577	8	47	0.170212765957447	47	0.170212765957447	2656	hsa-miR-3689c,hsa-miR-1273h-5p,hsa-miR-30b-3p,hsa-miR-6780a-5p,hsa-miR-3689b-3p,hsa-miR-3689a-3p,hsa-miR-6799-5p,hsa-miR-6779-5p
hsa_circRNA_061554	hsa_circRNA_061554	circRNA	NM_005469	ACOT8	protein_coding	4.10921890705154e-10	8.74749974838596e-07	36	9	47	0.191489361702128	28	0.321428571428571	2656	hsa-miR-3689c,hsa-miR-6871-5p,hsa-miR-1273h-5p,hsa-miR-30b-3p,hsa-miR-6780a-5p,hsa-miR-3689b-3p,hsa-miR-3689a-3p,hsa-miR-6799-5p,hsa-miR-6779-5p
hsa_circRNA_061554	hsa_circRNA_061554	circRNA	ENST00000551809	GPR84	protein_coding	3.40045195655156e-09	3.3734632912077e-06	75	11	47	0.234042553191489	61	0.180327868852459	2656	hsa-miR-3689c,hsa-miR-4306,hsa-miR-4644,hsa-miR-185-5p,hsa-miR-1273h-5p,hsa-miR-30b-3p,hsa-miR-6780a-5p,hsa-miR-9-5p,hsa-miR-3689b-3p,hsa-miR-3689a-3p,hsa-miR-6779-5p
hsa_circRNA_061554	hsa_circRNA_061554	circRNA	ENST00000521992	CES5A	protein_coding	8.19727633874279e-09	5.85576706075919e-06	107	11	47	0.234042553191489	66	0.166666666666667	2656	hsa-miR-3689c,hsa-miR-6871-5p,hsa-miR-4325,hsa-miR-653-5p,hsa-miR-1273h-5p,hsa-miR-30b-3p,hsa-miR-6780a-5p,hsa-miR-3689b-3p,hsa-miR-29a-5p,hsa-miR-3689a-3p,hsa-miR-6779-5p
hsa_circRNA_061554	hsa_circRNA_061554	circRNA	NM_000805	GAST	protein_coding	6.8389829822935e-07	0.000101640502003458	512	8	47	0.170212765957447	45	0.177777777777778	2656	hsa-miR-3689c,hsa-miR-1273h-5p,hsa-miR-30b-3p,hsa-miR-6780a-5p,hsa-miR-3689b-3p,hsa-miR-3689a-3p,hsa-miR-6799-5p,hsa-miR-6779-5p
hsa_circRNA_061554	hsa_circRNA_061554	circRNA	NM_177478	FTMT	protein_coding	2.88531254539754e-09	3.0857987888743e-06	71	9	47	0.191489361702128	34	0.264705882352941	2656	hsa-miR-3689c,hsa-miR-1273h-5p,hsa-miR-30b-3p,hsa-miR-6780a-5p,hsa-miR-9-5p,hsa-miR-4768-3p,hsa-miR-3689b-3p,hsa-miR-3689a-3p,hsa-miR-6779-5p
hsa_circRNA_061554	hsa_circRNA_061554	circRNA	ENST00000295898	C4orf36	protein_coding	1.86573881799982e-06	0.00019506261161994	733	8	47	0.170212765957447	51	0.156862745098039	2656	hsa-miR-3689c,hsa-miR-665,hsa-miR-1273h-5p,hsa-miR-30b-3p,hsa-miR-4768-3p,hsa-miR-3689b-3p,hsa-miR-3689a-3p,hsa-miR-6779-5p
hsa_circRNA_061554	hsa_circRNA_061554	circRNA	NM_020549	CHAT	protein_coding	1.08167257886492e-07	3.31575912325252e-05	250	8	47	0.170212765957447	36	0.222222222222222	2656	hsa-miR-3689c,hsa-miR-1273h-5p,hsa-miR-30b-3p,hsa-miR-6780a-5p,hsa-miR-3689b-3p,hsa-miR-3689a-3p,hsa-miR-6799-5p,hsa-miR-6779-5p
hsa_circRNA_061554	hsa_circRNA_061554	circRNA	ENST00000301457	NDUFA7	protein_coding	1.12223016854608e-07	3.3858572856785e-05	254	10	47	0.212765957446809	66	0.151515151515152	2656	hsa-miR-3689c,hsa-miR-665,hsa-miR-1273h-5p,hsa-miR-30b-3p,hsa-miR-6780a-5p,hsa-miR-3689b-3p,hsa-miR-383-3p,hsa-miR-3689a-3p,hsa-miR-6799-5p,hsa-miR-6779-5p
#
